# Supplementary material for: Diet is not the primary driver of bacterial community structure in the gut of litter-feeding cockroaches
Source: BMC Microbiol. 2019 Oct 30;19:238. doi: 10.1186/s12866-019-1601-9 (PMC6864750; doi:10.1186/s12866-019-1601-9)
Supplement: Supplementary file 2 — Additional file 2: Table S1. Interactive spreadsheet of the relative abundance of genus-level bacterial groups from all samples analysed in this study, based on subsamples of 1643 sequences per sample. The categories on the left allow switching between different taxonomic levels, to explore individual bacterial lineages. Table S2. Analysis of covariance of environmental variables selected for the canonical correspondence analysis (CCA) by permutational multivariate analysis of variance using distance matrices (PERMANOVA, Anderson 2001, implemented in the function adonis of the vegan package in R). Columns indicate (Sums) sums of squares, (F) model strength, (R2) squared correlation coefficient, and (p) probability value with marks for p ≤ 0.001 (***), p ≤ 0.01 (**). Table S3. Relative abundance of core bacterial families in the amplicon libraries of crop, midgut and hindgut of five cockroaches with a lignocellulosic diet. The core status was defined by the consistent presence in the respective compartment in all host species [Ec, Ergaula capucina; Bf, Byrsotria fumigata; Ps, Pycnoscelus surinamensis (litter-feeding, this study); Pa, Panesthia angustipennis; Se, Salganea esakii (wood-feeding, Bauer et al. [27])]. Table S4. Bacterial core taxa across cockroaches and termites from different feeding guilds. This Excel spreadsheet contains the 18 core bacterial families in the lignocellulose-feeding cockroaches. Listed are the relative abundances of the bacterial genera within these families across cockroaches and termites from different feeding guilds. Table S5. Information about the insect species used in this study, their diet, and the origin of the datasets included in the analyses. [file 12866_2019_1601_MOESM2_ESM.xlsx]

## Sheet: Table S1 all relative abundance
Table S1 | Interactive spreadsheet of the relative abundance of genus-level bacterial groups from all samples analysed in this study, based on subsamples of 1643 sequences per sample. The categories on the left allow switching between different taxonomic levels, to explore individual bacterial lineages.
					Cockroaches																								Termites
				Host diet	Leaf litter feeding									Wood feeding						Omnivorous								Wood feeding	Fungus feeding			Soil feeding			Grass feeding	Wood feeding		Litter feeding		Humus feeding
				Host ID (see Table S5)	Ec			Bf			Ps			Pa			Se			Ep	Dp	Oo	Rm	Elc	Sl	Bo	Sm	Cp	Odx	Max	Ms	At	Cu	Opx	Mix	Nc	Tx	Cx	Vx	Ax	Nx	Th
				Host species	Ergaula capucina			Byrsotria fumigata			Pycnoscelus surinamensis			Panesthia angustipennis			Salganea esakii			Eublaberus posticus	Diploptera punctata	Opisthoplatia orientalis	Rhyparobia maderae	Elliptorhina chopardi	Shelfordella lateralis	Blatta orientalis	Symploce macroptera	Cryptocercus punctulatus	Odontotermes sp.	Macrotermes sp.	Macrotermes subhyalinus	Alyscotermes trestus	Cubitermes ugandensis	Ophiotermes sp.	Microcerotermes sp.	Nasutitermes corniger	Trinervitermes sp	Cornitermes sp.	Velocitermes sp.	Atlantitermes sp.	Neocapritermes sp.	Termes hospes
Gut compartment ( C = crop, M = midgut, H = hindgut)					C	M	H	C	M	H	C	M	H	C	M	H	C	M	H	H	H	H	H	H	H	H	H	H	H	H	H	H	H	H	H	H	H	H	H	H	H	H
Phylum	Class	Order	Family	Genus
Acidobacteria	Acidobacteria	Acidobacteriales	Acidobacteriaceae	AMD_cluster	0	0	0	0	0	0	0	0	0	0.425791	0.0608273	0	0.608273	0.0608273	0	0	0	0	0	0	0	0	0	0	0	0	0	0	0	0	0	0	0	0	0	0	0	0
Acidobacteria	Acidobacteria	Acidobacteriales	Acidobacteriaceae	Acidobacterium	0	0	0	0	0	0	0	0	0	2.25061	0	0	1.58151	0.425791	0.0608273	0	0	0	0	0	0	0	0	0	0	0	0	0	0	0	0	0	0	0	0	0	0	0
Acidobacteria	Acidobacteria	Acidobacteriales	Acidobacteriaceae	Candidatus_Koribacter	0	0	0	0	0	0	0	0	0	0.0608273	0.0608273	0	0	0.121655	0	0	0	0	0	0	0	0	0	0	0	0	0	0	0	0	0	0	0	0	0	0	0	0
Acidobacteria	Acidobacteria	Acidobacteriales	Acidobacteriaceae	Candidatus_Solibacter	0	0	0	0	0	0	0	0	0	0.121655	0	0	0.121655	0	0	0	0	0	0	0	0	0	0	0	0	0	0	0	0	0.0608273	0	0	0	0	0	0	0	0
Acidobacteria	Acidobacteria	Acidobacteriales	Acidobacteriaceae	Edaphobacter	0	0	0	0	0.0608273	0	0	0	0	4.0146	0.304136	0	6.75182	1.94647	0.0608273	0	0	0	0	0	0	0	0	0	0	0	0	0	0	0	0	0	0	0	0	0	0	0
Acidobacteria	Acidobacteria	Acidobacteriales	Acidobacteriaceae	Mixed_environment_cluster	0	0	0	0	0	0	0	0	0	0.0608273	0	0	0.0608273	0	0	0	0	0	0	0	0	0	0	0	0	0	0	0	0	0	0	0	0	0	0	0	0	0
Acidobacteria	Acidobacteria	Acidobacteriales	Acidobacteriaceae	Telmatobacter	0	0	0	0	0	0	0	0	0	4.31873	0.486618	0.0608273	0.243309	0.304136	0	0	0	0	0	0	0	0	0	0	0	0	0	0	0	0	0	0	0	0	0	0	0	0
Acidobacteria	Acidobacteria	Acidobacteriales	Acidobacteriaceae	Terriglobus	0.0608273	0	0	0	0	0	0	0	0	0.182482	0.121655	0	0.243309	0.0608273	0	0	0	0	0	0	0	0	0	0	0	0	0	0	0	0	0	0	0	0	0	0	0	0
Acidobacteria	Acidobacteria	Acidobacteriales	Acidobacteriaceae	Uncultured_1	0	0	0	0	0.0608273	0.0608273	0	0	0	0	0	0	0.0608273	0	0	0	0	0	0	0	0	0	0	0	0	0	0	0	0	0	0	0	0	0	0	0	0	0
Acidobacteria	Acidobacteria	Acidobacteriales	Acidobacteriaceae	Uncultured_12	0.0608273	0	0	0	0	0	0	0	0	0.243309	0	0	2.43309	0.608273	0	0	0	0	0	0	0	0	0	0	0	0	0	0	0	0	0	0	0	0	0	0	0	0
Acidobacteria	Acidobacteria	Acidobacteriales	Acidobacteriaceae	Uncultured_13	0	0	0	0	0	0	0	0	0	0.0608273	0	0	0.0608273	0	0	0	0	0	0	0	0	0	0	0	0	0	0	0	0	0	0	0	0	0	0	0	0	0
Acidobacteria	Acidobacteria	Acidobacteriales	Acidobacteriaceae	Uncultured_14	0	0	0	0	0	0	0	0	0	0.121655	0	0	0	0	0	0	0	0	0	0	0	0	0	0	0	0	0	0	0	0	0	0.0608273	0	0.0608273	0	0	0	0
Acidobacteria	Acidobacteria	Acidobacteriales	Acidobacteriaceae	Uncultured_17	0	0	0	0	0	0	0	0	0	0	0	0	0	0	0	0	0	0	0	0	0	0	0	0	0	0	0	0	0	0.0608273	0	0	0	0	0	0	0	0
Acidobacteria	Acidobacteria	Acidobacteriales	Acidobacteriaceae	Uncultured_18	0	0	0	0	0	0	0	0	0	0.0608273	0.0608273	0	0	0	0	0	0	0	0	0	0	0	0	0	0.0608273	0	0.121655	0	0	0	0	0	0	0	0	0	0	0
Acidobacteria	Acidobacteria	Acidobacteriales	Acidobacteriaceae	Uncultured_23	0	0	0	0	0	0	0	0	0	0	0	0	0	0	0	0	0	0	0	0	0	0	0	0	0.121655	0	0	0.729927	0.182482	0	0.304136	0.729927	0	0.121655	0.304136	0	0.547445	0.729927
Acidobacteria	Acidobacteria	Acidobacteriales	Acidobacteriaceae	Uncultured_26	0	0	0	0	0	0	0	0	0	0	0	0	0	0	0	0	0	0	0	0	0	0	0	0	0.0608273	0	0	0	0	0	0	0	0	0	0	0	0	0
Acidobacteria	Acidobacteria	Acidobacteriales	Acidobacteriaceae	Uncultured_31	0	0	0	0	0	0	0	0	0	0	0	0	0	0	0	0	0	0	0	0	0	0	0	0	0.121655	0	0.182482	0.0608273	0	0	0	0	0	0	0	0	0	0
Acidobacteria	Acidobacteria	Acidobacteriales	Acidobacteriaceae	Uncultured_9	0	0	0	0	0	0	0	0	0	0.425791	0	0	0.182482	0	0	0	0	0	0	0	0	0	0	0	0	0	0	0	0	0	0	0	0	0	0	0	0	0
Acidobacteria	Acidobacteria	Acidobacteriales	Acidobacteriaceae	unclassified	0	0	0	0	0	0	0	0	0	1.39903	0.0608273	0.0608273	1.27737	0.243309	0	0	0	0	0	0	0	0	0	0	0	0	0	0.0608273	0	0	0	0	0	0.0608273	0.182482	0.0608273	0.0608273	0
			Acidobacteriaceae		0.121655	0	0	0	0.121655	0.0608273	0	0	0	13.747	1.15572	0.121655	13.6253	3.77129	0.121655	0	0	0	0	0	0	0	0	0	0.364964	0	0.304136	0.851582	0.182482	0.121655	0.304136	0.790754	0	0.243309	0.486618	0.0608273	0.608273	0.729927
		Acidobacteriales			0.121655	0	0	0	0.121655	0.0608273	0	0	0	13.747	1.15572	0.121655	13.6253	3.77129	0.121655	0	0	0	0	0	0	0	0	0	0.364964	0	0.304136	0.851582	0.182482	0.121655	0.304136	0.790754	0	0.243309	0.486618	0.0608273	0.608273	0.729927
	Acidobacteria				0.121655	0	0	0	0.121655	0.0608273	0	0	0	13.747	1.15572	0.121655	13.6253	3.77129	0.121655	0	0	0	0	0	0	0	0	0	0.364964	0	0.304136	0.851582	0.182482	0.121655	0.304136	0.790754	0	0.243309	0.486618	0.0608273	0.608273	0.729927
Acidobacteria	Holophagae	Holophagales	Holophagaceae	Uncultured_3	0	0	0.0608273	0	0	0	0	0	0	0	0	0	0	0	0	0	0	0	0	0	0	0	0	0	0.0608273	0	0	0.121655	0	0	0.364964	0.121655	0.425791	0	0	0.0608273	0.364964	0.121655
Acidobacteria	Holophagae	Holophagales	Holophagaceae	unclassified	0	0	0	0	0	0	0	0	0	0	0	0	0	0	0	0	0	0	0	0	0	0	0	0	0	0	0	0	0	0	0	0	0	0	0	0	0.425791	0
			Holophagaceae		0	0	0.0608273	0	0	0	0	0	0	0	0	0	0	0	0	0	0	0	0	0	0	0	0	0	0.0608273	0	0	0.121655	0	0	0.364964	0.121655	0.425791	0	0	0.0608273	0.790754	0.121655
		Holophagales			0	0	0.0608273	0	0	0	0	0	0	0	0	0	0	0	0	0	0	0	0	0	0	0	0	0	0.0608273	0	0	0.121655	0	0	0.364964	0.121655	0.425791	0	0	0.0608273	0.790754	0.121655
	Holophagae				0	0	0.0608273	0	0	0	0	0	0	0	0	0	0	0	0	0	0	0	0	0	0	0	0	0	0.0608273	0	0	0.121655	0	0	0.364964	0.121655	0.425791	0	0	0.0608273	0.790754	0.121655
Acidobacteria					0.121655	0	0.0608273	0	0.121655	0.0608273	0	0	0	13.747	1.15572	0.121655	13.6253	3.77129	0.121655	0	0	0	0	0	0	0	0	0	0.425791	0	0.304136	0.973236	0.182482	0.121655	0.6691	0.912409	0.425791	0.243309	0.486618	0.121655	1.39903	0.851582
Actinobacteria	Actinobacteria	AKIW543	unclassified	unclassified	0	0	0	0	0	0	0	0	0	0	0	0	0	0	0	0	0	0	0	0	0	0	0	0	0	0	0.0608273	0.364964	0	0	0	0	0	0	0	0	0	0
			unclassified		0	0	0	0	0	0	0	0	0	0	0	0	0	0	0	0	0	0	0	0	0	0	0	0	0	0	0.0608273	0.364964	0	0	0	0	0	0	0	0	0	0
		AKIW543			0	0	0	0	0	0	0	0	0	0	0	0	0	0	0	0	0	0	0	0	0	0	0	0	0	0	0.0608273	0.364964	0	0	0	0	0	0	0	0	0	0
Actinobacteria	Actinobacteria	Acidimicrobiales	Acidimicrobiaceae_1	marine_group	0	0	0	0	0	0	0	0	0	0	0	0	0	0	0	0	0	0	0	0	0	0	0	0	0	0	0	0.0608273	0	0	0	0	0	0	0	0	0	0
Actinobacteria	Actinobacteria	Acidimicrobiales	Acidimicrobiaceae_1	marine_group	0	0	0	0	0	0	0	0	0	0	0	0	0	0	0	0	0	0	0	0	0	0	0	0	0	0	0	0.0608273	0	0	0	0	0	0	0	0	0	0
			Acidimicrobiaceae_1		0	0	0	0	0	0	0	0	0	0	0	0	0	0	0	0	0	0	0	0	0	0	0	0	0	0	0	0.121655	0	0	0	0	0	0	0	0	0	0
Actinobacteria	Actinobacteria	Acidimicrobiales	Uncultured_6	unclassified	0	0	0	0	0	0	0	0	0	0.851582	0.0608273	0.0608273	0.121655	0.121655	0	0	0	0	0	0	0	0	0	0	0	0	0.0608273	0	0	0.364964	0	0	0	0	0	0	0	0
			Uncultured_6		0	0	0	0	0	0	0	0	0	0.851582	0.0608273	0.0608273	0.121655	0.121655	0	0	0	0	0	0	0	0	0	0	0	0	0.0608273	0	0	0.364964	0	0	0	0	0	0	0	0
Actinobacteria	Actinobacteria	Acidimicrobiales	unclassified	unclassified	0	0	0	0	0.0608273	0	0	0	0	0	0	0	0	0	0	0	0	0	0	0	0	0	0	0	0	0	0	0	0	0	0	0	0	0	0	0	0	0
			unclassified		0	0	0	0	0.0608273	0	0	0	0	0	0	0	0	0	0	0	0	0	0	0	0	0	0	0	0	0	0	0	0	0	0	0	0	0	0	0	0	0
		Acidimicrobiales			0	0	0	0	0.0608273	0	0	0	0	0.851582	0.0608273	0.0608273	0.121655	0.121655	0	0	0	0	0	0	0	0	0	0	0	0	0.0608273	0.121655	0	0.364964	0	0	0	0	0	0	0	0
Actinobacteria	Actinobacteria	Actinomycetales	Actinomycetaceae_2	Actinomyces_2	0.0608273	0.0608273	0	0.0608273	0	0	1.52068	0.121655	0.182482	0	0	0	0	0	0	0.121655	0.121655	0.0608273	0	0.121655	0	0	0	0	0	0	0	0	0	0	0	0	0	0	0	0	0	0
Actinobacteria	Actinobacteria	Actinomycetales	Actinomycetaceae_2	Varibaculum	0	0	0	0	0	0	0	0	0	0	0	0	0	0	0	0	0	0	0	0	0	0	0	0	0.0608273	0	0	0	0	0	0	0	0	0	0	0	0	0
Actinobacteria	Actinobacteria	Actinomycetales	Actinomycetaceae_2	unclassified	0	0	0	0	0	0	0.0608273	0	0	0	0	0	0	0	0	0	0	0	0	0	0	0	0	0	0.0608273	0	0	0	0	0	0	0	0	0	0	0	0	0
			Actinomycetaceae_2		0.0608273	0.0608273	0	0.0608273	0	0	1.58151	0.121655	0.182482	0	0	0	0	0	0	0.121655	0.121655	0.0608273	0	0.121655	0	0	0	0	0.121655	0	0	0	0	0	0	0	0	0	0	0	0	0
Actinobacteria	Actinobacteria	Actinomycetales	Kineosporiaceae	Quadrisphaera	0	0	0	0	0	0	0	0	0	0	0	0	0	0	0	0	0	0	0	0	0	0	0	0	0	0	0.121655	0.0608273	0	0	0	0	0	0	0	0	0	0
Actinobacteria	Actinobacteria	Actinomycetales	Kineosporiaceae	unclassified	0	0	0	0	0	0	0	0	0	0	0	0	0	0	0	0	0	0	0	0	0	0	0	0	0	0	0	0.0608273	0	0	0	0	0	0	0	0	0	0
			Kineosporiaceae		0	0	0	0	0	0	0	0	0	0	0	0	0	0	0	0	0	0	0	0	0	0	0	0	0	0	0.121655	0.121655	0	0	0	0	0	0	0	0	0	0
Actinobacteria	Actinobacteria	Actinomycetales	Termite_cluster_1	Candidatus_Ancillula_trichonymphae	0	0	0.243309	0.182482	0.182482	0.121655	0.121655	0.0608273	0.0608273	0	0	0	0	0	0	0.0608273	0	0.121655	0	0	0	0	0	0	0	0	0	0	0.0608273	0	0	0.0608273	0	0	0	0	0.121655	0
Actinobacteria	Actinobacteria	Actinomycetales	Termite_cluster_1	Subcluster_a	0	0	0	0	0	0	0	0	0	0	0	0	0	0	0	0	0	0	0	0	0	0	0	0.0608273	0	0	0	0	0	0	0	0	0	0	0	0	0	0
Actinobacteria	Actinobacteria	Actinomycetales	Termite_cluster_1	Subcluster_b	0	0	0	0	0	0	0	0	0	0	0	0	0	0	0	0	0	0	0	0	0	0	0	0	0	0	0	0	0	0	0	0	0	0	0	0.0608273	0	0
			Termite_cluster_1		0	0	0.243309	0.182482	0.182482	0.121655	0.121655	0.0608273	0.0608273	0	0	0	0	0	0	0.0608273	0	0.121655	0	0	0	0	0	0.0608273	0	0	0	0	0.0608273	0	0	0.0608273	0	0	0	0.0608273	0.121655	0
Actinobacteria	Actinobacteria	Actinomycetales	Termite_cluster_2	unclassified	0	0	0	0	0	0	0	0	0	0	0	0.182482	0	0	0.0608273	0	0	0	0	0	0	0	0	0	0.0608273	0	0	0.0608273	0	0.0608273	0	0	0	0	0.0608273	0	0.0608273	0.0608273
			Termite_cluster_2		0	0	0	0	0	0	0	0	0	0	0	0.182482	0	0	0.0608273	0	0	0	0	0	0	0	0	0	0.0608273	0	0	0.0608273	0	0.0608273	0	0	0	0	0.0608273	0	0.0608273	0.0608273
Actinobacteria	Actinobacteria	Actinomycetales	unclassified	unclassified	0	0	0.182482	0.0608273	0.0608273	0.425791	0.182482	0	0	0	0	0	0	0	0	0.912409	0	0.0608273	0	0	0	0	0	0	0	0	0.304136	0	0.243309	0.121655	0.0608273	0	0	0	0.0608273	0	0.0608273	0
			unclassified		0	0	0.182482	0.0608273	0.0608273	0.425791	0.182482	0	0	0	0	0	0	0	0	0.912409	0	0.0608273	0	0	0	0	0	0	0	0	0.304136	0	0.243309	0.121655	0.0608273	0	0	0	0.0608273	0	0.0608273	0
		Actinomycetales			0.0608273	0.0608273	0.425791	0.304136	0.243309	0.547445	1.88564	0.182482	0.243309	0	0	0.182482	0	0	0.0608273	1.09489	0.121655	0.243309	0	0.121655	0	0	0	0.0608273	0.182482	0	0.425791	0.182482	0.304136	0.182482	0.0608273	0.0608273	0	0	0.121655	0.0608273	0.243309	0.0608273
Actinobacteria	Actinobacteria	Actinomycetales_1	Streptomycetaceae	Kitasatospora	0	0	0	0	0	0	0	0	0	0	0	0	0	0	0	0	0	0	0	0	0	0	0	0	0	0	0	0.0608273	0	0	0	0	0	0	0.0608273	0	0	0
Actinobacteria	Actinobacteria	Actinomycetales_1	Streptomycetaceae	Streptacidiphilus	0	0	0	0	0	0	0	0	0	0.0608273	0	0	0.0608273	0.0608273	0	0	0	0	0	0	0	0	0	0	0	0	0	0	0	0	0	0	0	0	0	0	0	0
Actinobacteria	Actinobacteria	Actinomycetales_1	Streptomycetaceae	Streptomyces_1	0.0608273	0	0	0	0	0	0	0	0	0	0	0	0	0	0	0	0	0	0	0	0	0	0	0	0.0608273	0	0.121655	0.0608273	0	0	0	0	0.0608273	0	0	0	0	0
Actinobacteria	Actinobacteria	Actinomycetales_1	Streptomycetaceae	Streptomyces_2	0	0.121655	0	0	0	0	0	0	0	0	0	0	0	0	0	0	0	0	0	0	0	0	0	0	0	0	0	0	0	0	0	0	0	0	0	0	0	0
Actinobacteria	Actinobacteria	Actinomycetales_1	Streptomycetaceae	Streptomyces_8	0	0.0608273	0	0	0	0	0	0	0	0	0	0	0	0	0	0	0	0	0	0	0	0	0	0	0	0	0.0608273	0	0	0	0	0	0	0	0	0.0608273	0	0
Actinobacteria	Actinobacteria	Actinomycetales_1	Streptomycetaceae	unclassified	0.121655	0.121655	0	0	0	0	0	0	0	0.0608273	0	0	0.0608273	0	0	0	0	0	0	0	0	0	0	0	0	0	0.0608273	0.0608273	0.0608273	0.243309	0	0	0	0	0	0.0608273	0	0.0608273
			Streptomycetaceae		0.182482	0.304136	0	0	0	0	0	0	0	0.121655	0	0	0.121655	0.0608273	0	0	0	0	0	0	0	0	0	0	0.0608273	0	0.243309	0.182482	0.0608273	0.243309	0	0	0.0608273	0	0.0608273	0.121655	0	0.0608273
		Actinomycetales_1			0.182482	0.304136	0	0	0	0	0	0	0	0.121655	0	0	0.121655	0.0608273	0	0	0	0	0	0	0	0	0	0	0.0608273	0	0.243309	0.182482	0.0608273	0.243309	0	0	0.0608273	0	0.0608273	0.121655	0	0.0608273
Actinobacteria	Actinobacteria	Bifidobacteriales	Bifidobacteriaceae	Gardnerella	8.6983	2.18978	0.425791	10.4623	2.25061	1.58151	1.03406	0.182482	0.121655	0	0	0	0	0	0	1.76399	0	0.547445	0.121655	0	0	0.121655	0	0	0	0	0	0	0.121655	0	0	0.121655	0.0608273	0	0	0	0	0
Actinobacteria	Actinobacteria	Bifidobacteriales	Bifidobacteriaceae	unclassified	0	0	0	0	0.0608273	0	0	0	0	0	0	0	0	0	0	0	0	0	0	0	0	0	0	0	0	0	0	0	0	0	0	0	0	0	0	0.0608273	0	0
			Bifidobacteriaceae		8.6983	2.18978	0.425791	10.4623	2.31144	1.58151	1.03406	0.182482	0.121655	0	0	0	0	0	0	1.76399	0	0.547445	0.121655	0	0	0.121655	0	0	0	0	0	0	0.121655	0	0	0.121655	0.0608273	0	0	0.0608273	0	0
		Bifidobacteriales			8.6983	2.18978	0.425791	10.4623	2.31144	1.58151	1.03406	0.182482	0.121655	0	0	0	0	0	0	1.76399	0	0.547445	0.121655	0	0	0.121655	0	0	0	0	0	0	0.121655	0	0	0.121655	0.0608273	0	0	0.0608273	0	0
Actinobacteria	Actinobacteria	Coriobacteriales	Coriobacteriaceae	Uncultured_1	0	0	0	0	0	0	0	0	0	0	0	0	0	0	0	0	0	0	0	0	0	0	0	0.0608273	0	0	0	0	0	0	0	0	0	0	0	0	0	0
Actinobacteria	Actinobacteria	Coriobacteriales	Coriobacteriaceae	Uncultured_10	0.0608273	0.0608273	0.486618	0.0608273	0.121655	1.03406	0.121655	0.243309	0.304136	0.0608273	0.182482	0.243309	0	0	0.364964	0.547445	0.547445	0.486618	0.243309	0.304136	0.182482	0.0608273	0	0.121655	0.425791	1.64234	2.6764	0.364964	0.973236	0.425791	0.182482	0.425791	0.182482	0.6691	0.547445	0.6691	1.09489	0.608273
Actinobacteria	Actinobacteria	Coriobacteriales	Coriobacteriaceae	Uncultured_11	0	0	0	0	0	0	0.0608273	0	0	0	0	0	0	0	0	0	0	0	0	0.0608273	0	0	0	0	0	0.0608273	0	0	0	0	0	0	0	0	0.0608273	0.0608273	0	0
Actinobacteria	Actinobacteria	Coriobacteriales	Coriobacteriaceae	Uncultured_12	0	0	0	0	0	0	0	0	0	0	0	0	0	0	0	0	0	0	0	0	0	0	0	0	0	0	0	0	0.304136	0	0	0	0	0.0608273	0	0	0	0.0608273
Actinobacteria	Actinobacteria	Coriobacteriales	Coriobacteriaceae	Uncultured_2	0	0	0	0	0	0	0	0	0	0	0	0	0	0	0	0	0	0	0	0	0	0	0	0.121655	0	0	0	0	0	0	0	0	0	0	0	0	0	0
Actinobacteria	Actinobacteria	Coriobacteriales	Coriobacteriaceae	marine_group	0.0608273	0	0	0	0	0	0	0	0	0	0	0	0	0	0	0	0	0	0	0	0	0	0	0	0.182482	0	0	0.364964	0.729927	3.10219	0	0	0	0.121655	0.121655	0.121655	0.0608273	0.182482
Actinobacteria	Actinobacteria	Coriobacteriales	Coriobacteriaceae	unclassified	0	0	0.121655	0	0	0	0	0	0	0	0	0	0	0	0	0	0	0	0	0	0	0	0	0	0.0608273	0.0608273	0.121655	0.121655	0.0608273	0	0.0608273	0	0	0.304136	0.0608273	0	0.243309	0.121655
			Coriobacteriaceae		0.121655	0.0608273	0.608273	0.0608273	0.121655	1.03406	0.182482	0.243309	0.304136	0.0608273	0.182482	0.243309	0	0	0.364964	0.547445	0.547445	0.486618	0.243309	0.364964	0.182482	0.0608273	0	0.304136	0.6691	1.76399	2.79805	0.851582	2.06813	3.52798	0.243309	0.425791	0.182482	1.15572	0.790754	0.851582	1.39903	0.973236
		Coriobacteriales			0.121655	0.0608273	0.608273	0.0608273	0.121655	1.03406	0.182482	0.243309	0.304136	0.0608273	0.182482	0.243309	0	0	0.364964	0.547445	0.547445	0.486618	0.243309	0.364964	0.182482	0.0608273	0	0.304136	0.6691	1.76399	2.79805	0.851582	2.06813	3.52798	0.243309	0.425791	0.182482	1.15572	0.790754	0.851582	1.39903	0.973236
Actinobacteria	Actinobacteria	Corynebacteriales	Corynebacteriaceae	Corynebacterium_1	1.64234	0	0.182482	0	0	0	0	0	0	0	0	0	0	0	0	0	0.121655	0.0608273	0	0.121655	0.121655	0	0.0608273	0	0	0	0	0	0	0	0	0	0	0	0	0	0	0
Actinobacteria	Actinobacteria	Corynebacteriales	Corynebacteriaceae	Corynebacterium_6	0.364964	0	0.182482	0	0	0	0	0	0	0	0	0	0	0	0	0	0	0	0	0	0	0	0	0	0	0	0	0	0	0	0	0	0	0	0	0	0	0
Actinobacteria	Actinobacteria	Corynebacteriales	Corynebacteriaceae	unclassified	2.61557	0.243309	0.243309	0	0	0	1.15572	0	0	0	0	0	0	0	0	0	0	0.0608273	0	0	0.0608273	0	0	0	0	0	0	0	0	0	0	0	0	0	0	0	0	0
			Corynebacteriaceae		4.62287	0.243309	0.608273	0	0	0	1.15572	0	0	0	0	0	0	0	0	0	0.121655	0.121655	0	0.121655	0.182482	0	0.0608273	0	0	0	0	0	0	0	0	0	0	0	0	0	0	0
Actinobacteria	Actinobacteria	Corynebacteriales	Dietziaceae	Dietzia	0	0	0	0	0	0	0	0	0	0	0	0	0	0	0	0	0	0	0	0	0	0	0	0	0.0608273	0	0.0608273	0	0	0	0	0	0	0	0	0	0	0
			Dietziaceae		0	0	0	0	0	0	0	0	0	0	0	0	0	0	0	0	0	0	0	0	0	0	0	0	0.0608273	0	0.0608273	0	0	0	0	0	0	0	0	0	0	0
Actinobacteria	Actinobacteria	Corynebacteriales	Mycobacteriaceae	Mycobacterium	2.43309	0.364964	1.3382	0	0	0	2.37226	0.0608273	0	0.547445	0	0	0.182482	0.182482	0	0	0	0	0	0	0	0	0	0	0	0	0.0608273	0.121655	0.0608273	0	0	0	0	0	0	0	0	0
			Mycobacteriaceae		2.43309	0.364964	1.3382	0	0	0	2.37226	0.0608273	0	0.547445	0	0	0.182482	0.182482	0	0	0	0	0	0	0	0	0	0	0	0	0.0608273	0.121655	0.0608273	0	0	0	0	0	0	0	0	0
Actinobacteria	Actinobacteria	Corynebacteriales	Nocardiaceae	Nocardia	0	0	0.0608273	0	0	0	0	0	0	0	0	0	0	0	0	0	0	0	0	0	0	0	0	0	0	0	0	0.0608273	0	0	0	0	0	0	0	0	0	0
Actinobacteria	Actinobacteria	Corynebacteriales	Nocardiaceae	Rhodococcus_1	0.364964	0.121655	0	0.243309	0	0.0608273	0	0	0	0	0	0	0	0	0	0	0	0	0	0	0	0	0	0	0	0	0	0	0	0	0	0	0	0	0	0	0	0
			Nocardiaceae		0.364964	0.121655	0.0608273	0.243309	0	0.0608273	0	0	0	0	0	0	0	0	0	0	0	0	0	0	0	0	0	0	0	0	0	0.0608273	0	0	0	0	0	0	0	0	0	0
Actinobacteria	Actinobacteria	Corynebacteriales	Nocardiaceae_1	Gordonia	0.121655	0	0.182482	0	0	0	0	0	0	0	0	0	0	0	0	0	0	0	0	0	0	0	0	0	0	0	0	0	0	0	0	0	0	0	0	0	0	0
			Nocardiaceae_1		0.121655	0	0.182482	0	0	0	0	0	0	0	0	0	0	0	0	0	0	0	0	0	0	0	0	0	0	0	0	0	0	0	0	0	0	0	0	0	0	0
Actinobacteria	Actinobacteria	Corynebacteriales	Segniliparaceae	Segniliparus	0	0	0	0	0	0	0	0	0	0	0	0	0	0	0	0	0	0	0	0	0	0	0	0	0	0	0	0	0	0.0608273	0	0	0	0	0	0	0	0
			Segniliparaceae		0	0	0	0	0	0	0	0	0	0	0	0	0	0	0	0	0	0	0	0	0	0	0	0	0	0	0	0	0	0.0608273	0	0	0	0	0	0	0	0
Actinobacteria	Actinobacteria	Corynebacteriales	Tsukamurellaceae	Tsukamurella	0	0	0	0	0	0	0.790754	0	0	0	0	0	0	0	0	0	0	0	0	0	0	0	0	0	0	0	0	0	0	0	0	0	0	0	0	0	0	0
			Tsukamurellaceae		0	0	0	0	0	0	0.790754	0	0	0	0	0	0	0	0	0	0	0	0	0	0	0	0	0	0	0	0	0	0	0	0	0	0	0	0	0	0	0
Actinobacteria	Actinobacteria	Corynebacteriales	unclassified	unclassified	0.608273	0	0.182482	0.121655	0	0.182482	7.54258	0.0608273	0.0608273	0	0	0	0	0	0	0	0	0	0	0.0608273	0	0	0	0	0	0	0.0608273	0	0	0	0	0	0.0608273	0	0	0	0	0
			unclassified		0.608273	0	0.182482	0.121655	0	0.182482	7.54258	0.0608273	0.0608273	0	0	0	0	0	0	0	0	0	0	0.0608273	0	0	0	0	0	0	0.0608273	0	0	0	0	0	0.0608273	0	0	0	0	0
		Corynebacteriales			8.15085	0.729927	2.37226	0.364964	0	0.243309	11.8613	0.121655	0.0608273	0.547445	0	0	0.182482	0.182482	0	0	0.121655	0.121655	0	0.182482	0.182482	0	0.0608273	0	0.0608273	0	0.182482	0.182482	0.0608273	0.0608273	0	0	0.0608273	0	0	0	0	0
Actinobacteria	Actinobacteria	Frankiales	Acidothermaceae	Acidothermus	0	0	0	0	0	0	0	0	0	0.121655	0.0608273	0	0.0608273	0.0608273	0	0	0	0	0	0	0	0	0	0	0	0	0	0.243309	0.243309	0.912409	0	0	0	0	0.121655	0.182482	0.0608273	0
			Acidothermaceae		0	0	0	0	0	0	0	0	0	0.121655	0.0608273	0	0.0608273	0.0608273	0	0	0	0	0	0	0	0	0	0	0	0	0	0.243309	0.243309	0.912409	0	0	0	0	0.121655	0.182482	0.0608273	0
Actinobacteria	Actinobacteria	Frankiales	Frankiaceae	Frankia	0	0	0	0	0	0	0.0608273	0	0	0	0	0	0	0	0	0	0	0	0	0	0	0	0	0	0	0	0	0.0608273	0	0.243309	0	0	0	0	0	0	0	0
			Frankiaceae		0	0	0	0	0	0	0.0608273	0	0	0	0	0	0	0	0	0	0	0	0	0	0	0	0	0	0	0	0	0.0608273	0	0.243309	0	0	0	0	0	0	0	0
Actinobacteria	Actinobacteria	Frankiales	Geodermatophilaceae	Blastococcus_2	0	0	0	0	0	0	0	0	0	0	0	0	0	0	0	0	0	0	0	0	0	0	0	0	0	0	0	0.0608273	0	0	0	0	0	0	0	0	0	0
Actinobacteria	Actinobacteria	Frankiales	Geodermatophilaceae	Geodermatophilus	0	0	0	0	0	0	0	0	0	0	0	0	0	0	0	0	0	0	0	0	0	0	0	0	0	0	0	0.182482	0	0	0	0	0	0	0	0	0	0
			Geodermatophilaceae		0	0	0	0	0	0	0	0	0	0	0	0	0	0	0	0	0	0	0	0	0	0	0	0	0	0	0	0.243309	0	0	0	0	0	0	0	0	0	0
Actinobacteria	Actinobacteria	Frankiales	unclassified	unclassified	0	0.0608273	0	0	0	0	0	0	0	0	0	0	0	0	0	0	0	0	0	0	0	0	0	0	0	0	0	0.121655	0	0	0	0	0	0	0	0	0	0
			unclassified		0	0.0608273	0	0	0	0	0	0	0	0	0	0	0	0	0	0	0	0	0	0	0	0	0	0	0	0	0	0.121655	0	0	0	0	0	0	0	0	0	0
		Frankiales			0	0.0608273	0	0	0	0	0.0608273	0	0	0.121655	0.0608273	0	0.0608273	0.0608273	0	0	0	0	0	0	0	0	0	0	0	0	0	0.6691	0.243309	1.15572	0	0	0	0	0.121655	0.182482	0.0608273	0
Actinobacteria	Actinobacteria	Micrococcales_1	Demequina	unclassified	0	0	0	0.0608273	0	0	0	0	0	0	0	0	0	0	0	0	0	0	0	0	0	0	0	0	0	0	0	0	0	0	0	0	0	0	0	0	0	0
			Demequina		0	0	0	0.0608273	0	0	0	0	0	0	0	0	0	0	0	0	0	0	0	0	0	0	0	0	0	0	0	0	0	0	0	0	0	0	0	0	0	0
Actinobacteria	Actinobacteria	Micrococcales_1	Dermabacteraceae	Brachybacterium	0	0	0	0	0	0	0	0	0	0	0	0	0	0	0	0	0.0608273	0	0	0	0	0	0	0	0	0	0	0	0	0	0	0	0	0	0	0	0	0
			Dermabacteraceae		0	0	0	0	0	0	0	0	0	0	0	0	0	0	0	0	0.0608273	0	0	0	0	0	0	0	0	0	0	0	0	0	0	0	0	0	0	0	0	0
Actinobacteria	Actinobacteria	Micrococcales_1	Micrococcaceae	Arthrobacter_17	0	0	0	0	0	0	0	0	0	0	0	0	0	0	0	0	0	0	0	0	0	0	0	0	0	0	0.0608273	0	0	0	0	0	0	0	0	0	0	0
Actinobacteria	Actinobacteria	Micrococcales_1	Micrococcaceae	Arthrobacter_21	0	0	0	0	0	0	0	0	0	0	0	0	0	0	0	0	0	0	0	0	0	0	0	0	0.121655	0	0.0608273	0	0	0	0	0	0	0	0	0	0	0
Actinobacteria	Actinobacteria	Micrococcales_1	Micrococcaceae	Citricoccus	0	0	0	0	0	0	0	0	0	0	0	0	0	0	0	0	0	0	0	0	0	0	0	0	0.0608273	0	0	0	0	0	0	0	0	0	0	0	0	0
Actinobacteria	Actinobacteria	Micrococcales_1	Micrococcaceae	unclassified	0	0	0	0.0608273	0	0.0608273	0	0	0	0	0	0	0	0	0	0	0	0	0	0	0.0608273	0	0	0	0	0	0	0	0	0	0	0	0	0	0	0	0	0
			Micrococcaceae		0	0	0	0.0608273	0	0.0608273	0	0	0	0	0	0	0	0	0	0	0	0	0	0	0.0608273	0	0	0	0.182482	0	0.121655	0	0	0	0	0	0	0	0	0	0	0
Actinobacteria	Actinobacteria	Micrococcales_1	Sanguibacteraceae	Sanguibacter	0	0	0	0	0	0	0	0	0	0	0	0	0	0	0	0	0	0	0	0	0	0	0	0	0.608273	0	0	0.121655	0.0608273	0	1.88564	0.243309	1.21655	0	0.547445	0.6691	0.304136	0
			Sanguibacteraceae		0	0	0	0	0	0	0	0	0	0	0	0	0	0	0	0	0	0	0	0	0	0	0	0	0.608273	0	0	0.121655	0.0608273	0	1.88564	0.243309	1.21655	0	0.547445	0.6691	0.304136	0
Actinobacteria	Actinobacteria	Micrococcales_1	unclassified	unclassified	0	0	0	0	0	0	0	0	0	0	0	0	0.0608273	0	0	0	0	0	0	0	0	0	0	0	0.0608273	0	0	0	0	0	0.0608273	0.0608273	0	0	0	0	0	0
			unclassified		0	0	0	0	0	0	0	0	0	0	0	0	0.0608273	0	0	0	0	0	0	0	0	0	0	0	0.0608273	0	0	0	0	0	0.0608273	0.0608273	0	0	0	0	0	0
		Micrococcales_1			0	0	0	0.121655	0	0.0608273	0	0	0	0	0	0	0.0608273	0	0	0	0.0608273	0	0	0	0.0608273	0	0	0	0.851582	0	0.121655	0.121655	0.0608273	0	1.94647	0.304136	1.21655	0	0.547445	0.6691	0.304136	0
Actinobacteria	Actinobacteria	Micrococcales_2	Promicromonosporaceae	Xylanimonas	0.0608273	0	0	0	0	0	0	0	0	0	0	0	0	0	0	0	0	0	0	0	0	0	0	0	0	0	0	0.121655	0.243309	0.0608273	0	0	0.243309	0	0.121655	0.0608273	0.425791	0.121655
Actinobacteria	Actinobacteria	Micrococcales_2	Promicromonosporaceae	unclassified	0.0608273	0	0	0	0	0	0	0	0	0	0	0	0	0	0	0	0	0	0	0	0	0	0	0	0	0	0	0	0	0	0	0	0.0608273	0.0608273	0	0	0	0
			Promicromonosporaceae		0.121655	0	0	0	0	0	0	0	0	0	0	0	0	0	0	0	0	0	0	0	0	0	0	0	0	0	0	0.121655	0.243309	0.0608273	0	0	0.304136	0.0608273	0.121655	0.0608273	0.425791	0.121655
Actinobacteria	Actinobacteria	Micrococcales_2	unclassified	unclassified	0	0	0	0	0	0	0	0	0	0	0	0	0	0.425791	0	0	0	0	0	0	0	0	0	0	0	0	0	0	0	0	0	0	0	0	0	0	0	0
			unclassified		0	0	0	0	0	0	0	0	0	0	0	0	0	0.425791	0	0	0	0	0	0	0	0	0	0	0	0	0	0	0	0	0	0	0	0	0	0	0	0
		Micrococcales_2			0.121655	0	0	0	0	0	0	0	0	0	0	0	0	0.425791	0	0	0	0	0	0	0	0	0	0	0	0	0	0.121655	0.243309	0.0608273	0	0	0.304136	0.0608273	0.121655	0.0608273	0.425791	0.121655
Actinobacteria	Actinobacteria	Micrococcales_3	Cellulomonadaceae	Actinotalea	0.182482	0.182482	0	0.0608273	0	0	0	0	0	0	0	0	0	0.0608273	0	0	0	0	0	0	0	0	0	0	0	0	0	0	0	0	0	0	0	0	0	0	0	0
Actinobacteria	Actinobacteria	Micrococcales_3	Cellulomonadaceae	Cellulomonas_1	0	0	0	0.0608273	0	0	0	0	0	0	0	0	0	0	0	0	0	0	0	0	0	0	0	0	0	0	0	0	0	0.0608273	0	0	0	0	0	0	0	0
Actinobacteria	Actinobacteria	Micrococcales_3	Cellulomonadaceae	Cellulomonas_2	0.121655	0.364964	0	0	0	0	0	0	0	0	0	0	0	0	0	0	0	0	0	0	0	0	0	0	0	0	0	0	0	0	0	0	0	0	0	0	0	0
Actinobacteria	Actinobacteria	Micrococcales_3	Cellulomonadaceae	Cellulomonas_3	0	0.0608273	0	0.0608273	0	0	0	0	0	0	0	0	0	0	0	0	0	0	0	0	0	0	0	0	0	0	0	0	0	0	0	0	0	0	0	0	0	0
Actinobacteria	Actinobacteria	Micrococcales_3	Cellulomonadaceae	Oerskovia	0	0	0	0	0	0	0	0	0	0	0	0	0	0	0	0	0	0	0	0	0	0	0	0	0.121655	0	0	0	0	0	0	0	0	0	0	0	0	0
Actinobacteria	Actinobacteria	Micrococcales_3	Cellulomonadaceae	unclassified	0.182482	0.0608273	0	0.0608273	0	0	0	0	0	0	0	0	0.0608273	0	0	0	0	0	0	0	0	0	0	0	0	0	0	0	0	0	0	0	0	0	0	0	0	0
			Cellulomonadaceae		0.486618	0.6691	0	0.243309	0	0	0	0	0	0	0	0	0.0608273	0.0608273	0	0	0	0	0	0	0	0	0	0	0.121655	0	0	0	0	0.0608273	0	0	0	0	0	0	0	0
Actinobacteria	Actinobacteria	Micrococcales_3	Microbacteriaceae	Curtobacterium	0	0.121655	0.121655	0	0	0	0.121655	0	0	1.82482	0	0	0.425791	0.0608273	0	0	0	0	0	0	0	0	0	0	0	0	0	0	0	0	0	0	0	0	0	0	0.0608273	0
Actinobacteria	Actinobacteria	Micrococcales_3	Microbacteriaceae	Microbacterium	0	0	0	0	0	0	0	0	0	0	0	0	0	0	0	0	0	0	0	0	0	0	0	0.0608273	0	0	0	0	0	0	0	0	0	0	0	0	0	0
Actinobacteria	Actinobacteria	Micrococcales_3	Microbacteriaceae	Pseudoclavibacter_1	0	0	0	0	0	0	0	0	0	0	0	0	0	0	0	0	0	0	0	0	0	0	0	0	0	0	0	0	0	0	0	0	0	0	0	0	0.0608273	0
Actinobacteria	Actinobacteria	Micrococcales_3	Microbacteriaceae	Rathayibacter	0.425791	0.851582	0.304136	0	0	0	0	0	0	0	0	0	0	0	0	0	0	0	0	0	0	0	0	0	0	0	0	0	0	0	0	0	0	0	0	0	0	0
Actinobacteria	Actinobacteria	Micrococcales_3	Microbacteriaceae	Uncultured_1	0	0	0	0	0	0	0	0	0	0	0	0	0	0	0	0	0	0	0	0	0	0	0	0	0	0	0.0608273	0	0	0	0	0	0	0	0	0	0	0
Actinobacteria	Actinobacteria	Micrococcales_3	Microbacteriaceae	unclassified	0.851582	0.0608273	0.425791	0.486618	0.121655	0.0608273	0.0608273	0	0	0	0	0	0	0	0.0608273	0	0	0	0	0	0	0	0	0.121655	0	0	0.121655	0	0	0	0	0	0	0	0	0	0	0
			Microbacteriaceae		1.27737	1.03406	0.851582	0.486618	0.121655	0.0608273	0.182482	0	0	1.82482	0	0	0.425791	0.0608273	0.0608273	0	0	0	0	0	0	0	0	0.182482	0	0	0.182482	0	0	0	0	0	0	0	0	0	0.121655	0
Actinobacteria	Actinobacteria	Micrococcales_3	unclassified	unclassified	0	0	0	0.0608273	0	0	0	0	0	0	0	0	0	0	0	0	0	0	0	0	0	0	0	0	0	0	0	0	0	0	0	0	0	0	0	0	0	0
			unclassified		0	0	0	0.0608273	0	0	0	0	0	0	0	0	0	0	0	0	0	0	0	0	0	0	0	0	0	0	0	0	0	0	0	0	0	0	0	0	0	0
		Micrococcales_3			1.76399	1.70316	0.851582	0.790754	0.121655	0.0608273	0.182482	0	0	1.82482	0	0	0.486618	0.121655	0.0608273	0	0	0	0	0	0	0	0	0.182482	0.121655	0	0.182482	0	0	0.0608273	0	0	0	0	0	0	0.121655	0
Actinobacteria	Actinobacteria	Micrococcales_4	Intrasporangiaceae_1	Humihabitans	0	0	0	0	0	0	0	0	0	0	0	0	0	0	0	0	0	0	0	0	0	0	0	0	0	0	0	0.243309	0	0	0	0	0	0	0	0	0	0
Actinobacteria	Actinobacteria	Micrococcales_4	Intrasporangiaceae_1	unclassified	0	0.121655	0	0	0	0	0.0608273	0	0	0	0	0	0	0	0	0	0	0	0	0	0	0	0	0	0	0	0.0608273	0.0608273	0	0	0	0	0	0	0	0	0	0
			Intrasporangiaceae_1		0	0.121655	0	0	0	0	0.0608273	0	0	0	0	0	0	0	0	0	0	0	0	0	0	0	0	0	0	0	0.0608273	0.304136	0	0	0	0	0	0	0	0	0	0
		Micrococcales_4			0	0.121655	0	0	0	0	0.0608273	0	0	0	0	0	0	0	0	0	0	0	0	0	0	0	0	0	0	0	0.0608273	0.304136	0	0	0	0	0	0	0	0	0	0
Actinobacteria	Actinobacteria	Micromonosporales	Micromonosporaceae	Actinoplanes_1	0	0	0	0	0	0	0	0	0	0	0	0	0	0	0	0	0	0	0	0	0	0	0	0	0.0608273	0	0	0	0	0	0	0	0	0	0	0	0	0
Actinobacteria	Actinobacteria	Micromonosporales	Micromonosporaceae	Krasilnikovia	0	0	0	0	0	0	0	0	0	0	0	0	0	0	0	0	0	0	0	0	0	0	0	0	0	0	0	0	0	0.0608273	0	0	0	0	0	0	0	0
Actinobacteria	Actinobacteria	Micromonosporales	Micromonosporaceae	Longispora	0	0	0.0608273	0	0	0	0	0	0	0	0	0	0	0	0	0	0	0	0	0	0	0	0	0	0	0	0	0	0	0	0	0	0	0	0	0	0	0
Actinobacteria	Actinobacteria	Micromonosporales	Micromonosporaceae	Micromonosporaceae	0	0	0	0	0	0	0	0	0	0	0	0	0	0	0	0	0	0	0	0	0	0	0	0	0	0	0	0	0	0.0608273	0	0	0	0	0	0	0	0
Actinobacteria	Actinobacteria	Micromonosporales	Micromonosporaceae	unclassified	0	0	0	0.0608273	0	0	0	0	0	0	0	0	0	0	0	0	0	0	0	0	0	0	0	0	0	0	0	0.121655	0	0	0	0	0	0	0	0.0608273	0.121655	0
			Micromonosporaceae		0	0	0.0608273	0.0608273	0	0	0	0	0	0	0	0	0	0	0	0	0	0	0	0	0	0	0	0	0.0608273	0	0	0.121655	0	0.121655	0	0	0	0	0	0.0608273	0.121655	0
		Micromonosporales			0	0	0.0608273	0.0608273	0	0	0	0	0	0	0	0	0	0	0	0	0	0	0	0	0	0	0	0	0.0608273	0	0	0.121655	0	0.121655	0	0	0	0	0	0.0608273	0.121655	0
Actinobacteria	Actinobacteria	Propionibacteriales	Nocardioidaceae	Aeromicrobium	0	0	0	0.0608273	0.0608273	0	0	0	0	0	0	0	0	0	0	0	0	0	0	0	0	0	0	0	0	0	0	0.0608273	0	0	0	0	0	0	0	0	0	0
Actinobacteria	Actinobacteria	Propionibacteriales	Nocardioidaceae	Marmoricola	0	0	0	0.0608273	0	0	0	0	0	0	0	0	0	0	0	0	0	0	0	0	0	0	0	0	0.121655	0	0.182482	0	0	0	0	0	0	0	0	0	0	0
Actinobacteria	Actinobacteria	Propionibacteriales	Nocardioidaceae	Nocardioides	0.790754	0.6691	0.121655	0.0608273	0	0	0	0	0	0	0	0	0.0608273	0	0	0	0	0	0	0	0	0	0	0	0.6691	0	0.0608273	0.0608273	0	0.0608273	0	0	0	0.0608273	0	0	0	0
Actinobacteria	Actinobacteria	Propionibacteriales	Nocardioidaceae	unclassified	0.6691	0.608273	0.0608273	0	0.0608273	0	0	0	0	0	0	0	0	0	0	0	0	0	0	0	0	0	0	0	0	0	0	0	0	0	0	0	0	0	0	0	0	0
			Nocardioidaceae		1.45985	1.27737	0.182482	0.182482	0.121655	0	0	0	0	0	0	0	0.0608273	0	0	0	0	0	0	0	0	0	0	0	0.790754	0	0.243309	0.121655	0	0.0608273	0	0	0	0.0608273	0	0	0	0
Actinobacteria	Actinobacteria	Propionibacteriales	Propionibacteriaceae	Aestuariimicrobium	0	0	0	0	0	0	0	0	0	0	0	0	0	0	0	0	0	0	0	0	0	0	0	0	0	0	0	0	0	0.0608273	0	0	0	0.0608273	0	0	0	0
Actinobacteria	Actinobacteria	Propionibacteriales	Propionibacteriaceae	Tessaracoccus	0.0608273	0	0	0.0608273	0	0	0	0	0	0	0	0	0	0	0	0	0	0	0	0	0	0	0	0	0	0	0	0	0	0	0	0	0	0	0	0	0	0
Actinobacteria	Actinobacteria	Propionibacteriales	Propionibacteriaceae	unclassified	0	0	0	0	0.0608273	0	0	0	0	0	0	0	0	0	0	0	0	0.0608273	0	0	0	0	0	0	0	0	0	0	0	0	0	0	0	0	0	0	0	0
			Propionibacteriaceae		0.0608273	0	0	0.0608273	0.0608273	0	0	0	0	0	0	0	0	0	0	0	0	0.0608273	0	0	0	0	0	0	0	0	0	0	0	0.0608273	0	0	0	0.0608273	0	0	0	0
Actinobacteria	Actinobacteria	Propionibacteriales	unclassified	unclassified	0.0608273	0	0	0	0	0	0	0	0	0	0	0	0	0	0	0	0	0	0	0	0	0	0	0	0	0	0	0	0	0	0	0	0	0	0	0	0	0
			unclassified		0.0608273	0	0	0	0	0	0	0	0	0	0	0	0	0	0	0	0	0	0	0	0	0	0	0	0	0	0	0	0	0	0	0	0	0	0	0	0	0
		Propionibacteriales			1.58151	1.27737	0.182482	0.243309	0.182482	0	0	0	0	0	0	0	0.0608273	0	0	0	0	0.0608273	0	0	0	0	0	0	0.790754	0	0.243309	0.121655	0	0.121655	0	0	0	0.121655	0	0	0	0
Actinobacteria	Actinobacteria	Pseudonocardiales_1	Pseudonocardiaceae_1	Amycolatopsis	0	0	0	0	0	0	0	0	0	0	0	0	0	0	0	0	0	0	0	0	0	0	0	0	0	0	0	0.121655	0	0	0	0	0	0	0	0	0	0
			Pseudonocardiaceae_1		0	0	0	0	0	0	0	0	0	0	0	0	0	0	0	0	0	0	0	0	0	0	0	0	0	0	0	0.121655	0	0	0	0	0	0	0	0	0	0
		Pseudonocardiales_1			0	0	0	0	0	0	0	0	0	0	0	0	0	0	0	0	0	0	0	0	0	0	0	0	0	0	0	0.121655	0	0	0	0	0	0	0	0	0	0
Actinobacteria	Actinobacteria	Pseudonocardiales_2	Pseudonocardiaceae_2	Pseudonocardia	0	0	0	0	0	0	0	0	0	0	0	0	0	0	0	0	0	0	0	0	0	0	0	0	0	0	0.0608273	0.182482	0	0.0608273	0	0	0	0	0	0	0	0
			Pseudonocardiaceae_2		0	0	0	0	0	0	0	0	0	0	0	0	0	0	0	0	0	0	0	0	0	0	0	0	0	0	0.0608273	0.182482	0	0.0608273	0	0	0	0	0	0	0	0
		Pseudonocardiales_2			0	0	0	0	0	0	0	0	0	0	0	0	0	0	0	0	0	0	0	0	0	0	0	0	0	0	0.0608273	0.182482	0	0.0608273	0	0	0	0	0	0	0	0
Actinobacteria	Actinobacteria	RL185-aaj71c12	unclassified	unclassified	0	0	0	0	0	0	0	0	0	0	0	0	0	0	0	0	0	0	0	0	0	0	0	0	0.0608273	0	0	0	0	0	0	0	0	0	0	0	0	0
			unclassified		0	0	0	0	0	0	0	0	0	0	0	0	0	0	0	0	0	0	0	0	0	0	0	0	0.0608273	0	0	0	0	0	0	0	0	0	0	0	0	0
		RL185-aaj71c12			0	0	0	0	0	0	0	0	0	0	0	0	0	0	0	0	0	0	0	0	0	0	0	0	0.0608273	0	0	0	0	0	0	0	0	0	0	0	0	0
Actinobacteria	Actinobacteria	Rubrobacterales	Rubrobacteriaceae	Rubrobacter	0	0	0	0	0	0	0	0	0	0	0	0	0	0	0	0	0	0	0	0	0	0	0	0	0	0	0.0608273	0.0608273	0	0	0	0	0	0	0	0	0	0
			Rubrobacteriaceae		0	0	0	0	0	0	0	0	0	0	0	0	0	0	0	0	0	0	0	0	0	0	0	0	0	0	0.0608273	0.0608273	0	0	0	0	0	0	0	0	0	0
		Rubrobacterales			0	0	0	0	0	0	0	0	0	0	0	0	0	0	0	0	0	0	0	0	0	0	0	0	0	0	0.0608273	0.0608273	0	0	0	0	0	0	0	0	0	0
Actinobacteria	Actinobacteria	Solirubrobacterales	Cluster_319-6M6	unclassified	0	0	0	0	0	0	0	0	0	0	0	0	0	0	0	0	0	0	0	0	0	0	0	0	0	0	0	0.0608273	0	0	0	0	0	0	0	0	0	0
			Cluster_319-6M6		0	0	0	0	0	0	0	0	0	0	0	0	0	0	0	0	0	0	0	0	0	0	0	0	0	0	0	0.0608273	0	0	0	0	0	0	0	0	0	0
Actinobacteria	Actinobacteria	Solirubrobacterales	Cluster_480-2	unclassified	0.0608273	0	0	0	0	0	0	0	0	0.0608273	0.0608273	0	0.0608273	0.0608273	0	0	0	0	0	0	0	0	0	0	0	0	0	0.243309	0	0	0	0	0	0	0	0	0	0
			Cluster_480-2		0.0608273	0	0	0	0	0	0	0	0	0.0608273	0.0608273	0	0.0608273	0.0608273	0	0	0	0	0	0	0	0	0	0	0	0	0	0.243309	0	0	0	0	0	0	0	0	0	0
Actinobacteria	Actinobacteria	Solirubrobacterales	Solirubrobacteriaceae	Solirubrobacter	0	0	0	0	0	0	0	0	0	0	0	0	0	0	0	0	0	0	0	0	0	0	0	0	0.0608273	0	0.0608273	0.0608273	0	0	0	0	0	0	0	0	0	0
			Solirubrobacteriaceae		0	0	0	0	0	0	0	0	0	0	0	0	0	0	0	0	0	0	0	0	0	0	0	0	0.0608273	0	0.0608273	0.0608273	0	0	0	0	0	0	0	0	0	0
Actinobacteria	Actinobacteria	Solirubrobacterales	TM146	unclassified	0	0	0	0	0	0	0	0	0	0.243309	0	0	0	0	0	0	0	0	0	0	0	0	0	0	0	0	0	0	0	0.304136	0	0	0	0	0	0	0	0
			TM146		0	0	0	0	0	0	0	0	0	0.243309	0	0	0	0	0	0	0	0	0	0	0	0	0	0	0	0	0	0	0	0.304136	0	0	0	0	0	0	0	0
Actinobacteria	Actinobacteria	Solirubrobacterales	YNPFFP1	unclassified	0	0	0	0	0	0	0	0	0	0.0608273	0	0	0.304136	0.0608273	0	0	0	0	0	0	0	0	0	0	0	0	0	0.0608273	0.121655	0.729927	0	0	0	0	0	0	0	0
			YNPFFP1		0	0	0	0	0	0	0	0	0	0.0608273	0	0	0.304136	0.0608273	0	0	0	0	0	0	0	0	0	0	0	0	0	0.0608273	0.121655	0.729927	0	0	0	0	0	0	0	0
Actinobacteria	Actinobacteria	Solirubrobacterales	unclassified	unclassified	0	0	0	0	0	0	0	0	0	0.182482	0	0	0.243309	0	0	0	0	0	0	0	0	0	0	0	0	0	0	0	0.0608273	0.182482	0	0	0	0	0	0	0	0
			unclassified		0	0	0	0	0	0	0	0	0	0.182482	0	0	0.243309	0	0	0	0	0	0	0	0	0	0	0	0	0	0	0	0.0608273	0.182482	0	0	0	0	0	0	0	0
		Solirubrobacterales			0.0608273	0	0	0	0	0	0	0	0	0.547445	0.0608273	0	0.608273	0.121655	0	0	0	0	0	0	0	0	0	0	0.0608273	0	0.0608273	0.425791	0.182482	1.21655	0	0	0	0	0	0	0	0
Actinobacteria	Actinobacteria	Streptosporangiales	Nocardiopsaceae	Thermobifida	0.0608273	0	0	0	0	0	0	0	0	0	0	0	0	0	0	0	0	0	0	0	0	0	0	0	0	0	0	0	0	0	0	0	0	0	0	0	0	0
			Nocardiopsaceae		0.0608273	0	0	0	0	0	0	0	0	0	0	0	0	0	0	0	0	0	0	0	0	0	0	0	0	0	0	0	0	0	0	0	0	0	0	0	0	0
Actinobacteria	Actinobacteria	Streptosporangiales	Streptosporangiaceae	unclassified	0	0	0	0	0	0	0	0	0	0	0	0	0	0	0	0	0	0	0	0	0	0	0	0	0	0	0	0.0608273	0	0	0	0	0	0	0	0	0	0
			Streptosporangiaceae		0	0	0	0	0	0	0	0	0	0	0	0	0	0	0	0	0	0	0	0	0	0	0	0	0	0	0	0.0608273	0	0	0	0	0	0	0	0	0	0
Actinobacteria	Actinobacteria	Streptosporangiales	Thermomonosporaceae_2	Actinoallomurus	0	0	0	0	0	0	0	0	0	0	0	0	0	0	0	0	0	0	0	0	0	0	0	0	0	0	0	0	0	0.182482	0	0	0	0	0	0	0	0
Actinobacteria	Actinobacteria	Streptosporangiales	Thermomonosporaceae_2	Actinocorallia	0	0.0608273	0.0608273	0	0	0	0	0	0	0	0	0	0	0	0	0	0	0	0	0	0	0	0	0	0.304136	0	0	0	0	0	0	0	0	0	0	0	0	0
Actinobacteria	Actinobacteria	Streptosporangiales	Thermomonosporaceae_2	Actinomadura_1	0	0.0608273	0	0	0	0	0	0	0	0	0	0	0	0	0	0	0	0	0	0	0	0	0	0	0	0	0	0	0	0	0	0	0	0	0	0	0	0
Actinobacteria	Actinobacteria	Streptosporangiales	Thermomonosporaceae_2	Actinomadura_8	0.0608273	0	0	0	0	0	0	0	0	0	0	0	0	0	0	0	0	0	0	0	0	0	0	0	0	0	0	0	0	0	0	0	0	0	0	0	0	0
Actinobacteria	Actinobacteria	Streptosporangiales	Thermomonosporaceae_2	unclassified	0.0608273	0	0	0	0	0	0	0	0	0	0	0	0	0	0	0	0	0	0	0	0	0	0	0	0	0	0	0.121655	0	0	0	0	0	0	0	0	0	0
			Thermomonosporaceae_2		0.121655	0.121655	0.0608273	0	0	0	0	0	0	0	0	0	0	0	0	0	0	0	0	0	0	0	0	0	0.304136	0	0	0.121655	0	0.182482	0	0	0	0	0	0	0	0
		Streptosporangiales			0.182482	0.121655	0.0608273	0	0	0	0	0	0	0	0	0	0	0	0	0	0	0	0	0	0	0	0	0	0.304136	0	0	0.182482	0	0.182482	0	0	0	0	0	0	0	0
Actinobacteria	Actinobacteria	unclassified	unclassified	unclassified	0.425791	0.304136	0.486618	0.304136	0.121655	0.243309	0.304136	0.121655	0.790754	0	0	0.121655	0	0	0	0.0608273	0	0.182482	0	0	0.121655	0	0	0.364964	0.608273	0	1.45985	0.182482	0.243309	0	0.547445	0.0608273	0.486618	0.0608273	0.486618	0.182482	0.182482	0.0608273
			unclassified		0.425791	0.304136	0.486618	0.304136	0.121655	0.243309	0.304136	0.121655	0.790754	0	0	0.121655	0	0	0	0.0608273	0	0.182482	0	0	0.121655	0	0	0.364964	0.608273	0	1.45985	0.182482	0.243309	0	0.547445	0.0608273	0.486618	0.0608273	0.486618	0.182482	0.182482	0.0608273
		unclassified			0.425791	0.304136	0.486618	0.304136	0.121655	0.243309	0.304136	0.121655	0.790754	0	0	0.121655	0	0	0	0.0608273	0	0.182482	0	0	0.121655	0	0	0.364964	0.608273	0	1.45985	0.182482	0.243309	0	0.547445	0.0608273	0.486618	0.0608273	0.486618	0.182482	0.182482	0.0608273
	Actinobacteria				21.3504	6.93431	5.47445	12.7129	3.16302	3.77129	15.5718	0.851582	1.52068	4.07543	0.364964	0.608273	1.70316	1.09489	0.486618	3.46715	0.851582	1.64234	0.364964	0.6691	0.547445	0.182482	0.0608273	0.912409	3.83212	1.76399	6.0219	4.50122	3.58881	7.3601	2.79805	0.973236	2.37226	1.39903	2.25061	2.25061	2.85888	1.27737
Actinobacteria					21.3504	6.93431	5.47445	12.7129	3.16302	3.77129	15.5718	0.851582	1.52068	4.07543	0.364964	0.608273	1.70316	1.09489	0.486618	3.46715	0.851582	1.64234	0.364964	0.6691	0.547445	0.182482	0.0608273	0.912409	3.83212	1.76399	6.0219	4.50122	3.58881	7.3601	2.79805	0.973236	2.37226	1.39903	2.25061	2.25061	2.85888	1.27737
Bacteroidetes	Bacteroidia	Bacteroidales	Bacteroidaceae	Bacteroides	0.729927	1.03406	0.486618	0.121655	6.32603	4.07543	0.608273	0.182482	8.57664	0	0	0	0	0	0.121655	0	1.09489	2.37226	0.182482	0.547445	1.88564	0.364964	4.44039	0	0.121655	0.912409	0.121655	0	0.0608273	0	0.0608273	0.0608273	0	0.0608273	0.0608273	0	1.58151	0
			Bacteroidaceae		0.729927	1.03406	0.486618	0.121655	6.32603	4.07543	0.608273	0.182482	8.57664	0	0	0	0	0	0.121655	0	1.09489	2.37226	0.182482	0.547445	1.88564	0.364964	4.44039	0	0.121655	0.912409	0.121655	0	0.0608273	0	0.0608273	0.0608273	0	0.0608273	0.0608273	0	1.58151	0
Bacteroidetes	Bacteroidia	Bacteroidales	Marinilabiaceae	Alkaliflexus	0	0	0.0608273	0	0	0	0	0	0	0	0	0	0	0	0	0	0	0	0	0	0.182482	0	0.0608273	0	0.121655	0	0	0	0.0608273	0	0	0.0608273	0.121655	0.0608273	0.851582	0.121655	0.0608273	0
Bacteroidetes	Bacteroidia	Bacteroidales	Marinilabiaceae	Uncultured_1	0.121655	0.121655	0	0	0	0.0608273	0	0	0	0	0.364964	0.608273	0	0	0.243309	1.3382	0	0.182482	1.15572	1.15572	0.973236	0.425791	0.6691	0	0	0.364964	0.364964	0	0	0	0	0.0608273	0	0	0	0	0	0
			Marinilabiaceae		0.121655	0.121655	0.0608273	0	0	0.0608273	0	0	0	0	0.364964	0.608273	0	0	0.243309	1.3382	0	0.182482	1.15572	1.15572	1.15572	0.425791	0.729927	0	0.121655	0.364964	0.364964	0	0.0608273	0	0	0.121655	0.121655	0.0608273	0.851582	0.121655	0.0608273	0
Bacteroidetes	Bacteroidia	Bacteroidales	MgMjR-022	unclassified	0.0608273	0.0608273	0.425791	0	0	0	0	0	0	0	0	0.243309	0	0	0.121655	0	0	0.0608273	0	0	0	0	0	0	0	0	0	0	0	0.0608273	0	0	0	0	0	0	0	0.0608273
			MgMjR-022		0.0608273	0.0608273	0.425791	0	0	0	0	0	0	0	0	0.243309	0	0	0.121655	0	0	0.0608273	0	0	0	0	0	0	0	0	0	0	0	0.0608273	0	0	0	0	0	0	0	0.0608273
Bacteroidetes	Bacteroidia	Bacteroidales	Porphyromonadaceae_1	Dysgonomonas	5.96107	8.51582	0.304136	1.03406	18.309	7.66423	0.0608273	5.83942	4.74453	0	1.3382	0.486618	0	0.851582	0.0608273	0.851582	1.15572	1.27737	0.608273	1.3382	2.85888	1.03406	4.13625	0.121655	5.3528	0.0608273	0.243309	0.0608273	0	0	0.0608273	0.0608273	1.3382	0.0608273	0.0608273	0	0	0.547445
			Porphyromonadaceae_1		5.96107	8.51582	0.304136	1.03406	18.309	7.66423	0.0608273	5.83942	4.74453	0	1.3382	0.486618	0	0.851582	0.0608273	0.851582	1.15572	1.27737	0.608273	1.3382	2.85888	1.03406	4.13625	0.121655	5.3528	0.0608273	0.243309	0.0608273	0	0	0.0608273	0.0608273	1.3382	0.0608273	0.0608273	0	0	0.547445
Bacteroidetes	Bacteroidia	Bacteroidales	Porphyromonadaceae_2	Paludibacter	0.182482	0.304136	0.243309	0	0	0.0608273	0	0	0	0	0	0.243309	0	0	0.121655	0	1.09489	0.790754	0.790754	0.790754	1.39903	0.364964	1.39903	0	0	0.0608273	0	0	0.121655	0.0608273	0	0	0	0.0608273	0.0608273	0.0608273	0.0608273	0.121655
Bacteroidetes	Bacteroidia	Bacteroidales	Porphyromonadaceae_2	Termite_cluster_1	0	0	0.121655	0	0	0	2.37226	1.64234	0.304136	0	0	1.21655	0.0608273	0	1.3382	0.0608273	0	0	0	0	0	5.96107	0	0	0	0.0608273	0	0.0608273	0.304136	0.851582	0	0	0.0608273	0.182482	0.912409	0.304136	0.425791	0.182482
Bacteroidetes	Bacteroidia	Bacteroidales	Porphyromonadaceae_2	Termite_cluster_2	0	0.0608273	0.0608273	0	0	0.121655	2.43309	2.37226	0.364964	0	0	2.0073	0	0	1.88564	0.0608273	0	0.486618	0.0608273	0.243309	0	0.425791	0	0	0.608273	1.03406	0	0.6691	0.243309	0.0608273	0.0608273	0.121655	0.243309	0.547445	0.851582	0.486618	1.21655	0.790754
Bacteroidetes	Bacteroidia	Bacteroidales	Porphyromonadaceae_2	Termite_cluster_3	0.0608273	0.243309	1.15572	0	0	0.182482	0.425791	0.547445	0.121655	0	0.121655	1.94647	0	0	4.07543	0	0	0.364964	0.182482	0.425791	0.304136	0.0608273	0.121655	0.121655	1.09489	0.121655	0.729927	2.61557	1.45985	0.486618	0.182482	0.608273	1.27737	0.973236	2.37226	1.70316	3.22384	2.37226
Bacteroidetes	Bacteroidia	Bacteroidales	Porphyromonadaceae_2	unclassified	0.121655	0.243309	0	0	0.121655	0	0.121655	0	0.486618	0	0	0	0	0	0.729927	0.0608273	0.304136	0.0608273	0	0.0608273	0.243309	0	0.304136	0	0	0.243309	0	0	0	0	0	0	0	0.0608273	0.182482	0.121655	0.182482	0.0608273
			Porphyromonadaceae_2		0.364964	0.851582	1.58151	0	0.121655	0.364964	5.3528	4.56204	1.27737	0	0.121655	5.41363	0.0608273	0	8.15085	0.182482	1.39903	1.70316	1.03406	1.52068	1.94647	6.81265	1.82482	0.121655	1.70316	1.52068	0.729927	3.3455	2.12895	1.45985	0.243309	0.729927	1.58151	1.82482	4.37956	2.6764	5.10949	3.52798
Bacteroidetes	Bacteroidia	Bacteroidales	Porphyromonadaceae_3	Cluster_IV	0.182482	0.547445	2.79805	0	0.0608273	1.09489	0.182482	0.121655	4.56204	0	0.0608273	0	0	0	0.608273	0	0.425791	0.243309	0.364964	0.851582	2.73723	2.43309	0.547445	1.94647	0.243309	0.182482	0	0	0	0	0.182482	0	0	0.425791	0.243309	0.0608273	0	0
Bacteroidetes	Bacteroidia	Bacteroidales	Porphyromonadaceae_3	Parabacteroides	0	0	0	0	0.304136	0.121655	0	0	0	0	0	0	0	0	0	0	0.182482	0.243309	0.121655	0	0.0608273	0.121655	0	0.0608273	0	0	0	0	0	0	0	0	0	0	0	0	0	0
Bacteroidetes	Bacteroidia	Bacteroidales	Porphyromonadaceae_3	Tannerella	0.121655	0.304136	0.912409	0	0	0.608273	0.0608273	0.0608273	1.39903	0	0.364964	0.0608273	0	0.121655	1.03406	0	0.364964	0.0608273	0.243309	0.243309	0.547445	0	0.364964	0	1.45985	0	0.182482	2.25061	0.121655	0.121655	0.0608273	0	1.15572	1.70316	4.62287	2.49392	2.12895	3.10219
Bacteroidetes	Bacteroidia	Bacteroidales	Porphyromonadaceae_3	unclassified	0	0	0.608273	0	0	0.425791	0.121655	0.121655	0.608273	0	0.121655	0.243309	0	0	0.243309	0	0.121655	0.0608273	0.243309	0.486618	0.486618	0	0.0608273	0	0.0608273	0	0.121655	0.0608273	0	0	0	0	0	0.0608273	0.0608273	0.0608273	0	0.0608273
			Porphyromonadaceae_3		0.304136	0.851582	4.31873	0	0.364964	2.25061	0.364964	0.304136	6.56934	0	0.547445	0.304136	0	0.121655	1.88564	0	1.09489	0.608273	0.973236	1.58151	3.83212	2.55474	0.973236	2.0073	1.76399	0.182482	0.304136	2.31144	0.121655	0.121655	0.243309	0	1.15572	2.18978	4.92701	2.61557	2.12895	3.16302
Bacteroidetes	Bacteroidia	Bacteroidales	Porphyromonadaceae_4	Cubitermes_Cluster_A	0	0	0	0	0	0	0	0	0	0	0	0	0	0	0	0	0	0	0	0	0	0	0	0	0	0	0	0.425791	1.3382	0.364964	0	0	0	0.0608273	0.0608273	0.0608273	0	0
			Porphyromonadaceae_4		0	0	0	0	0	0	0	0	0	0	0	0	0	0	0	0	0	0	0	0	0	0	0	0	0	0	0	0.425791	1.3382	0.364964	0	0	0	0.0608273	0.0608273	0.0608273	0	0
Bacteroidetes	Bacteroidia	Bacteroidales	Porphyromonadaceae_5	Termite_Cluster	0	0	0	0	0	0	0	0	0	0	0	0	0	0	0.0608273	0	0	0	0	0	0	0	0	0	0	0	0	0	0	0	0	0	0.364964	0.121655	0.0608273	0	0.0608273	0
			Porphyromonadaceae_5		0	0	0	0	0	0	0	0	0	0	0	0	0	0	0.0608273	0	0	0	0	0	0	0	0	0	0	0	0	0	0	0	0	0	0.364964	0.121655	0.0608273	0	0.0608273	0
Bacteroidetes	Bacteroidia	Bacteroidales	Porphyromonadaceae_6	Odoribacter	0	0	0	0	0	0	0	0	0	0	0	0	0	0	0	0.0608273	0	0	0	0	3.58881	0.0608273	0.182482	0	0.182482	0.0608273	0	0	0	0	0	0	0	0	0	0	0	0.0608273
Bacteroidetes	Bacteroidia	Bacteroidales	Porphyromonadaceae_6	Uncultured_b	0	0	0	0	0	0	0	0	0	0	0	0	0	0	0	0	0	0	0	0	0	0	0	0	0	0.851582	0	0	0	0	0	0	2.43309	0.0608273	0.0608273	0	0.0608273	0
			Porphyromonadaceae_6		0	0	0	0	0	0	0	0	0	0	0	0	0	0	0	0.0608273	0	0	0	0	3.58881	0.0608273	0.182482	0	0.182482	0.912409	0	0	0	0	0	0	2.43309	0.0608273	0.0608273	0	0.0608273	0.0608273
Bacteroidetes	Bacteroidia	Bacteroidales	Porphyromonadaceae_Cluster_V	Candidatus_Armantifilum	0	0	0	0	0	0	0	0	0	0	0	0	0	0	0.243309	0	0	0	0	0	0	0	0	0	0.0608273	0.0608273	0	5.77859	1.15572	1.82482	0.0608273	0.304136	2.12895	7.66423	2.91971	3.71046	2.55474	0.547445
Bacteroidetes	Bacteroidia	Bacteroidales	Porphyromonadaceae_Cluster_V	Candidatus_Azobacteroides	0	0	0	0	0	0	0	0	0	0	0	0	0	0	0	0	0	0	0	0	0.243309	0	0	0	0	0	0	0	0	0	0	0	0	0.0608273	0.121655	0.0608273	0	0.121655
Bacteroidetes	Bacteroidia	Bacteroidales	Porphyromonadaceae_Cluster_V	Candidatus_Symbiothrix	0	0	0	0	0	0	0.182482	0.486618	0.243309	0	0	0	0	0	0.243309	0	0	0	0	0	0	0	0	0.304136	0	0	0	0.121655	0.121655	0	0	0	0	0.608273	0	0	1.09489	0.182482
Bacteroidetes	Bacteroidia	Bacteroidales	Porphyromonadaceae_Cluster_V	Cockroach_cluster	0.547445	1.64234	1.27737	0	0	0.851582	6.38686	3.64964	1.70316	0	0.121655	2.6764	0	0.0608273	2.61557	0	0.790754	0.364964	0.6691	0.912409	0.851582	0.547445	0.182482	0.121655	0	0	0	0	0.0608273	0	0	0	0	0	0	0	0.0608273	0
Bacteroidetes	Bacteroidia	Bacteroidales	Porphyromonadaceae_Cluster_V	Mixed_gut_cluster	0	0.0608273	0.0608273	0	0	0.0608273	0	0	0	0	0	0.729927	0	0	0.121655	0.608273	0	0	0.0608273	0.0608273	0.912409	0	0	0	0.304136	0	0	0.243309	0.121655	0	0	0	0	0	0.121655	0	0	0
Bacteroidetes	Bacteroidia	Bacteroidales	Porphyromonadaceae_Cluster_V	Termite_Cockroach_cluster	0.912409	1.45985	1.76399	0	0.243309	1.58151	0.364964	0.486618	4.50122	0	0.243309	2.06813	0	0	1.58151	0.0608273	3.64964	1.82482	0.973236	0.608273	2.79805	0.182482	0.121655	0	0	2.0073	0.121655	0	0.121655	0.304136	0	0.182482	0	0	0	0.121655	0	0
Bacteroidetes	Bacteroidia	Bacteroidales	Porphyromonadaceae_Cluster_V	unclassified	1.15572	4.6837	2.85888	0	0.0608273	0.364964	2.25061	1.15572	1.88564	0	0.121655	0.851582	0	0	1.21655	0	0.973236	0.182482	0.243309	0	0.182482	0.243309	0	0.243309	0.0608273	2.31144	0.182482	0.608273	0.182482	0.912409	0	0	0.121655	2.0073	1.39903	2.25061	1.52068	0.912409
			Porphyromonadaceae_Cluster_V		2.61557	7.84672	5.96107	0	0.304136	2.85888	9.18491	5.77859	8.33333	0	0.486618	6.32603	0	0.0608273	6.0219	0.6691	5.41363	2.37226	1.94647	1.58151	4.98783	0.973236	0.304136	0.6691	0.425791	4.37956	0.304136	6.75182	1.76399	3.04136	0.0608273	0.486618	2.25061	10.3406	4.56204	6.14355	5.23114	1.76399
Bacteroidetes	Bacteroidia	Bacteroidales	Porphyromonadaceae_Gut_group	Butyricimonas	0	0	0.121655	0	0.0608273	0.121655	0.0608273	0	0.364964	0.0608273	0.0608273	0.121655	0	0	0.6691	0	0	0.0608273	0.182482	2.0073	0.243309	5.17032	0.912409	0	0	0.121655	0	0	0	0	0	0	0	0	0	0	0	0
Bacteroidetes	Bacteroidia	Bacteroidales	Porphyromonadaceae_Gut_group	ML635J_40_aquatic_group	0	0	0.0608273	0	0	0	0	0	0	0	0	0	0	0	0.0608273	0	0	0	0	0	0	0	0	0	0	0	0	0	0	0	0	0	0	0	0	0	0	0
Bacteroidetes	Bacteroidia	Bacteroidales	Porphyromonadaceae_Gut_group	Mammalian_cluster	0	0	0	0	0	0	0	0	0	0	0	0	0	0	0	0	0.182482	0	0.0608273	0.182482	0.547445	0.425791	0.425791	0	0	0	0	0.0608273	0	0	0	0	0	0	0	0	0	0
Bacteroidetes	Bacteroidia	Bacteroidales	Porphyromonadaceae_Gut_group	Mixed_gut_cluster	0.243309	0.182482	2.0073	0	0	0	0.243309	0.304136	0.243309	0.0608273	0	1.39903	0.0608273	0	1.76399	0	0.547445	0.790754	0.243309	0.973236	0.182482	0.364964	1.21655	0.121655	0.243309	0.486618	0.304136	0.486618	1.03406	0	0	0.364964	1.58151	1.58151	0.790754	1.45985	0.790754	0.486618
Bacteroidetes	Bacteroidia	Bacteroidales	Porphyromonadaceae_Gut_group	Termite_cluster_I	0.121655	0.182482	1.39903	0	0	0.304136	0.121655	0.729927	2.49392	0	0	1.82482	0.0608273	0	3.3455	0	0.121655	0.608273	0.304136	2.37226	0	0.304136	0	0	0.0608273	0.0608273	0.0608273	0.6691	0.121655	0	0.182482	0.364964	0.912409	1.09489	0.729927	0.364964	0.182482	0.304136
Bacteroidetes	Bacteroidia	Bacteroidales	Porphyromonadaceae_Gut_group	Termite_cluster_II	0.0608273	0.121655	0.121655	0	0	0	0	0.0608273	0	0	0	0	0	0	0	0	0	0	0	0.0608273	0	0	0	0	0.912409	1.09489	0	0.243309	0.243309	0.0608273	0.0608273	0.425791	0.243309	0.790754	0.121655	0.304136	0.121655	0.790754
Bacteroidetes	Bacteroidia	Bacteroidales	Porphyromonadaceae_Gut_group	Termite_cluster_III	0.121655	0.304136	1.52068	0	0	0.547445	0.121655	0.304136	0.304136	0.0608273	0	1.09489	0.0608273	0	4.56204	0.121655	0.729927	0.0608273	0	4.37956	0.608273	3.89294	0.121655	0	0	0.0608273	0.243309	0.0608273	0.0608273	0.0608273	0	0.0608273	0	0.364964	0.790754	1.03406	2.06813	0.486618
Bacteroidetes	Bacteroidia	Bacteroidales	Porphyromonadaceae_Gut_group	unclassified	0	0	0	0	0	0.0608273	0	0	0	0	0	0.0608273	0	0	0.0608273	0	0	0	0	0.0608273	0	0	0	0	0	0	0.121655	0	0	0	0	0	0	0.121655	0	0	0	0
			Porphyromonadaceae_Gut_group		0.547445	0.790754	5.23114	0	0.0608273	1.03406	0.547445	1.39903	3.40633	0.182482	0.0608273	4.50122	0.182482	0	10.4623	0.121655	1.58151	1.52068	0.790754	10.0365	1.58151	10.1582	2.6764	0.121655	1.21655	1.82482	0.729927	1.52068	1.45985	0.121655	0.243309	1.21655	2.73723	3.95377	2.43309	3.16302	3.16302	2.06813
Bacteroidetes	Bacteroidia	Bacteroidales	Prevotellaceae	Prevotella_1	0	0	0	0	0	0	0	0	0	0	0	0	0	0	0	0	0	0	0	0	0	0	0	0.0608273	0.0608273	0	0	0	0	0	0	0	0	0	0	0	0	0
			Prevotellaceae		0	0	0	0	0	0	0	0	0	0	0	0	0	0	0	0	0	0	0	0	0	0	0	0.0608273	0.0608273	0	0	0	0	0	0	0	0	0	0	0	0	0
Bacteroidetes	Bacteroidia	Bacteroidales	Rikenellaceae	Alistipes_I	0	0	0.0608273	0	0	0	0	0	0.304136	0	0.121655	0.121655	0	0.121655	0.182482	0.0608273	0	0.243309	0.121655	0	1.27737	0.182482	0	0	0	0.0608273	0	0	0	0	0	0.0608273	0	0	0	0	0	0
Bacteroidetes	Bacteroidia	Bacteroidales	Rikenellaceae	Alistipes_II	0.0608273	0	0.790754	0	0	0	0.0608273	0.182482	0.121655	0	0.0608273	0.973236	0.182482	0	0.182482	0.729927	0.304136	0.912409	2.37226	1.39903	1.39903	1.3382	0.790754	0	6.20438	14.9635	17.1533	0	0	0.0608273	0.0608273	0.182482	0	0	0	0	0	0
Bacteroidetes	Bacteroidia	Bacteroidales	Rikenellaceae	Alistipes_III	0.121655	0.6691	1.27737	0	0.0608273	0.243309	0.121655	0.182482	1.88564	0	0	0	0	0	0.0608273	2.37226	7.54258	3.40633	4.0146	6.32603	5.83942	5.53528	7.60341	0	0.304136	4.07543	1.70316	0	0.121655	0	0.121655	0.0608273	0.243309	0	0	0	0	0
Bacteroidetes	Bacteroidia	Bacteroidales	Rikenellaceae	Alistipes_IV	0.425791	0.973236	2.91971	0.0608273	0.121655	2.49392	0.608273	0.851582	3.89294	0.121655	3.16302	5.71776	0.0608273	0.0608273	4.13625	4.86618	6.99513	5.29197	11.7397	5.23114	4.44039	8.21168	8.09002	0.0608273	2.79805	5.3528	3.10219	0.6691	0.364964	0.243309	0.0608273	0.121655	0	0	0.121655	0.304136	0	0
Bacteroidetes	Bacteroidia	Bacteroidales	Rikenellaceae	BCf9-17_termite_group	0	0	0	0	0	0	0.0608273	0	0	0	0	0.243309	0	0	0.182482	0.0608273	0	0	0	0	0	0.0608273	0.0608273	0	0.973236	0	0	0	0	0	0.973236	0.182482	0.121655	0.729927	0.0608273	0.0608273	0	0.121655
Bacteroidetes	Bacteroidia	Bacteroidales	Rikenellaceae	M2PB4-61_termite_group	0.0608273	0.304136	1.09489	0	0.0608273	0.304136	0.0608273	0.182482	0	0	0	0.425791	0	0	0.364964	0	0	0.486618	0.0608273	0	0	0	0	0.182482	0.425791	0	0.0608273	0.121655	0.790754	0.0608273	0.547445	0.608273	1.58151	0.608273	0.608273	0.547445	0.304136	0.790754
Bacteroidetes	Bacteroidia	Bacteroidales	Rikenellaceae	RC9_gut_group	0.304136	0.304136	2.79805	0	0	0.304136	0.182482	0.608273	0.425791	0	0.0608273	0	0	0	2.12895	0	0	0.608273	0.304136	1.52068	0.121655	0.973236	0.364964	0.6691	0	0	0	0.243309	0	0	0	0	0	0	0	0	0	0
Bacteroidetes	Bacteroidia	Bacteroidales	Rikenellaceae	Rikenella_1	0	0	0	0	0	0	0	0	0	0	0	0	0	0	0	0	0	0	0	0	0	0.0608273	0	0	0	0	0	0	0	0	0	0	0	0	0	0	0	0
Bacteroidetes	Bacteroidia	Bacteroidales	Rikenellaceae	Rikenella_3	0	0.121655	0.547445	0	0	0.0608273	0	0.0608273	0.425791	0	0.182482	0	0	0	0	0	0	0.0608273	0.243309	0	0	0.0608273	0	0	0	0	0	0	0	0	0	0	0	0	0	0	0	0
Bacteroidetes	Bacteroidia	Bacteroidales	Rikenellaceae	Rs-D38_termite_group	0	0	0	0	0	0.182482	0	0	0	0	0	0	0	0	0	0.121655	0.243309	0.182482	0.0608273	0.729927	0.121655	0.182482	0	0.0608273	0.0608273	0	0	0	0.0608273	0	0.0608273	0.121655	0.790754	1.27737	0.304136	0	0.182482	0.0608273
Bacteroidetes	Bacteroidia	Bacteroidales	Rikenellaceae	gut_cluster_c	0.0608273	0.0608273	0.364964	0	0	0.121655	0	0.121655	0.364964	0.0608273	0.243309	0.304136	0	0	0	0	0.851582	1.64234	1.15572	0.243309	0.973236	0.121655	0.547445	0	0	0.0608273	0.182482	0	0.0608273	0	0	0	0	0	0	0	0	0
Bacteroidetes	Bacteroidia	Bacteroidales	Rikenellaceae	unclassified	0	0.243309	1.21655	0	0	0.729927	0.0608273	0.0608273	0.790754	0	0.0608273	0.6691	0	0	0.364964	0.6691	0.6691	0.608273	1.21655	1.52068	0	0.304136	1.09489	0	0.182482	0.243309	0.243309	0.0608273	0.0608273	0	0	0.0608273	0	0.0608273	0.0608273	0.0608273	0.304136	0.243309
Bacteroidetes	Bacteroidia	Bacteroidales	Rikenellaceae	vadinBC27_wastewater-sludge_group	0	0	0	0	0	0	0	0.0608273	0	0	0	1.52068	0	0	0.182482	0	0	0	0	0.0608273	0	0	0	0	0	0	0	0.547445	0.364964	0.121655	0	0.182482	0.121655	0.182482	0.425791	0.486618	0.304136	0.304136
			Rikenellaceae		1.03406	2.6764	11.0706	0.0608273	0.243309	4.44039	1.15572	2.31144	8.21168	0.182482	3.89294	9.97567	0.243309	0.182482	7.78589	8.88078	16.6058	13.4428	21.2895	17.0316	14.1727	17.0316	18.5523	0.973236	10.9489	24.7567	22.4453	1.64234	1.82482	0.486618	1.82482	1.58151	2.85888	2.85888	1.58151	1.45985	1.09489	1.52068
Bacteroidetes	Bacteroidia	Bacteroidales	S24_7	Cluster_I	0	0	0	0	0	0	0	0	0	0	0	0	0	0	0.182482	0.182482	0	0	0	0.121655	0	0	0	0.486618	0	0.0608273	0	0	0	0	0	0	0	0	0	0	0	0
			S24_7		0	0	0	0	0	0	0	0	0	0	0	0	0	0	0.182482	0.182482	0	0	0	0.121655	0	0	0	0.486618	0	0.0608273	0	0	0	0	0	0	0	0	0	0	0	0
Bacteroidetes	Bacteroidia	Bacteroidales	gir-aah93h0	unclassified	0	0	0	0	0	0	0	0	0.547445	0	0	0	0	0	0	0	0	0	0	0	0	0	0	0	0	0	0	0	0	0	0	0	0	0	0	0	0	0
			gir-aah93h0		0	0	0	0	0	0	0	0	0.547445	0	0	0	0	0	0	0	0	0	0	0	0	0	0	0	0	0	0	0	0	0	0	0	0	0	0	0	0	0
Bacteroidetes	Bacteroidia	Bacteroidales	ratAN060301C	unclassified	0	0	0	0	0	0	0	0	0	0	0	0	0	0	0	0	0	0	0	0	0	0	0	0	0	0.0608273	0	0	0	0	0	0	0	0	0	0	0	0
			ratAN060301C		0	0	0	0	0	0	0	0	0	0	0	0	0	0	0	0	0	0	0	0	0	0	0	0	0	0.0608273	0	0	0	0	0	0	0	0	0	0	0	0
Bacteroidetes	Bacteroidia	Bacteroidales	unclassified	unclassified	0.243309	1.09489	2.43309	0	1.27737	3.04136	0	1.3382	3.04136	0.0608273	0.0608273	0.973236	0	0	0.729927	0.0608273	0.121655	0.547445	0.364964	0.121655	0.425791	0.729927	0.790754	0.0608273	0.243309	1.3382	0.0608273	0.121655	0.0608273	0.121655	0	0.0608273	0	0.6691	0.851582	0.547445	1.45985	0.608273
			unclassified		0.243309	1.09489	2.43309	0	1.27737	3.04136	0	1.3382	3.04136	0.0608273	0.0608273	0.973236	0	0	0.729927	0.0608273	0.121655	0.547445	0.364964	0.121655	0.425791	0.729927	0.790754	0.0608273	0.243309	1.3382	0.0608273	0.121655	0.0608273	0.121655	0	0.0608273	0	0.6691	0.851582	0.547445	1.45985	0.608273
		Bacteroidales			11.983	23.8443	31.8735	1.21655	27.0073	25.7908	17.2749	21.7153	44.708	0.425791	6.87348	28.8321	0.486618	1.21655	35.8273	12.3479	28.4672	24.0876	28.3455	35.0365	36.4355	40.146	34.6107	4.62287	22.1411	36.3747	25.3041	16.18	8.81995	5.77859	2.73723	4.31873	14.8418	22.2628	19.8905	16.7883	19.9513	13.3212
	Bacteroidia				11.983	23.8443	31.8735	1.21655	27.0073	25.7908	17.2749	21.7153	44.708	0.425791	6.87348	28.8321	0.486618	1.21655	35.8273	12.3479	28.4672	24.0876	28.3455	35.0365	36.4355	40.146	34.6107	4.62287	22.1411	36.3747	25.3041	16.18	8.81995	5.77859	2.73723	4.31873	14.8418	22.2628	19.8905	16.7883	19.9513	13.3212
Bacteroidetes	Flavobacteria	Flavobacteriales	Blattabacteriaceae	Blattabacterium	0	0.0608273	0.182482	0	0	0	0.182482	0	0.0608273	0	0	0.0608273	0.121655	0	0	0.121655	0	0	0	0	0	0.0608273	0	0	0.0608273	0.121655	0	0	0.0608273	0	0.0608273	0	0	0	0	0	0	0
Bacteroidetes	Flavobacteria	Flavobacteriales	Blattabacteriaceae	unclassified	0	0.0608273	0	0	0	0	0	0	0	0	0	0	0	0	0	0	0	0	0	0	0	0	0	0	0	0	0	0	0	0	0	0	0	0	0	0	0	0
			Blattabacteriaceae		0	0.121655	0.182482	0	0	0	0.182482	0	0.0608273	0	0	0.0608273	0.121655	0	0	0.121655	0	0	0	0	0	0.0608273	0	0	0.0608273	0.121655	0	0	0.0608273	0	0.0608273	0	0	0	0	0	0	0
Bacteroidetes	Flavobacteria	Flavobacteriales	Cryomorphaceae_2	Fluviicola	0.304136	0.0608273	0	0	0	0	0	0	0	0	0	0	0	0	0	0	0	0	0	0	0	0	0	0	0	0	0	0	0	0	0	0	0	0	0	0	0	0
Bacteroidetes	Flavobacteria	Flavobacteriales	Cryomorphaceae_2	unclassified	0	0.0608273	0	0	0	0	0	0	0	0	0	0	0	0	0	0	0	0	0	0	0	0	0	0	0	0	0	0	0	0	0	0	0	0	0	0	0	0
			Cryomorphaceae_2		0.304136	0.121655	0	0	0	0	0	0	0	0	0	0	0	0	0	0	0	0	0	0	0	0	0	0	0	0	0	0	0	0	0	0	0	0	0	0	0	0
Bacteroidetes	Flavobacteria	Flavobacteriales	Flavobacteriaceae_1	Flavobacterium_1	0.0608273	0	0	0	0	0	0	0	0	0.0608273	0	0	0	0	0	0	0	0	0	0	0	0	0	0	0	0	0	0	0	0	0	0	0	0	0	0	0	0
Bacteroidetes	Flavobacteria	Flavobacteriales	Flavobacteriaceae_1	unclassified	0	0	0	0	0	0	0	0	0	0	0	0	0	0	0	0	0	0	0	0	0	0	0	0	0.0608273	0	0	0	0	0	0	0	0	0	0	0	0	0
			Flavobacteriaceae_1		0.0608273	0	0	0	0	0	0	0	0	0.0608273	0	0	0	0	0	0	0	0	0	0	0	0	0	0	0.0608273	0	0	0	0	0	0	0	0	0	0	0	0	0
Bacteroidetes	Flavobacteria	Flavobacteriales	Flavobacteriaceae_2	Chryseobacterium_12	0	0	0	0	0	0	0	0	0	0	0	0	0	0	0	0	0	0.0608273	0	0	0	0	0	0	0	0	0	0	0	0	0	0	0	0.182482	0	0	0	0
Bacteroidetes	Flavobacteria	Flavobacteriales	Flavobacteriaceae_2	Cloacibacterium	0	0	0	0	0	0	0	0	0	0	0.0608273	0	0	0	0	0	0	0	0	0	0	0	0	0	0	0	0	0	0	0	0	0	0	0	0	0	0	0
Bacteroidetes	Flavobacteria	Flavobacteriales	Flavobacteriaceae_2	Elizabethkingia	0.243309	0.0608273	0	0	0.0608273	0	0	0	0	0	0	0	0	0	0	0	0	0	0	0	0	0	0	0	0	0.364964	0.0608273	0	0	0	0	0	0	0	0	0	0	0
Bacteroidetes	Flavobacteria	Flavobacteriales	Flavobacteriaceae_2	Uncultured_2	0	0	0	0	0.0608273	0	0	0	0	0	0	0	0	0	0	0	0	0	0	0	0	0	0	0	0	0	0	0	0	0	0	0	0	0	0	0	0	0
Bacteroidetes	Flavobacteria	Flavobacteriales	Flavobacteriaceae_2	Uncultured_a	0	0	0	0	0	0	0	0	0	0	0	0	0	0	0	0	0	0.0608273	0.0608273	0	0	0.243309	0	0.182482	0	0.121655	0	0	0.182482	0	0	0.0608273	0	0	0	0	0	0
Bacteroidetes	Flavobacteria	Flavobacteriales	Flavobacteriaceae_2	Weeksella	0	0.182482	0.0608273	0	0	0	0	0	0	0	0	0	0	0	0	0	0	0	0	0	0	0	0	0	0	0	0	0	0	0	0	0	0	0	0	0	0	0
Bacteroidetes	Flavobacteria	Flavobacteriales	Flavobacteriaceae_2	unclassified	0	0	0	0	0.121655	0	0	0	0.0608273	0	0	0	0	0	0	0	0	0	0	0	0	0	0	0	0	0.0608273	0.0608273	0.0608273	0	0	0.121655	0	0	0	0	0	0	0
			Flavobacteriaceae_2		0.243309	0.243309	0.0608273	0	0.243309	0	0	0	0.0608273	0	0.0608273	0	0	0	0	0	0	0.121655	0.0608273	0	0	0.243309	0	0.182482	0	0.547445	0.121655	0.0608273	0.182482	0	0.121655	0.0608273	0	0.182482	0	0	0	0
Bacteroidetes	Flavobacteria	Flavobacteriales	unclassified	unclassified	0	0.0608273	0.0608273	0	0	0	0.0608273	0	0	0	0	0	0	0	0	0.0608273	0	0	0	0	0	0	0.0608273	0	0	0	0	0	0	0	0	0	0	0	0	0	0	0
			unclassified		0	0.0608273	0.0608273	0	0	0	0.0608273	0	0	0	0	0	0	0	0	0.0608273	0	0	0	0	0	0	0.0608273	0	0	0	0	0	0	0	0	0	0	0	0	0	0	0
		Flavobacteriales			0.608273	0.547445	0.304136	0	0.243309	0	0.243309	0	0.121655	0.0608273	0.0608273	0.0608273	0.121655	0	0	0.182482	0	0.121655	0.0608273	0	0	0.304136	0.0608273	0.182482	0.121655	0.6691	0.121655	0.0608273	0.243309	0	0.182482	0.0608273	0	0.182482	0	0	0	0
	Flavobacteria				0.608273	0.547445	0.304136	0	0.243309	0	0.243309	0	0.121655	0.0608273	0.0608273	0.0608273	0.121655	0	0	0.182482	0	0.121655	0.0608273	0	0	0.304136	0.0608273	0.182482	0.121655	0.6691	0.121655	0.0608273	0.243309	0	0.182482	0.0608273	0	0.182482	0	0	0	0
Bacteroidetes	Sphingobacteria	Sphingobacteriales_1	SB_1	Termite_cluster	0	0	0	0	0	0	0	0	0	0	0	0	0	0	0	0	0	0	0	0	0	0	0	0	0.182482	0.182482	0.304136	3.22384	0.0608273	0.121655	0	0	0.364964	0.121655	0.182482	0.182482	0.243309	0.547445
Bacteroidetes	Sphingobacteria	Sphingobacteriales_1	SB_1	unclassified	0	0	0	0	0	0.304136	0	0.0608273	0.243309	0	0	1.3382	0	0	0.0608273	0.0608273	0.0608273	1.3382	0	0	0	0	0	0	0	0	0	0	0.0608273	0	0	0	0	0	0	0	0.0608273	0
			SB_1		0	0	0	0	0	0.304136	0	0.0608273	0.243309	0	0	1.3382	0	0	0.0608273	0.0608273	0.0608273	1.3382	0	0	0	0	0	0	0.182482	0.182482	0.304136	3.22384	0.121655	0.121655	0	0	0.364964	0.121655	0.182482	0.182482	0.304136	0.547445
Bacteroidetes	Sphingobacteria	Sphingobacteriales_1	Sphingobacteriaceae	Mucilaginibacter_1	0	0	0	0	0	0	0	0	0	0.973236	0.0608273	0	1.15572	0.425791	0	0	0	0	0	0	0	0	0	0	0	0	0	0.0608273	0	0	0	0	0	0	0	0	0	0
Bacteroidetes	Sphingobacteria	Sphingobacteriales_1	Sphingobacteriaceae	Mucilaginibacter_2	0	0	0	0	0	0	0	0	0	0.0608273	0	0	0.121655	0.121655	0	0	0	0	0	0	0	0	0	0	0	0	0	0	0	0	0	0	0	0	0	0	0	0
Bacteroidetes	Sphingobacteria	Sphingobacteriales_1	Sphingobacteriaceae	Olivibacter_1	0	0	0	0	0.0608273	0	0	0	0	0	0	0	0	0	0	0	0	0	0	0	0	0	0	0	0	0	0	0	0	0	0	0	0	0	0	0	0	0
Bacteroidetes	Sphingobacteria	Sphingobacteriales_1	Sphingobacteriaceae	Sphingobacterium_1	0	0	0	0	0.0608273	0	0	0	0	0	0	0	0	0	0	0	0	0	0	0	0	0	0	0	0	0	0	0.243309	0	0	0	0	0	0	0	0	0	0
Bacteroidetes	Sphingobacteria	Sphingobacteriales_1	Sphingobacteriaceae	Sphingobacterium_2	0	0	0	0.0608273	0.0608273	0.0608273	0	0	0	0	0	0	0	0	0	0	0	0	0	0	0	0	0	0	0.0608273	0	0	0	0	0	0	0	0	0	0	0	0	0
Bacteroidetes	Sphingobacteria	Sphingobacteriales_1	Sphingobacteriaceae	Sphingobacterium_3	0	0	0	0.121655	0.0608273	0	0	0	0	0	0	0	0	0	0	0	0	0	0	0	0	0	0	0	0	0	0	0	0	0	0	0	0	0	0	0	0	0
Bacteroidetes	Sphingobacteria	Sphingobacteriales_1	Sphingobacteriaceae	Uncultured_a	0	0	0	0.121655	0.425791	0.0608273	0	0	0	0	0	0	0	0	0	0	0	0	0	0	0	0	0	0	0	0	0	0	0	0	0	0	0	0	0	0	0	0
Bacteroidetes	Sphingobacteria	Sphingobacteriales_1	Sphingobacteriaceae	unclassified	0	0	0	0.0608273	0.121655	0	0	0	0	0.608273	0.0608273	0	0.121655	0	0	0	0	0	0	0	0	0	0	0	0	0	0	0	0	0	0	0	0	0	0	0	0	0
			Sphingobacteriaceae		0	0	0	0.364964	0.790754	0.121655	0	0	0	1.64234	0.121655	0	1.39903	0.547445	0	0	0	0	0	0	0	0	0	0	0.0608273	0	0	0.304136	0	0	0	0	0	0	0	0	0	0
Bacteroidetes	Sphingobacteria	Sphingobacteriales_1	unclassified	unclassified	0	0.0608273	0	0	0	0	0	0	0	0	0	0	0	0	0	0	0	0.0608273	0	0	0	0.121655	0	0	0.0608273	0	0	0.364964	0	0.121655	0	0	0	0.0608273	0.425791	0.729927	0.304136	0.486618
			unclassified		0	0.0608273	0	0	0	0	0	0	0	0	0	0	0	0	0	0	0	0.0608273	0	0	0	0.121655	0	0	0.0608273	0	0	0.364964	0	0.121655	0	0	0	0.0608273	0.425791	0.729927	0.304136	0.486618
Bacteroidetes	Sphingobacteria	Sphingobacteriales_1	vadinHA17	unclassified	0	0	0	0	0	0	0	0	0	0	0	0.121655	0	0	0.0608273	0	0	0	0	0	0	0	0	0	0.121655	0	0	0	0	0	0	0	0	0.182482	0	0.182482	0.425791	0.121655
			vadinHA17		0	0	0	0	0	0	0	0	0	0	0	0.121655	0	0	0.0608273	0	0	0	0	0	0	0	0	0	0.121655	0	0	0	0	0	0	0	0	0.182482	0	0.182482	0.425791	0.121655
		Sphingobacteriales_1			0	0.0608273	0	0.364964	0.790754	0.425791	0	0.0608273	0.243309	1.64234	0.121655	1.45985	1.39903	0.547445	0.121655	0.0608273	0.0608273	1.39903	0	0	0	0.121655	0	0	0.425791	0.182482	0.304136	3.89294	0.121655	0.243309	0	0	0.364964	0.364964	0.608273	1.09489	1.03406	1.15572
Bacteroidetes	Sphingobacteria	Sphingobacteriales_2	Chitinophagaceae	Chitinophaga	0.182482	0	0	0	0	0	0	0	0	0.182482	0	0	0.0608273	0.364964	0	0	0	0	0	0	0	0	0	0	0	0	0	0	0	0	0	0	0	0	0	0	0	0
Bacteroidetes	Sphingobacteria	Sphingobacteriales_2	Chitinophagaceae	Sediminibacterium	0	0	0	0	0	0	0	0	0	1.45985	0	0	0.0608273	0	0	0	0	0	0	0	0	0	0	0	0	0	0	0	0	0	0.0608273	0	0	0.121655	0	0	0	0.121655
Bacteroidetes	Sphingobacteria	Sphingobacteriales_2	Chitinophagaceae	Uncultured_11	0	0	0	0	0	0	0	0	0	0.121655	0	0	0.0608273	0	0	0	0	0	0	0	0	0	0	0	0	0	0	0	0	0	0	0	0	0	0	0	0	0
Bacteroidetes	Sphingobacteria	Sphingobacteriales_2	Chitinophagaceae	Uncultured_12	0.0608273	0	0	0	0.182482	0	0.0608273	0.0608273	0	0.121655	0	0	0.608273	0.182482	0	0	0	0	0	0	0	0	0	0	0.0608273	0	0	0	0	0	0	0	0	0.0608273	0	0	0	0
Bacteroidetes	Sphingobacteria	Sphingobacteriales_2	Chitinophagaceae	Uncultured_13	0	0	0	0	0	0	0	0	0	0	0	0	0.0608273	0	0	0	0	0	0	0	0	0	0	0	0	0	0	0	0	0	0	0	0	0	0	0	0	0
Bacteroidetes	Sphingobacteria	Sphingobacteriales_2	Chitinophagaceae	Uncultured_4	0	0	0	0	0	0	0	0	0	0.0608273	0	0	0.121655	0.121655	0	0	0	0	0	0	0	0	0	0	0	0	0	0	0	0	0	0	0	0	0	0	0	0
Bacteroidetes	Sphingobacteria	Sphingobacteriales_2	Chitinophagaceae	Uncultured_6	0.547445	0.304136	0	0	0	0	0	0	0	0	0	0	0	0	0	0	0	0	0	0	0	0	0	0	0	0	0	0.0608273	0	0	0	0	0	0	0	0	0	0
Bacteroidetes	Sphingobacteria	Sphingobacteriales_2	Chitinophagaceae	unclassified	0	0	0	0	0	0	0.182482	0.182482	0	0.729927	0.0608273	1.39903	0.851582	0.121655	0	0	0	0	0	0	0	0	0	0	0	0	0	0	0	0.0608273	0.0608273	0.0608273	0	0.0608273	0	0.0608273	0	0.851582
			Chitinophagaceae		0.790754	0.304136	0	0	0.182482	0	0.243309	0.243309	0	2.6764	0.0608273	1.39903	1.82482	0.790754	0	0	0	0	0	0	0	0	0	0	0.0608273	0	0	0.0608273	0	0.0608273	0.121655	0.0608273	0	0.243309	0	0.0608273	0	0.973236
		Sphingobacteriales_2			0.790754	0.304136	0	0	0.182482	0	0.243309	0.243309	0	2.6764	0.0608273	1.39903	1.82482	0.790754	0	0	0	0	0	0	0	0	0	0	0.0608273	0	0	0.0608273	0	0.0608273	0.121655	0.0608273	0	0.243309	0	0.0608273	0	0.973236
Bacteroidetes	Sphingobacteria	Sphingobacteriales_3	Cytophagaceae_1	Dyadobacter	0	0	0	0	0.0608273	0	0	0	0	0	0	0	0	0	0	0	0	0	0	0	0	0	0	0	0	0	0	0	0	0	0	0	0	0	0	0	0	0
Bacteroidetes	Sphingobacteria	Sphingobacteriales_3	Cytophagaceae_1	Flexibacter_1	0	0.0608273	0	0	0	0	0	0	0	0	0	0	0	0	0	0	0	0	0	0	0	0	0	0	0	0	0	0	0	0	0	0	0	0	0	0	0	0
			Cytophagaceae_1		0	0.0608273	0	0	0.0608273	0	0	0	0	0	0	0	0	0	0	0	0	0	0	0	0	0	0	0	0	0	0	0	0	0	0	0	0	0	0	0	0	0
Bacteroidetes	Sphingobacteria	Sphingobacteriales_3	unclassified	unclassified	0	0	0	0	0	0	0	0	0	0	0	0	0	0	0	0	0	0	0	0	0	0.0608273	0	0	0	0	0	0	0	0	0	0	0	0	0	0	0	0
			unclassified		0	0	0	0	0	0	0	0	0	0	0	0	0	0	0	0	0	0	0	0	0	0.0608273	0	0	0	0	0	0	0	0	0	0	0	0	0	0	0	0
		Sphingobacteriales_3			0	0.0608273	0	0	0.0608273	0	0	0	0	0	0	0	0	0	0	0	0	0	0	0	0	0.0608273	0	0	0	0	0	0	0	0	0	0	0	0	0	0	0	0
Bacteroidetes	Sphingobacteria	unclassified	unclassified	unclassified	0	0	0.182482	0	0	0	0	0	0	0	0	0.0608273	0	0	0.243309	0	0	0	0	0	0	0.121655	0	0	0	0	0.0608273	0.121655	0.0608273	0	0	0.0608273	0	0	0	0	0.182482	0.0608273
			unclassified		0	0	0.182482	0	0	0	0	0	0	0	0	0.0608273	0	0	0.243309	0	0	0	0	0	0	0.121655	0	0	0	0	0.0608273	0.121655	0.0608273	0	0	0.0608273	0	0	0	0	0.182482	0.0608273
		unclassified			0	0	0.182482	0	0	0	0	0	0	0	0	0.0608273	0	0	0.243309	0	0	0	0	0	0	0.121655	0	0	0	0	0.0608273	0.121655	0.0608273	0	0	0.0608273	0	0	0	0	0.182482	0.0608273
	Sphingobacteria				0.790754	0.425791	0.182482	0.364964	1.03406	0.425791	0.243309	0.304136	0.243309	4.31873	0.182482	2.91971	3.22384	1.3382	0.364964	0.0608273	0.0608273	1.39903	0	0	0	0.304136	0	0	0.486618	0.182482	0.364964	4.07543	0.182482	0.304136	0.121655	0.121655	0.364964	0.608273	0.608273	1.15572	1.21655	2.18978
Bacteroidetes	unclassified	unclassified	unclassified	unclassified	0.182482	0.851582	1.3382	0	0.425791	0.486618	0.243309	0.243309	0.0608273	0	0	0.182482	0	0	0	0.243309	0	0.364964	0.486618	0.0608273	0.121655	0.0608273	0.121655	0	0.0608273	0.304136	0.0608273	0.608273	0.0608273	0	0	0	0	0.304136	0.425791	0.121655	0.425791	0.364964
			unclassified		0.182482	0.851582	1.3382	0	0.425791	0.486618	0.243309	0.243309	0.0608273	0	0	0.182482	0	0	0	0.243309	0	0.364964	0.486618	0.0608273	0.121655	0.0608273	0.121655	0	0.0608273	0.304136	0.0608273	0.608273	0.0608273	0	0	0	0	0.304136	0.425791	0.121655	0.425791	0.364964
		unclassified			0.182482	0.851582	1.3382	0	0.425791	0.486618	0.243309	0.243309	0.0608273	0	0	0.182482	0	0	0	0.243309	0	0.364964	0.486618	0.0608273	0.121655	0.0608273	0.121655	0	0.0608273	0.304136	0.0608273	0.608273	0.0608273	0	0	0	0	0.304136	0.425791	0.121655	0.425791	0.364964
	unclassified				0.182482	0.851582	1.3382	0	0.425791	0.486618	0.243309	0.243309	0.0608273	0	0	0.182482	0	0	0	0.243309	0	0.364964	0.486618	0.0608273	0.121655	0.0608273	0.121655	0	0.0608273	0.304136	0.0608273	0.608273	0.0608273	0	0	0	0	0.304136	0.425791	0.121655	0.425791	0.364964
Bacteroidetes					13.5645	25.6691	33.6983	1.58151	28.7105	26.7032	18.0049	22.2628	45.1338	4.80535	7.11679	31.9951	3.83212	2.55474	36.1922	12.8345	28.528	25.9732	28.8929	35.0973	36.5572	40.8151	34.7932	4.80535	22.8102	37.5304	25.8516	20.9246	9.30657	6.08273	3.04136	4.50122	15.2068	23.3577	20.9246	18.0657	21.5937	15.8759
Candidate_phylum_BD1_5	unclassified	unclassified	unclassified	unclassified	0	0	0	0	0	0	0	0	0	0	0	0	0	0	0	0	0	0	0.0608273	0.304136	0.121655	0	0	0	0.121655	0	0	0	0	0	0	0	0	0.0608273	0.0608273	0	0	0
			unclassified		0	0	0	0	0	0	0	0	0	0	0	0	0	0	0	0	0	0	0.0608273	0.304136	0.121655	0	0	0	0.121655	0	0	0	0	0	0	0	0	0.0608273	0.0608273	0	0	0
		unclassified			0	0	0	0	0	0	0	0	0	0	0	0	0	0	0	0	0	0	0.0608273	0.304136	0.121655	0	0	0	0.121655	0	0	0	0	0	0	0	0	0.0608273	0.0608273	0	0	0
	unclassified				0	0	0	0	0	0	0	0	0	0	0	0	0	0	0	0	0	0	0.0608273	0.304136	0.121655	0	0	0	0.121655	0	0	0	0	0	0	0	0	0.0608273	0.0608273	0	0	0
Candidate_phylum_BD1_5					0	0	0	0	0	0	0	0	0	0	0	0	0	0	0	0	0	0	0.0608273	0.304136	0.121655	0	0	0	0.121655	0	0	0	0	0	0	0	0	0.0608273	0.0608273	0	0	0
Candidate_phylum_OD1	unclassified	unclassified	unclassified	unclassified	0	0	0	0	0	0	0	0	0	0	0	0	0	0	0	0	0	0	0	0	0	0	0	0	0	0	0.0608273	0	0	0	0	0	0	0	0	0	0	0
			unclassified		0	0	0	0	0	0	0	0	0	0	0	0	0	0	0	0	0	0	0	0	0	0	0	0	0	0	0.0608273	0	0	0	0	0	0	0	0	0	0	0
		unclassified			0	0	0	0	0	0	0	0	0	0	0	0	0	0	0	0	0	0	0	0	0	0	0	0	0	0	0.0608273	0	0	0	0	0	0	0	0	0	0	0
	unclassified				0	0	0	0	0	0	0	0	0	0	0	0	0	0	0	0	0	0	0	0	0	0	0	0	0	0	0.0608273	0	0	0	0	0	0	0	0	0	0	0
Candidate_phylum_OD1					0	0	0	0	0	0	0	0	0	0	0	0	0	0	0	0	0	0	0	0	0	0	0	0	0	0	0.0608273	0	0	0	0	0	0	0	0	0	0	0
Candidate_phylum_OP11	unclassified	unclassified	unclassified	unclassified	0.243309	0.182482	0.425791	0.0608273	0.121655	0	0.304136	0.121655	0	0	1.21655	0.182482	0	0.0608273	0.182482	0.425791	0.243309	0.121655	0.364964	0.243309	0.547445	0	0.0608273	0.0608273	3.71046	1.94647	1.09489	0.547445	0.243309	0.364964	0.121655	0.182482	0.0608273	0.0608273	0.0608273	0.121655	0.243309	0.182482
			unclassified		0.243309	0.182482	0.425791	0.0608273	0.121655	0	0.304136	0.121655	0	0	1.21655	0.182482	0	0.0608273	0.182482	0.425791	0.243309	0.121655	0.364964	0.243309	0.547445	0	0.0608273	0.0608273	3.71046	1.94647	1.09489	0.547445	0.243309	0.364964	0.121655	0.182482	0.0608273	0.0608273	0.0608273	0.121655	0.243309	0.182482
		unclassified			0.243309	0.182482	0.425791	0.0608273	0.121655	0	0.304136	0.121655	0	0	1.21655	0.182482	0	0.0608273	0.182482	0.425791	0.243309	0.121655	0.364964	0.243309	0.547445	0	0.0608273	0.0608273	3.71046	1.94647	1.09489	0.547445	0.243309	0.364964	0.121655	0.182482	0.0608273	0.0608273	0.0608273	0.121655	0.243309	0.182482
	unclassified				0.243309	0.182482	0.425791	0.0608273	0.121655	0	0.304136	0.121655	0	0	1.21655	0.182482	0	0.0608273	0.182482	0.425791	0.243309	0.121655	0.364964	0.243309	0.547445	0	0.0608273	0.0608273	3.71046	1.94647	1.09489	0.547445	0.243309	0.364964	0.121655	0.182482	0.0608273	0.0608273	0.0608273	0.121655	0.243309	0.182482
Candidate_phylum_OP11					0.243309	0.182482	0.425791	0.0608273	0.121655	0	0.304136	0.121655	0	0	1.21655	0.182482	0	0.0608273	0.182482	0.425791	0.243309	0.121655	0.364964	0.243309	0.547445	0	0.0608273	0.0608273	3.71046	1.94647	1.09489	0.547445	0.243309	0.364964	0.121655	0.182482	0.0608273	0.0608273	0.0608273	0.121655	0.243309	0.182482
Candidate_phylum_SR1	unclassified	unclassified	unclassified	unclassified	0	0	0	0	0	0.0608273	0	0	0	0	0	0	0	0	0.0608273	0.243309	0	0	0	0	0.608273	0.0608273	0	0	0	0	0	0.182482	0.0608273	0	0	0.121655	0	0.182482	0.0608273	0.486618	0	0.121655
			unclassified		0	0	0	0	0	0.0608273	0	0	0	0	0	0	0	0	0.0608273	0.243309	0	0	0	0	0.608273	0.0608273	0	0	0	0	0	0.182482	0.0608273	0	0	0.121655	0	0.182482	0.0608273	0.486618	0	0.121655
		unclassified			0	0	0	0	0	0.0608273	0	0	0	0	0	0	0	0	0.0608273	0.243309	0	0	0	0	0.608273	0.0608273	0	0	0	0	0	0.182482	0.0608273	0	0	0.121655	0	0.182482	0.0608273	0.486618	0	0.121655
	unclassified				0	0	0	0	0	0.0608273	0	0	0	0	0	0	0	0	0.0608273	0.243309	0	0	0	0	0.608273	0.0608273	0	0	0	0	0	0.182482	0.0608273	0	0	0.121655	0	0.182482	0.0608273	0.486618	0	0.121655
Candidate_phylum_SR1					0	0	0	0	0	0.0608273	0	0	0	0	0	0	0	0	0.0608273	0.243309	0	0	0	0	0.608273	0.0608273	0	0	0	0	0	0.182482	0.0608273	0	0	0.121655	0	0.182482	0.0608273	0.486618	0	0.121655
Candidate_phylum_TG3	Subphylum_1	incertae_sedis	Termite_cluster_III	Subcluster_IIIa	0	0.0608273	0.182482	0	0.0608273	0.0608273	0.0608273	0	0	0.0608273	0	0	0	0	0	0	0	0	0	0	0	0	0	0	0.608273	0	0	0	0	0	0.486618	3.16302	1.09489	0	0	0.182482	0	0
Candidate_phylum_TG3	Subphylum_1	incertae_sedis	Termite_cluster_III	Subcluster_IIIb	0	0	0	0	0	0	0	0	0	0	0	0	0	0	0	0	0	0	0	0	0	0	0	0	0.243309	0	0	0	0.0608273	0.0608273	4.50122	0	0	6.38686	0.0608273	0.0608273	0	0.486618
Candidate_phylum_TG3	Subphylum_1	incertae_sedis	Termite_cluster_III	unclassified	0	0	0	0	0	0	0	0	0	0	0	0	0	0	0	0	0	0	0	0	0	0	0	0	0	0	0	0	0	0	0	0	0	0	0	0.182482	0	0
			Termite_cluster_III		0	0.0608273	0.182482	0	0.0608273	0.0608273	0.0608273	0	0	0.0608273	0	0	0	0	0	0	0	0	0	0	0	0	0	0	0.851582	0	0	0	0.0608273	0.0608273	4.98783	3.16302	1.09489	6.38686	0.0608273	0.425791	0	0.486618
		incertae_sedis			0	0.0608273	0.182482	0	0.0608273	0.0608273	0.0608273	0	0	0.0608273	0	0	0	0	0	0	0	0	0	0	0	0	0	0	0.851582	0	0	0	0.0608273	0.0608273	4.98783	3.16302	1.09489	6.38686	0.0608273	0.425791	0	0.486618
	Subphylum_1				0	0.0608273	0.182482	0	0.0608273	0.0608273	0.0608273	0	0	0.0608273	0	0	0	0	0	0	0	0	0	0	0	0	0	0	0.851582	0	0	0	0.0608273	0.0608273	4.98783	3.16302	1.09489	6.38686	0.0608273	0.425791	0	0.486618
Candidate_phylum_TG3	Subphylum_2	incertae_sedis	Termite_cluster_IV	Subcluster_IVa	0	0.0608273	0.243309	0	0	0	0	0	0	0	0	0	0	0	0	0	0	0	0	0	0	0	0	0	0.121655	0.0608273	0	0	0.182482	0	0.121655	0.6691	0.243309	0	0.425791	0.121655	0.243309	0.0608273
Candidate_phylum_TG3	Subphylum_2	incertae_sedis	Termite_cluster_IV	Subcluster_IVb	0	0	0	0	0	0	0	0	0	0	0	0	0	0	0	0	0	0	0	0	0	0	0	0	0	0	0	0	0	0	0.121655	0	0	0	0	0	0	0
Candidate_phylum_TG3	Subphylum_2	incertae_sedis	Termite_cluster_IV	unclassified	0	0	0	0	0	0	0	0	0	0	0	0	0	0	0	0	0	0	0	0	0	0	0	0	0	0	0	0	0	0	0.182482	0	0	0.0608273	0	0	0	0
			Termite_cluster_IV		0	0.0608273	0.243309	0	0	0	0	0	0	0	0	0	0	0	0	0	0	0	0	0	0	0	0	0	0.121655	0.0608273	0	0	0.182482	0	0.425791	0.6691	0.243309	0.0608273	0.425791	0.121655	0.243309	0.0608273
		incertae_sedis			0	0.0608273	0.243309	0	0	0	0	0	0	0	0	0	0	0	0	0	0	0	0	0	0	0	0	0	0.121655	0.0608273	0	0	0.182482	0	0.425791	0.6691	0.243309	0.0608273	0.425791	0.121655	0.243309	0.0608273
	Subphylum_2				0	0.0608273	0.243309	0	0	0	0	0	0	0	0	0	0	0	0	0	0	0	0	0	0	0	0	0	0.121655	0.0608273	0	0	0.182482	0	0.425791	0.6691	0.243309	0.0608273	0.425791	0.121655	0.243309	0.0608273
Candidate_phylum_TG3					0	0.121655	0.425791	0	0.0608273	0.0608273	0.0608273	0	0	0.0608273	0	0	0	0	0	0	0	0	0	0	0	0	0	0	0.973236	0.0608273	0	0	0.243309	0.0608273	5.41363	3.83212	1.3382	6.44769	0.486618	0.547445	0.243309	0.547445
Candidate_phylum_TM6	unclassified	unclassified	unclassified	unclassified	0	0	0	0	0	0	0	0.0608273	0	0	0	0	0.0608273	0	0	0	0	0	0	0	0	0	0	0	0	0	0	0	0	0	0	0	0	0	0	0	0	0
			unclassified		0	0	0	0	0	0	0	0.0608273	0	0	0	0	0.0608273	0	0	0	0	0	0	0	0	0	0	0	0	0	0	0	0	0	0	0	0	0	0	0	0	0
		unclassified			0	0	0	0	0	0	0	0.0608273	0	0	0	0	0.0608273	0	0	0	0	0	0	0	0	0	0	0	0	0	0	0	0	0	0	0	0	0	0	0	0	0
	unclassified				0	0	0	0	0	0	0	0.0608273	0	0	0	0	0.0608273	0	0	0	0	0	0	0	0	0	0	0	0	0	0	0	0	0	0	0	0	0	0	0	0	0
Candidate_phylum_TM6					0	0	0	0	0	0	0	0.0608273	0	0	0	0	0.0608273	0	0	0	0	0	0	0	0	0	0	0	0	0	0	0	0	0	0	0	0	0	0	0	0	0
Candidate_phylum_TM7	Termite_cluster_1	unclassified	unclassified	unclassified	0.182482	0.121655	0.243309	0.182482	0.851582	1.21655	0.121655	0.0608273	0.121655	0	0	0.243309	0.0608273	0.182482	0.973236	1.52068	0.973236	1.64234	0.364964	0.0608273	0.547445	0.304136	0	0.425791	0.121655	0.364964	0.364964	0.182482	0.243309	0.6691	0.0608273	0.486618	0.304136	1.39903	1.82482	3.10219	0.425791	0.182482
			unclassified		0.182482	0.121655	0.243309	0.182482	0.851582	1.21655	0.121655	0.0608273	0.121655	0	0	0.243309	0.0608273	0.182482	0.973236	1.52068	0.973236	1.64234	0.364964	0.0608273	0.547445	0.304136	0	0.425791	0.121655	0.364964	0.364964	0.182482	0.243309	0.6691	0.0608273	0.486618	0.304136	1.39903	1.82482	3.10219	0.425791	0.182482
		unclassified			0.182482	0.121655	0.243309	0.182482	0.851582	1.21655	0.121655	0.0608273	0.121655	0	0	0.243309	0.0608273	0.182482	0.973236	1.52068	0.973236	1.64234	0.364964	0.0608273	0.547445	0.304136	0	0.425791	0.121655	0.364964	0.364964	0.182482	0.243309	0.6691	0.0608273	0.486618	0.304136	1.39903	1.82482	3.10219	0.425791	0.182482
	Termite_cluster_1				0.182482	0.121655	0.243309	0.182482	0.851582	1.21655	0.121655	0.0608273	0.121655	0	0	0.243309	0.0608273	0.182482	0.973236	1.52068	0.973236	1.64234	0.364964	0.0608273	0.547445	0.304136	0	0.425791	0.121655	0.364964	0.364964	0.182482	0.243309	0.6691	0.0608273	0.486618	0.304136	1.39903	1.82482	3.10219	0.425791	0.182482
Candidate_phylum_TM7	Termite_cluster_2	unclassified	unclassified	unclassified	0	0.0608273	0	0	0.0608273	0	0	0.121655	0	0	0	0	0	0	0.0608273	0	0	0	0.0608273	0	0	0	0	0	0.0608273	0.486618	0	0	0	0.486618	0.121655	0.0608273	0.121655	0.182482	0.121655	0.182482	0.121655	0.121655
			unclassified		0	0.0608273	0	0	0.0608273	0	0	0.121655	0	0	0	0	0	0	0.0608273	0	0	0	0.0608273	0	0	0	0	0	0.0608273	0.486618	0	0	0	0.486618	0.121655	0.0608273	0.121655	0.182482	0.121655	0.182482	0.121655	0.121655
		unclassified			0	0.0608273	0	0	0.0608273	0	0	0.121655	0	0	0	0	0	0	0.0608273	0	0	0	0.0608273	0	0	0	0	0	0.0608273	0.486618	0	0	0	0.486618	0.121655	0.0608273	0.121655	0.182482	0.121655	0.182482	0.121655	0.121655
	Termite_cluster_2				0	0.0608273	0	0	0.0608273	0	0	0.121655	0	0	0	0	0	0	0.0608273	0	0	0	0.0608273	0	0	0	0	0	0.0608273	0.486618	0	0	0	0.486618	0.121655	0.0608273	0.121655	0.182482	0.121655	0.182482	0.121655	0.121655
Candidate_phylum_TM7	Termite_cockroach_cluster	unclassified	unclassified	unclassified	0.6691	0.6691	0.304136	0.121655	0.243309	1.03406	0.243309	0.182482	0.0608273	0.0608273	0	2.25061	0.121655	0.0608273	4.0146	2.91971	0.851582	0.243309	0.729927	1.45985	1.39903	0.425791	0.0608273	0.182482	1.03406	2.91971	10.0973	0	0.304136	0.0608273	0.0608273	0.121655	0	0.547445	1.70316	0.243309	1.09489	0.243309
			unclassified		0.6691	0.6691	0.304136	0.121655	0.243309	1.03406	0.243309	0.182482	0.0608273	0.0608273	0	2.25061	0.121655	0.0608273	4.0146	2.91971	0.851582	0.243309	0.729927	1.45985	1.39903	0.425791	0.0608273	0.182482	1.03406	2.91971	10.0973	0	0.304136	0.0608273	0.0608273	0.121655	0	0.547445	1.70316	0.243309	1.09489	0.243309
		unclassified			0.6691	0.6691	0.304136	0.121655	0.243309	1.03406	0.243309	0.182482	0.0608273	0.0608273	0	2.25061	0.121655	0.0608273	4.0146	2.91971	0.851582	0.243309	0.729927	1.45985	1.39903	0.425791	0.0608273	0.182482	1.03406	2.91971	10.0973	0	0.304136	0.0608273	0.0608273	0.121655	0	0.547445	1.70316	0.243309	1.09489	0.243309
	Termite_cockroach_cluster				0.6691	0.6691	0.304136	0.121655	0.243309	1.03406	0.243309	0.182482	0.0608273	0.0608273	0	2.25061	0.121655	0.0608273	4.0146	2.91971	0.851582	0.243309	0.729927	1.45985	1.39903	0.425791	0.0608273	0.182482	1.03406	2.91971	10.0973	0	0.304136	0.0608273	0.0608273	0.121655	0	0.547445	1.70316	0.243309	1.09489	0.243309
Candidate_phylum_TM7	unclassified	unclassified	unclassified	unclassified	0.182482	0.121655	0.182482	0	0.0608273	0.0608273	0.425791	0.182482	0.243309	0.0608273	0.0608273	0	0.608273	0.243309	0.0608273	0.0608273	0	0	0	0.121655	0.790754	0.0608273	0	0.182482	0	0	0	0.304136	0	0	0	0	0	0	0.425791	0.0608273	0.0608273	0
			unclassified		0.182482	0.121655	0.182482	0	0.0608273	0.0608273	0.425791	0.182482	0.243309	0.0608273	0.0608273	0	0.608273	0.243309	0.0608273	0.0608273	0	0	0	0.121655	0.790754	0.0608273	0	0.182482	0	0	0	0.304136	0	0	0	0	0	0	0.425791	0.0608273	0.0608273	0
		unclassified			0.182482	0.121655	0.182482	0	0.0608273	0.0608273	0.425791	0.182482	0.243309	0.0608273	0.0608273	0	0.608273	0.243309	0.0608273	0.0608273	0	0	0	0.121655	0.790754	0.0608273	0	0.182482	0	0	0	0.304136	0	0	0	0	0	0	0.425791	0.0608273	0.0608273	0
	unclassified				0.182482	0.121655	0.182482	0	0.0608273	0.0608273	0.425791	0.182482	0.243309	0.0608273	0.0608273	0	0.608273	0.243309	0.0608273	0.0608273	0	0	0	0.121655	0.790754	0.0608273	0	0.182482	0	0	0	0.304136	0	0	0	0	0	0	0.425791	0.0608273	0.0608273	0
Candidate_phylum_TM7					1.03406	0.973236	0.729927	0.304136	1.21655	2.31144	0.790754	0.547445	0.425791	0.121655	0.0608273	2.49392	0.790754	0.486618	5.10949	4.50122	1.82482	1.88564	1.15572	1.64234	2.73723	0.790754	0.0608273	0.790754	1.21655	3.77129	10.4623	0.486618	0.547445	1.21655	0.243309	0.6691	0.425791	2.12895	4.07543	3.58881	1.70316	0.547445
Chlamydiae	Chlamydiae	Chlamydiales	Parachlamydiaceae	Candidatus_Protochlamydia	0	0	0	0	0	0	0	0	0	0	0.0608273	0	0	0.0608273	0	0	0	0	0	0	0	0	0	0	0	0	0	0	0	0	0	0	0	0	0	0	0	0
Chlamydiae	Chlamydiae	Chlamydiales	Parachlamydiaceae	Neochlamydia	0	0	0	0	0	0	0	0	0	0.182482	0	0	0	0	0	0	0	0	0	0	0	0	0	0	0	0	0	0	0	0	0	0	0	0	0	0	0	0
Chlamydiae	Chlamydiae	Chlamydiales	Parachlamydiaceae	unclassified	0	0	0	0	0	0	0	0	0	0	0	0	0.0608273	0	0	0	0	0	0	0	0	0	0	0	0	0	0	0	0	0	0	0	0	0	0	0	0	0
			Parachlamydiaceae		0	0	0	0	0	0	0	0	0	0.182482	0.0608273	0	0.0608273	0.0608273	0	0	0	0	0	0	0	0	0	0	0	0	0	0	0	0	0	0	0	0	0	0	0	0
Chlamydiae	Chlamydiae	Chlamydiales	cvE6	unclassified	0	0	0	0	0	0	0	0	0	0	0	0	0.121655	0.0608273	0	0	0	0	0	0	0	0	0	0	0	0	0	0	0	0	0	0	0	0	0	0	0	0
			cvE6		0	0	0	0	0	0	0	0	0	0	0	0	0.121655	0.0608273	0	0	0	0	0	0	0	0	0	0	0	0	0	0	0	0	0	0	0	0	0	0	0	0
Chlamydiae	Chlamydiae	Chlamydiales	unclassified	unclassified	0	0	0	0	0	0	0	0	0	0.0608273	0	0	0	0	0	0	0	0	0	0	0	0	0	0	0	0	0	0	0	0	0	0	0	0	0	0	0	0
			unclassified		0	0	0	0	0	0	0	0	0	0.0608273	0	0	0	0	0	0	0	0	0	0	0	0	0	0	0	0	0	0	0	0	0	0	0	0	0	0	0	0
		Chlamydiales			0	0	0	0	0	0	0	0	0	0.243309	0.0608273	0	0.182482	0.121655	0	0	0	0	0	0	0	0	0	0	0	0	0	0	0	0	0	0	0	0	0	0	0	0
	Chlamydiae				0	0	0	0	0	0	0	0	0	0.243309	0.0608273	0	0.182482	0.121655	0	0	0	0	0	0	0	0	0	0	0	0	0	0	0	0	0	0	0	0	0	0	0	0
Chlamydiae					0	0	0	0	0	0	0	0	0	0.243309	0.0608273	0	0.182482	0.121655	0	0	0	0	0	0	0	0	0	0	0	0	0	0	0	0	0	0	0	0	0	0	0	0
Chlorobi	Chlorobia	Chlorobiales	OPB56	Termite_cluster	0	0	0	0	0	0	0	0	0	0	0	0	0	0	0	0	0	0	0	0	0	0	0	0	0	0	0	0	0.182482	0.0608273	0.182482	0.121655	0	0.304136	0.243309	0.182482	0	0.182482
			OPB56		0	0	0	0	0	0	0	0	0	0	0	0	0	0	0	0	0	0	0	0	0	0	0	0	0	0	0	0	0.182482	0.0608273	0.182482	0.121655	0	0.304136	0.243309	0.182482	0	0.182482
Chlorobi	Chlorobia	Chlorobiales	SJA-28	unclassified	0	0	0	0	0	0	0	0	0	0	0	0	0	0	0	0	0	0	0	0	0	0	0	0	0	0	0	0	0	0	0.425791	0	0	0.0608273	0	0	0	0
			SJA-28		0	0	0	0	0	0	0	0	0	0	0	0	0	0	0	0	0	0	0	0	0	0	0	0	0	0	0	0	0	0	0.425791	0	0	0.0608273	0	0	0	0
		Chlorobiales			0	0	0	0	0	0	0	0	0	0	0	0	0	0	0	0	0	0	0	0	0	0	0	0	0	0	0	0	0.182482	0.0608273	0.608273	0.121655	0	0.364964	0.243309	0.182482	0	0.182482
	Chlorobia				0	0	0	0	0	0	0	0	0	0	0	0	0	0	0	0	0	0	0	0	0	0	0	0	0	0	0	0	0.182482	0.0608273	0.608273	0.121655	0	0.364964	0.243309	0.182482	0	0.182482
Chlorobi					0	0	0	0	0	0	0	0	0	0	0	0	0	0	0	0	0	0	0	0	0	0	0	0	0	0	0	0	0.182482	0.0608273	0.608273	0.121655	0	0.364964	0.243309	0.182482	0	0.182482
Chloroflexi	Anaerolineae	Anaerolineales	Anaerolineaceae	unclassified	0	0	0	0	0	0	0	0	0	0	0	0	0	0	0	0	0	0	0	0	0	0	0	0	0	0	0	0.0608273	0	0	0	0	0	0	0	0	0	0
			Anaerolineaceae		0	0	0	0	0	0	0	0	0	0	0	0	0	0	0	0	0	0	0	0	0	0	0	0	0	0	0	0.0608273	0	0	0	0	0	0	0	0	0	0
		Anaerolineales			0	0	0	0	0	0	0	0	0	0	0	0	0	0	0	0	0	0	0	0	0	0	0	0	0	0	0	0.0608273	0	0	0	0	0	0	0	0	0	0
	Anaerolineae				0	0	0	0	0	0	0	0	0	0	0	0	0	0	0	0	0	0	0	0	0	0	0	0	0	0	0	0.0608273	0	0	0	0	0	0	0	0	0	0
Chloroflexi	JG37-AG_4	unclassified	unclassified	unclassified	0	0	0	0	0	0	0	0	0	0	0	0	0	0	0	0	0	0	0	0	0	0	0	0	0	0	0.0608273	0	0.0608273	1.3382	0	0	0	0	0	0	0	0
			unclassified		0	0	0	0	0	0	0	0	0	0	0	0	0	0	0	0	0	0	0	0	0	0	0	0	0	0	0.0608273	0	0.0608273	1.3382	0	0	0	0	0	0	0	0
		unclassified			0	0	0	0	0	0	0	0	0	0	0	0	0	0	0	0	0	0	0	0	0	0	0	0	0	0	0.0608273	0	0.0608273	1.3382	0	0	0	0	0	0	0	0
	JG37-AG_4				0	0	0	0	0	0	0	0	0	0	0	0	0	0	0	0	0	0	0	0	0	0	0	0	0	0	0.0608273	0	0.0608273	1.3382	0	0	0	0	0	0	0	0
Chloroflexi	KD4-96	unclassified	unclassified	unclassified	0	0	0	0	0	0	0	0	0	0	0	0	0	0	0	0	0	0	0	0	0	0	0	0	0	0	0	0.0608273	0	0	0	0	0	0	0	0	0	0
			unclassified		0	0	0	0	0	0	0	0	0	0	0	0	0	0	0	0	0	0	0	0	0	0	0	0	0	0	0	0.0608273	0	0	0	0	0	0	0	0	0	0
		unclassified			0	0	0	0	0	0	0	0	0	0	0	0	0	0	0	0	0	0	0	0	0	0	0	0	0	0	0	0.0608273	0	0	0	0	0	0	0	0	0	0
	KD4-96				0	0	0	0	0	0	0	0	0	0	0	0	0	0	0	0	0	0	0	0	0	0	0	0	0	0	0	0.0608273	0	0	0	0	0	0	0	0	0	0
Chloroflexi	TK10	unclassified	unclassified	unclassified	0	0	0	0	0	0	0	0	0	0	0	0	0	0	0	0	0	0	0	0	0	0	0	0	0	0	0	0	0	0.0608273	0	0	0	0	0	0	0	0
			unclassified		0	0	0	0	0	0	0	0	0	0	0	0	0	0	0	0	0	0	0	0	0	0	0	0	0	0	0	0	0	0.0608273	0	0	0	0	0	0	0	0
		unclassified			0	0	0	0	0	0	0	0	0	0	0	0	0	0	0	0	0	0	0	0	0	0	0	0	0	0	0	0	0	0.0608273	0	0	0	0	0	0	0	0
	TK10				0	0	0	0	0	0	0	0	0	0	0	0	0	0	0	0	0	0	0	0	0	0	0	0	0	0	0	0	0	0.0608273	0	0	0	0	0	0	0	0
Chloroflexi	Thermomicrobia	JG30-KF-CM45	unclassified	unclassified	0	0	0	0	0	0	0	0	0	0	0	0	0	0	0	0	0	0	0	0	0	0	0	0	0.0608273	0	0	0	0	0	0	0	0	0	0	0	0	0
			unclassified		0	0	0	0	0	0	0	0	0	0	0	0	0	0	0	0	0	0	0	0	0	0	0	0	0.0608273	0	0	0	0	0	0	0	0	0	0	0	0	0
		JG30-KF-CM45			0	0	0	0	0	0	0	0	0	0	0	0	0	0	0	0	0	0	0	0	0	0	0	0	0.0608273	0	0	0	0	0	0	0	0	0	0	0	0	0
	Thermomicrobia				0	0	0	0	0	0	0	0	0	0	0	0	0	0	0	0	0	0	0	0	0	0	0	0	0.0608273	0	0	0	0	0	0	0	0	0	0	0	0	0
Chloroflexi	unclassified	unclassified	unclassified	unclassified	0	0	0.0608273	0	0	0	0	0	0	0	0	0	0	0	0	0	0	0	0	0	0	0	0	0	0	0	0	0.182482	0	0	0	0	0	0	0	0	0.0608273	0
			unclassified		0	0	0.0608273	0	0	0	0	0	0	0	0	0	0	0	0	0	0	0	0	0	0	0	0	0	0	0	0	0.182482	0	0	0	0	0	0	0	0	0.0608273	0
		unclassified			0	0	0.0608273	0	0	0	0	0	0	0	0	0	0	0	0	0	0	0	0	0	0	0	0	0	0	0	0	0.182482	0	0	0	0	0	0	0	0	0.0608273	0
	unclassified				0	0	0.0608273	0	0	0	0	0	0	0	0	0	0	0	0	0	0	0	0	0	0	0	0	0	0	0	0	0.182482	0	0	0	0	0	0	0	0	0.0608273	0
Chloroflexi	vadinBA26	unclassified	unclassified	unclassified	0	0	0	0	0	0	0	0	0	0	0	0	0	0	0.121655	0	0	0	0	0	0	0	0	0	0	0	0	0.425791	0.0608273	0	0	0	0	0.182482	0	0.486618	0.304136	0.0608273
			unclassified		0	0	0	0	0	0	0	0	0	0	0	0	0	0	0.121655	0	0	0	0	0	0	0	0	0	0	0	0	0.425791	0.0608273	0	0	0	0	0.182482	0	0.486618	0.304136	0.0608273
		unclassified			0	0	0	0	0	0	0	0	0	0	0	0	0	0	0.121655	0	0	0	0	0	0	0	0	0	0	0	0	0.425791	0.0608273	0	0	0	0	0.182482	0	0.486618	0.304136	0.0608273
	vadinBA26				0	0	0	0	0	0	0	0	0	0	0	0	0	0	0.121655	0	0	0	0	0	0	0	0	0	0	0	0	0.425791	0.0608273	0	0	0	0	0.182482	0	0.486618	0.304136	0.0608273
Chloroflexi					0	0	0.0608273	0	0	0	0	0	0	0	0	0	0	0	0.121655	0	0	0	0	0	0	0	0	0	0.0608273	0	0.0608273	0.729927	0.121655	1.39903	0	0	0	0.182482	0	0.486618	0.364964	0.0608273
Cyanobacteria	Cyanobacteria	Cyanobacteriales	C0d-2	unclassified	0	0	0	0	0	0	0	0	0	0	0	0	0.121655	0	0	0	0	0	0	0	0	0	0.0608273	0.6691	0	0	0	0	0	0	0	0	0	0	0	0	0	0
			C0d-2		0	0	0	0	0	0	0	0	0	0	0	0	0.121655	0	0	0	0	0	0	0	0	0	0.0608273	0.6691	0	0	0	0	0	0	0	0	0	0	0	0	0	0
Cyanobacteria	Cyanobacteria	Cyanobacteriales	Chloroplast	Chloroplast	0	0	0	0	0	0	0	0	0	0	0	0	2.37226	0.0608273	0	0.0608273	0	0	0	0	0	0	0	5.3528	0	0.0608273	0	0	0	0	0	0	0	0	0	0	0	0
			Chloroplast		0	0	0	0	0	0	0	0	0	0	0	0	2.37226	0.0608273	0	0.0608273	0	0	0	0	0	0	0	5.3528	0	0.0608273	0	0	0	0	0	0	0	0	0	0	0	0
Cyanobacteria	Cyanobacteria	Cyanobacteriales	ML635J-21	Cluster_TG2	0	0	0	0	0	0	0	0	0	0	0	0	0	0	0	0	0	0	0	0	0	0	0	0	0.121655	0	0	0	0	0	0.182482	0.0608273	0	0.182482	0.0608273	0	0.121655	0.121655
			ML635J-21		0	0	0	0	0	0	0	0	0	0	0	0	0	0	0	0	0	0	0	0	0	0	0	0	0.121655	0	0	0	0	0	0.182482	0.0608273	0	0.182482	0.0608273	0	0.121655	0.121655
Cyanobacteria	Cyanobacteria	Cyanobacteriales	MLE1-12	unclassified	0	0	0	0	0	0	0	0	0	0	0	0	0.0608273	0	0	0	0	0	0	0	0	0	0	0	0	0	0	0	0	0	0	0	0	0	0	0	0	0
			MLE1-12		0	0	0	0	0	0	0	0	0	0	0	0	0.0608273	0	0	0	0	0	0	0	0	0	0	0	0	0	0	0	0	0	0	0	0	0	0	0	0	0
Cyanobacteria	Cyanobacteria	Cyanobacteriales	SHA-109	unclassified	0	0	0	0	0	0	0	0	0.0608273	0	0	0	0	0	0	0.0608273	0	0	0.0608273	0.0608273	0	0	0.121655	0.0608273	0	0.121655	0.0608273	0	0	0	0	0	0	0	0	0	0	0
			SHA-109		0	0	0	0	0	0	0	0	0.0608273	0	0	0	0	0	0	0.0608273	0	0	0.0608273	0.0608273	0	0	0.121655	0.0608273	0	0.121655	0.0608273	0	0	0	0	0	0	0	0	0	0	0
Cyanobacteria	Cyanobacteria	Cyanobacteriales	WD272	unclassified	0	0	0	0	0	0	0	0	0	1.3382	0.243309	0	0.6691	0.0608273	0	0	0	0	0	0	0	0	0	0	0	0	0	0	0	0.0608273	0	0	0	0	0	0	0	0
			WD272		0	0	0	0	0	0	0	0	0	1.3382	0.243309	0	0.6691	0.0608273	0	0	0	0	0	0	0	0	0	0	0	0	0	0	0	0.0608273	0	0	0	0	0	0	0	0
Cyanobacteria	Cyanobacteria	Cyanobacteriales	unclassified	unclassified	0	0	0	0	0	0	0	0	0	0	0	0	0	0	0	0	0	0	0	0	0	0	0	0.121655	0	0	0	0	0	0	0	0	0	0	0	0	0	0
			unclassified		0	0	0	0	0	0	0	0	0	0	0	0	0	0	0	0	0	0	0	0	0	0	0	0.121655	0	0	0	0	0	0	0	0	0	0	0	0	0	0
		Cyanobacteriales			0	0	0	0	0	0	0	0	0.0608273	1.3382	0.243309	0	3.22384	0.121655	0	0.121655	0	0	0.0608273	0.0608273	0	0	0.182482	6.20438	0.121655	0.182482	0.0608273	0	0	0.0608273	0.182482	0.0608273	0	0.182482	0.0608273	0	0.121655	0.121655
	Cyanobacteria				0	0	0	0	0	0	0	0	0.0608273	1.3382	0.243309	0	3.22384	0.121655	0	0.121655	0	0	0.0608273	0.0608273	0	0	0.182482	6.20438	0.121655	0.182482	0.0608273	0	0	0.0608273	0.182482	0.0608273	0	0.182482	0.0608273	0	0.121655	0.121655
Cyanobacteria					0	0	0	0	0	0	0	0	0.0608273	1.3382	0.243309	0	3.22384	0.121655	0	0.121655	0	0	0.0608273	0.0608273	0	0	0.182482	6.20438	0.121655	0.182482	0.0608273	0	0	0.0608273	0.182482	0.0608273	0	0.182482	0.0608273	0	0.121655	0.121655
Deferribacteres	Deferribacteres	Deferribacterales	Deferribacteraceae	Mucispirillum	0	0	0	0	0	0	0	0	0.0608273	0	0.182482	0.182482	0	0	0.182482	0.0608273	0.0608273	0.304136	0	0.0608273	0.6691	0.0608273	0.425791	0	1.39903	0.486618	1.27737	0.243309	0.182482	0	0	0	0.0608273	0	0	0	0.121655	0.243309
			Deferribacteraceae		0	0	0	0	0	0	0	0	0.0608273	0	0.182482	0.182482	0	0	0.182482	0.0608273	0.0608273	0.304136	0	0.0608273	0.6691	0.0608273	0.425791	0	1.39903	0.486618	1.27737	0.243309	0.182482	0	0	0	0.0608273	0	0	0	0.121655	0.243309
		Deferribacterales			0	0	0	0	0	0	0	0	0.0608273	0	0.182482	0.182482	0	0	0.182482	0.0608273	0.0608273	0.304136	0	0.0608273	0.6691	0.0608273	0.425791	0	1.39903	0.486618	1.27737	0.243309	0.182482	0	0	0	0.0608273	0	0	0	0.121655	0.243309
	Deferribacteres				0	0	0	0	0	0	0	0	0.0608273	0	0.182482	0.182482	0	0	0.182482	0.0608273	0.0608273	0.304136	0	0.0608273	0.6691	0.0608273	0.425791	0	1.39903	0.486618	1.27737	0.243309	0.182482	0	0	0	0.0608273	0	0	0	0.121655	0.243309
Deferribacteres					0	0	0	0	0	0	0	0	0.0608273	0	0.182482	0.182482	0	0	0.182482	0.0608273	0.0608273	0.304136	0	0.0608273	0.6691	0.0608273	0.425791	0	1.39903	0.486618	1.27737	0.243309	0.182482	0	0	0	0.0608273	0	0	0	0.121655	0.243309
Deinococcus-Thermus	Deinococcus-Thermus	Deinococcales	Trueperaceae	Truepera	0	0	0	0	0	0	0.0608273	0	0	0	0	0	0	0	0	0	0	0	0	0	0	0	0	0	0	0	0	0	0	0	0	0	0	0	0	0	0	0
			Trueperaceae		0	0	0	0	0	0	0.0608273	0	0	0	0	0	0	0	0	0	0	0	0	0	0	0	0	0	0	0	0	0	0	0	0	0	0	0	0	0	0	0
		Deinococcales			0	0	0	0	0	0	0.0608273	0	0	0	0	0	0	0	0	0	0	0	0	0	0	0	0	0	0	0	0	0	0	0	0	0	0	0	0	0	0	0
	Deinococcus-Thermus				0	0	0	0	0	0	0.0608273	0	0	0	0	0	0	0	0	0	0	0	0	0	0	0	0	0	0	0	0	0	0	0	0	0	0	0	0	0	0	0
Deinococcus-Thermus					0	0	0	0	0	0	0.0608273	0	0	0	0	0	0	0	0	0	0	0	0	0	0	0	0	0	0	0	0	0	0	0	0	0	0	0	0	0	0	0
Elusimicrobia	Elusimicrobia	Elusimicrobiales	Lineage_III	unclassified	0	0	0	0	0	0	0.121655	0.182482	0	0	0.0608273	0.304136	0	0	0.182482	0.304136	0	0	0.0608273	0.0608273	0.6691	0.304136	0.304136	0	0	0.486618	0.364964	0.182482	0.304136	0	0	0	0	0.0608273	0.304136	0.0608273	0.121655	0
			Lineage_III		0	0	0	0	0	0	0.121655	0.182482	0	0	0.0608273	0.304136	0	0	0.182482	0.304136	0	0	0.0608273	0.0608273	0.6691	0.304136	0.304136	0	0	0.486618	0.364964	0.182482	0.304136	0	0	0	0	0.0608273	0.304136	0.0608273	0.121655	0
Elusimicrobia	Elusimicrobia	Elusimicrobiales	unclassified	unclassified	0	0	0	0	0	0	0	0	0	0	0	0	0	0	0	0	0	0	0	0	0	0.243309	0	0	0	0	0	0	0	0	0	0	0	0	0	0	0	0
			unclassified		0	0	0	0	0	0	0	0	0	0	0	0	0	0	0	0	0	0	0	0	0	0.243309	0	0	0	0	0	0	0	0	0	0	0	0	0	0	0	0
		Elusimicrobiales			0	0	0	0	0	0	0.121655	0.182482	0	0	0.0608273	0.304136	0	0	0.182482	0.304136	0	0	0.0608273	0.0608273	0.6691	0.547445	0.304136	0	0	0.486618	0.364964	0.182482	0.304136	0	0	0	0	0.0608273	0.304136	0.0608273	0.121655	0
Elusimicrobia	Elusimicrobia	Endomicrobiales	Endomicrobiaceae	Endomicrobium	0.121655	0	0.304136	0	0	0.182482	0.0608273	0.121655	0.0608273	0	0	0.425791	0.0608273	0	0.243309	0.851582	0.364964	0.304136	0.243309	0.0608273	0.182482	0.0608273	0.729927	0	0.304136	0.0608273	0.304136	0.243309	0.0608273	0.182482	0.243309	0	0	2.0073	0.364964	0.425791	1.82482	3.16302
Elusimicrobia	Elusimicrobia	Endomicrobiales	Endomicrobiaceae	Environmental_cluster_I	0	0	0	0	0	0	0	0	0	0	0	0	0	0	0	0	0	0	0	0	0	0	0	0	0	0	0	0	0	0.0608273	0	0	0	0	0	0	0	0
			Endomicrobiaceae		0.121655	0	0.304136	0	0	0.182482	0.0608273	0.121655	0.0608273	0	0	0.425791	0.0608273	0	0.243309	0.851582	0.364964	0.304136	0.243309	0.0608273	0.182482	0.0608273	0.729927	0	0.304136	0.0608273	0.304136	0.243309	0.0608273	0.243309	0.243309	0	0	2.0073	0.364964	0.425791	1.82482	3.16302
		Endomicrobiales			0.121655	0	0.304136	0	0	0.182482	0.0608273	0.121655	0.0608273	0	0	0.425791	0.0608273	0	0.243309	0.851582	0.364964	0.304136	0.243309	0.0608273	0.182482	0.0608273	0.729927	0	0.304136	0.0608273	0.304136	0.243309	0.0608273	0.243309	0.243309	0	0	2.0073	0.364964	0.425791	1.82482	3.16302
	Elusimicrobia				0.121655	0	0.304136	0	0	0.182482	0.182482	0.304136	0.0608273	0	0.0608273	0.729927	0.0608273	0	0.425791	1.15572	0.364964	0.304136	0.304136	0.121655	0.851582	0.608273	1.03406	0	0.304136	0.547445	0.6691	0.425791	0.364964	0.243309	0.243309	0	0	2.06813	0.6691	0.486618	1.94647	3.16302
Elusimicrobia					0.121655	0	0.304136	0	0	0.182482	0.182482	0.304136	0.0608273	0	0.0608273	0.729927	0.0608273	0	0.425791	1.15572	0.364964	0.304136	0.304136	0.121655	0.851582	0.608273	1.03406	0	0.304136	0.547445	0.6691	0.425791	0.364964	0.243309	0.243309	0	0	2.06813	0.6691	0.486618	1.94647	3.16302
Fibrobacteres	Subphylum_2	Insect_cluster	Cockroach_cluster_II	Subcluster_IIa	0	0	0	0	0	0.182482	0	0	0	0	0	0	0	0	0	0.0608273	0	0.0608273	0	0	0	0	0	0	0	0	0	0	0	0	0	0	0	0	0	0	0	0
Fibrobacteres	Subphylum_2	Insect_cluster	Cockroach_cluster_II	Subcluster_IIb	0.182482	0.6691	0.912409	0	0	0.121655	0.0608273	0	0.0608273	0	0	0	0	0	0.0608273	0	0	0	0	0	0	0	0	0	0	1.76399	0.0608273	0	0	0	0	0	0	0	0	0	0	0
Fibrobacteres	Subphylum_2	Insect_cluster	Cockroach_cluster_II	unclassified	0	0	0	0	0	0	0	0	0	0	0	0	0	0	0	0	0	0	0	0	0	0	0	0	0	0.0608273	0	0	0	0	0	0	0	0	0	0	0	0
			Cockroach_cluster_II		0.182482	0.6691	0.912409	0	0	0.304136	0.0608273	0	0.0608273	0	0	0	0	0	0.0608273	0.0608273	0	0.0608273	0	0	0	0	0	0	0	1.82482	0.0608273	0	0	0	0	0	0	0	0	0	0	0
Fibrobacteres	Subphylum_2	Insect_cluster	Termite_cluster_I	Subcluster_Ia	0	0	0	0	0	0	0.0608273	0	0	0	0	0	0	0.0608273	0	0	0	0	0	0	0	0	0	0	0.0608273	0	0	0	0	0	5.65693	0.0608273	0	1.15572	2.91971	0	0	0.182482
Fibrobacteres	Subphylum_2	Insect_cluster	Termite_cluster_I	Subcluster_Ib	0	0.304136	0.243309	0.0608273	0.0608273	0	0.0608273	0	0.0608273	0.0608273	0	0	0	0	0	0	0	0	0.0608273	0	0	0.0608273	0	0	0.182482	0.121655	0	0	0	0	0.547445	8.45499	0.121655	0	0.608273	0.0608273	0	0.0608273
Fibrobacteres	Subphylum_2	Insect_cluster	Termite_cluster_I	unclassified	0	0	0	0	0	0	0	0	0	0	0	0	0	0	0	0	0	0	0	0	0	0	0	0	0	0	0.0608273	0	0	0	0	0.0608273	0.0608273	0.547445	1.39903	0	0	0.0608273
			Termite_cluster_I		0	0.304136	0.243309	0.0608273	0.0608273	0	0.121655	0	0.0608273	0.0608273	0	0	0	0.0608273	0	0	0	0	0.0608273	0	0	0.0608273	0	0	0.243309	0.121655	0.0608273	0	0	0	6.20438	8.57664	0.182482	1.70316	4.92701	0.0608273	0	0.304136
Fibrobacteres	Subphylum_2	Insect_cluster	unclassified	unclassified	0	0	0	0	0	0	0	0	0.0608273	0	0	0	0	0	0.121655	0	0	0	0	0	0	0	0	0	0	0	0	0	0	0	0	0	0	0	0	0	0	0
			unclassified		0	0	0	0	0	0	0	0	0.0608273	0	0	0	0	0	0.121655	0	0	0	0	0	0	0	0	0	0	0	0	0	0	0	0	0	0	0	0	0	0	0
		Insect_cluster			0.182482	0.973236	1.15572	0.0608273	0.0608273	0.304136	0.182482	0	0.182482	0.0608273	0	0	0	0.0608273	0.182482	0.0608273	0	0.0608273	0.0608273	0	0	0.0608273	0	0	0.243309	1.94647	0.121655	0	0	0	6.20438	8.57664	0.182482	1.70316	4.92701	0.0608273	0	0.304136
	Subphylum_2				0.182482	0.973236	1.15572	0.0608273	0.0608273	0.304136	0.182482	0	0.182482	0.0608273	0	0	0	0.0608273	0.182482	0.0608273	0	0.0608273	0.0608273	0	0	0.0608273	0	0	0.243309	1.94647	0.121655	0	0	0	6.20438	8.57664	0.182482	1.70316	4.92701	0.0608273	0	0.304136
Fibrobacteres					0.182482	0.973236	1.15572	0.0608273	0.0608273	0.304136	0.182482	0	0.182482	0.0608273	0	0	0	0.0608273	0.182482	0.0608273	0	0.0608273	0.0608273	0	0	0.0608273	0	0	0.243309	1.94647	0.121655	0	0	0	6.20438	8.57664	0.182482	1.70316	4.92701	0.0608273	0	0.304136
Firmicutes	Bacilli	Bacillales	Bacillaceae	Bacillus_10	0	0.0608273	0	0	0	0	0	0	0	0	0	0	0	0	0	0	0	0	0	0	0	0	0	0	0	0	0	0	0	0	0	0	0	0	0	0	0	0
Firmicutes	Bacilli	Bacillales	Bacillaceae	Bacillus_11	0	0	0	0	0	0	0	0	0	0.121655	0	0	0	0	0	0	0.0608273	0	0	0	0	0	0	0	0	0	0.182482	0.182482	0	2.25061	0	0	0	0	0	0	0.0608273	0
Firmicutes	Bacilli	Bacillales	Bacillaceae	Bacillus_3	0	0	0	0	0	0	0	0	0	0	0	0	0	0	0	0	0	0	0	0	0	0	0	0	0	0	0.0608273	0	0	0.912409	0	0	0	0	0	0	0	0
Firmicutes	Bacilli	Bacillales	Bacillaceae	Bacillus_4	0	0	0	0	0	0	0	0	0	0.0608273	0	0	0	0	0	0	0	0	0	0	0	0	0	0	0.0608273	0	0.0608273	0.0608273	0	1.94647	0	0	0	0	0	0	0	0
Firmicutes	Bacilli	Bacillales	Bacillaceae	Bacillus_5	0	0	0	0	0	0	0	0	0	0	0	0	0	0	0	0	0	0	0	0	0	0	0	0	0.0608273	0	0	0	0	0.182482	0	0	0	0	0	0	0	0
Firmicutes	Bacilli	Bacillales	Bacillaceae	Bacillus_6	0	0.121655	0	0	0	0	0	0	0	0	0	0	0	0	0	0	0	0	0	0	0	0	0	0	0	0	0	0.0608273	0	0.121655	0	0	0	0	0	0	0	0
Firmicutes	Bacilli	Bacillales	Bacillaceae	Bacillus_7	0	0	0	0	0	0	0	0	0	0	0	0	0	0	0	0	0	0	0	0	0	0	0	0	0.182482	0	0.0608273	0.0608273	0	0	0	0	0	0	0	0	0	0
Firmicutes	Bacilli	Bacillales	Bacillaceae	unclassified	0.182482	0	0	0.486618	0	0	0	0	0	0	0	0	0	0	0	0	0	0	0	0	0	0	0	0	0.121655	0	0	0	0.121655	0.425791	0	0	0	0	0	0	0	0
			Bacillaceae		0.182482	0.182482	0	0.486618	0	0	0	0	0	0.182482	0	0	0	0	0	0	0.0608273	0	0	0	0	0	0	0	0.425791	0	0.364964	0.364964	0.121655	5.83942	0	0	0	0	0	0	0.0608273	0
Firmicutes	Bacilli	Bacillales	Paenibacillaceae_2	Brevibacillus	0	0	0	0	0	0	0	0	0	0	0	0	0.304136	0	0	0	0	0	0	0	0	0	0	0	0	0	0	0	0	0	0	0	0	0	0	0	0	0
Firmicutes	Bacilli	Bacillales	Paenibacillaceae_2	Cohnella	0	0.121655	0	0	0	0	0.0608273	0	0	0	0	0	0.0608273	0	0	0	0	0	0	0	0	0	0	0	0	0	0	0	0	0.121655	0	0	0	0	0	0	0	0
Firmicutes	Bacilli	Bacillales	Paenibacillaceae_2	Paenibacillus_12	0.0608273	0	0	0	0	0	0	0	0	0	0	0	0	0	0	0	0	0	0	0	0	0	0	0	0	0	0	0	0	0	0	0	0	0	0	0	0	0
Firmicutes	Bacilli	Bacillales	Paenibacillaceae_2	Paenibacillus_17	0	0.0608273	0	0	0	0	0	0	0	0	0	0	0.0608273	0.0608273	0.121655	0	0	0	0	0	0	0	0	0	0.121655	0	0.0608273	0	0	0	0	0	0	0	0	0	0	0
Firmicutes	Bacilli	Bacillales	Paenibacillaceae_2	Paenibacillus_7	0	0	0	0	0	0	0	0	0	0	0	0	0	0	0	0	0	0	0	0	0	0	0	0	0	0	0	0	0	0.0608273	0	0	0	0	0	0	0	0
Firmicutes	Bacilli	Bacillales	Paenibacillaceae_2	unclassified	0	0	0	0.121655	0	0	0	0	0	0	0	0	0.0608273	0	0	0	0	0	0	0	0	0	0	0	0	0	0.0608273	0	0	0.121655	0	0	0.0608273	0	0	0	0	0
			Paenibacillaceae_2		0.0608273	0.182482	0	0.121655	0	0	0.0608273	0	0	0	0	0	0.486618	0.0608273	0.121655	0	0	0	0	0	0	0	0	0	0.121655	0	0.121655	0	0	0.304136	0	0	0.0608273	0	0	0	0	0
Firmicutes	Bacilli	Bacillales	Planococcaceae_2	Incertae_Sedis_1	0	0	0	0	0	0	0	0	0	0	0	0	0	0	0	0	0	0	0	0	0	0	0	0.0608273	0	0	0	0	0	0	0	0	0	0	0	0	0	0
Firmicutes	Bacilli	Bacillales	Planococcaceae_2	Incertae_Sedis_2	0	0	0	0	0	0	0	0	0	0	0	0	0	0	0	0	0	0	0	0	0	0	0	0	0.425791	0	0.121655	0	0	0	0	0	0	0	0	0	0	0
Firmicutes	Bacilli	Bacillales	Planococcaceae_2	Incertae_Sedis_3	0	0	0	0	0	0	0	0	0	0	0	0	0	0.0608273	0	0	0	0	0	0	0	0	0	0	0.0608273	0	0.121655	0	0	0	0	0	0	0	0	0.0608273	0	0
Firmicutes	Bacilli	Bacillales	Planococcaceae_2	Incertae_Sedis_6	0	0	0	0	0	0	0	0	0	0	0	0	0	0	0	0	0	0	0	0	0	0	0	0	0.425791	0	0.0608273	0	0	0	0	0	0	0	0	0	0	0
Firmicutes	Bacilli	Bacillales	Planococcaceae_2	Kurthia	0	0	0	0	0	0	0	0	0	0	0	0	0	0	0	0	0	0	0	0	0	0	0	0.425791	0	0	0	0	0	0	0	0	0	0	0	0	0	0
Firmicutes	Bacilli	Bacillales	Planococcaceae_2	Lysinibacillus	0	0	0	0.425791	0	0	0	0	0	0	0	0	0	0	0	0	0	0	0	0	0	0	0	0	0.121655	0	0	0	0	0	0	0	0	0	0	0	0	0
Firmicutes	Bacilli	Bacillales	Planococcaceae_2	Uncultured_1	0	0	0	0	0	0	0	0	0	0	0	0	0	0	0	0	0	0	0	0	0	0	0	0	0.0608273	0	0	0	0	0	0	0	0	0	0	0	0	0
Firmicutes	Bacilli	Bacillales	Planococcaceae_2	unclassified	0	0	0	0.121655	0	0	0	0	0	0	0	0	0	0	0	0	0	0	0	0	0	0	0	0.0608273	0.6691	0	0	0	0	0	0	0	0	0	0	0	0	0
			Planococcaceae_2		0	0	0	0.547445	0	0	0	0	0	0	0	0	0	0.0608273	0	0	0	0	0	0	0	0	0	0.547445	1.76399	0	0.304136	0	0	0	0	0	0	0	0	0.0608273	0	0
Firmicutes	Bacilli	Bacillales	Staphylococcaceae	Staphylococcus_1	0	0	0	0	0	0	0	0	0	0	0	0	0	0.121655	0	0	0	0	0	0	0.121655	0	0.121655	0	0	0	0	0	0	0	0.0608273	0	0	0	0	0	0	0
			Staphylococcaceae		0	0	0	0	0	0	0	0	0	0	0	0	0	0.121655	0	0	0	0	0	0	0.121655	0	0.121655	0	0	0	0	0	0	0	0.0608273	0	0	0	0	0	0	0
Firmicutes	Bacilli	Bacillales	unclassified	unclassified	0.0608273	0.182482	0	0.304136	0.0608273	0	0	0	0	0	0	0	0	0	0	0	0	0	0	0	0	0	0	0	0.0608273	0	0.121655	0	0.0608273	0.121655	0	0	0.121655	0	0	0	0	0.0608273
			unclassified		0.0608273	0.182482	0	0.304136	0.0608273	0	0	0	0	0	0	0	0	0	0	0	0	0	0	0	0	0	0	0	0.0608273	0	0.121655	0	0.0608273	0.121655	0	0	0.121655	0	0	0	0	0.0608273
		Bacillales			0.304136	0.547445	0	1.45985	0.0608273	0	0.0608273	0	0	0.182482	0	0	0.486618	0.243309	0.121655	0	0.0608273	0	0	0	0.121655	0	0.121655	0.547445	2.37226	0	0.912409	0.364964	0.182482	6.26521	0.0608273	0	0.182482	0	0	0.0608273	0.0608273	0.0608273
Firmicutes	Bacilli	Cluster_4-15	unclassified	unclassified	0	0	0	0	0	0	0	0	0	0	0	0	0	0	0	0	0	0	0	0	0	0	0	0	0	0	0	0.0608273	0	0	0	0	0	0	0	0	0	0
			unclassified		0	0	0	0	0	0	0	0	0	0	0	0	0	0	0	0	0	0	0	0	0	0	0	0	0	0	0	0.0608273	0	0	0	0	0	0	0	0	0	0
		Cluster_4-15			0	0	0	0	0	0	0	0	0	0	0	0	0	0	0	0	0	0	0	0	0	0	0	0	0	0	0	0.0608273	0	0	0	0	0	0	0	0	0	0
Firmicutes	Bacilli	Lactobacillales	Carnobacteriaceae	Carnobacterium_1	0	0	0	0	0	0	0	0	0	0	0	0	0	0	0	0	0	0	0	0	0	0	0	0.0608273	0	0	0	0	0	0	0	0	0	0	0	0	0	0
Firmicutes	Bacilli	Lactobacillales	Carnobacteriaceae	Uncultured	0	0	0	0	0	0	0.0608273	0	0	0	0	0	0	0	0	0	0	0	0	0	0	0	0	0	0	0	0	0	0	0	0	0	0	0	0	0	0	0
			Carnobacteriaceae		0	0	0	0	0	0	0.0608273	0	0	0	0	0	0	0	0	0	0	0	0	0	0	0	0	0.0608273	0	0	0	0	0	0	0	0	0	0	0	0	0	0
Firmicutes	Bacilli	Lactobacillales	Cockroach_cluster	unclassified	3.28467	4.50122	0	6.08273	5.65693	1.45985	5.04866	2.43309	2.06813	0	0	0	0	0	0	1.09489	0	0.425791	0.364964	0.0608273	0.729927	0.0608273	0	0	0	0	0	0	0	0	0	0	0	0	0	0	0	0
			Cockroach_cluster		3.28467	4.50122	0	6.08273	5.65693	1.45985	5.04866	2.43309	2.06813	0	0	0	0	0	0	1.09489	0	0.425791	0.364964	0.0608273	0.729927	0.0608273	0	0	0	0	0	0	0	0	0	0	0	0	0	0	0	0
Firmicutes	Bacilli	Lactobacillales	Enterococcaceae	Enterococcus	0	0.121655	0	0	0	0	0	0	0	0	0	0	0	0	0	0.0608273	0.243309	0.121655	0.304136	0.973236	0.121655	0	0.243309	0.0608273	0	0	0	0	0	0	0	0	0	0	0	0	0	0
Firmicutes	Bacilli	Lactobacillales	Enterococcaceae	Enterococcus_2	0.243309	0.547445	0	1.03406	0.6691	0.121655	0.547445	0.364964	0.851582	0	0	0.0608273	0	0	0	4.6837	3.52798	0.364964	2.18978	3.22384	0	0.486618	0	0	0	0.182482	0	0	0	0	0	0.182482	0	0	0	0	0.0608273	0
Firmicutes	Bacilli	Lactobacillales	Enterococcaceae	Enterococcus_3	0	0	0	0	0	0	0	0	0	0	0	0	0	0	0	0	0	0	0	0	0	0	0	0	0	0	0	0	0	0	0	0	0	0	0	0	0.0608273	0
Firmicutes	Bacilli	Lactobacillales	Enterococcaceae	Termite_cluster_1	0	0	0	0	0	0	0	0	0	0	0	0	0	0	0	0	0	0	0	0	0	0	0.0608273	0	0	0	0	0	0	0	0	0	0	0	0	0	0	0
Firmicutes	Bacilli	Lactobacillales	Enterococcaceae	Vagococcus	0	0	0	0	0	0	0	0	0	0	0	0	0	0	0	0	0	0	0	0	0	0.304136	0	0	0	0	0	0.182482	0	0	0	0	0	0	0	0	0	0
Firmicutes	Bacilli	Lactobacillales	Enterococcaceae	unclassified	0.182482	0	0	0.304136	0.182482	0.0608273	0.486618	2.43309	0	0	0	0	0	0	0	0.121655	0.547445	0.0608273	0.304136	0.973236	0.304136	0	0.182482	0.304136	0	0	0	0.121655	0	0	0	0	0	0	0	0	0	0
			Enterococcaceae		0.425791	0.6691	0	1.3382	0.851582	0.182482	1.03406	2.79805	0.851582	0	0	0.0608273	0	0	0	4.86618	4.31873	0.547445	2.79805	5.17032	0.425791	0.790754	0.486618	0.364964	0	0.182482	0	0.304136	0	0	0	0.182482	0	0	0	0	0.121655	0
Firmicutes	Bacilli	Lactobacillales	Enterococcaceae_1	Enterococcus_3	0	0	0	0	0	0	0	0	0	0	0	0	0	0	0	0	0	0	0	0	0	0.0608273	0	0.0608273	0	0	0	0	0	0	0	0	0	0	0	0	0	0
			Enterococcaceae_1		0	0	0	0	0	0	0	0	0	0	0	0	0	0	0	0	0	0	0	0	0	0.0608273	0	0.0608273	0	0	0	0	0	0	0	0	0	0	0	0	0	0
Firmicutes	Bacilli	Lactobacillales	Enterococcaceae_2	Enterococcus_1	0	0	0	0	0	0	0	0.0608273	0	0	0	0	0	0	0	0	0.182482	0.0608273	0.182482	0.304136	0	0	0	0	0	0	0	0	0	0	0	0	0	0	0	0	0	0
			Enterococcaceae_2		0	0	0	0	0	0	0	0.0608273	0	0	0	0	0	0	0	0	0.182482	0.0608273	0.182482	0.304136	0	0	0	0	0	0	0	0	0	0	0	0	0	0	0	0	0	0
Firmicutes	Bacilli	Lactobacillales	Insect_cluster	unclassified	0	0	0	0	0	0	0	0	0	0	0	0	0	0	0	0	0	0	0	0	0	0	0	0	0	0	0	0.425791	0	0	0.182482	0.0608273	1.09489	0	0	0	0	0
			Insect_cluster		0	0	0	0	0	0	0	0	0	0	0	0	0	0	0	0	0	0	0	0	0	0	0	0	0	0	0	0.425791	0	0	0.182482	0.0608273	1.09489	0	0	0	0	0
Firmicutes	Bacilli	Lactobacillales	Lactobacillaceae	Lactobacillus_1	0	0	0	0	0	0	0	0	0	0	0	0	0	0	0	0	0	0	0	0	0	0	0	1.39903	0	0	0	0	0	0	0	0	0	0	0	0	0	0
Firmicutes	Bacilli	Lactobacillales	Lactobacillaceae	Lactobacillus_1	0.0608273	0.0608273	0	0	0	0	0	0	0	0	0	0	0	0	0	0.182482	0	0.0608273	0	0	0	0	0	21.3504	0	0	0	0	0	0	0	0	0	0	0	0	0	0
Firmicutes	Bacilli	Lactobacillales	Lactobacillaceae	Lactobacillus_2	0.912409	0.121655	0	0	0.0608273	0	0.0608273	0	0	0	0	0	0	0.0608273	0	0	0	0	0	0.121655	2.85888	0	4.07543	0	0.121655	0	0	0	0	0	0	0	0	0	0	0	0	0
Firmicutes	Bacilli	Lactobacillales	Lactobacillaceae	Lactobacillus_3	0	0	0	1.82482	0.912409	0	0.486618	0.121655	0.425791	0	0	0	0	0	0	0.486618	0.364964	0.182482	0.243309	0.425791	0.121655	0	0	0	0	0	0	0	0	0	0	0	0	0	0	0	0	0
Firmicutes	Bacilli	Lactobacillales	Lactobacillaceae	Lactobacillus_4	1.21655	0.729927	0	8.21168	4.50122	0.729927	0.973236	0.243309	0.182482	0	0	0	0	0	0	1.58151	0.304136	2.18978	1.64234	0.6691	0	0	0.425791	0	0	0.121655	0	0	0	0	0	0.0608273	0	0	0	0	0	0
Firmicutes	Bacilli	Lactobacillales	Lactobacillaceae	Lactobacillus_5	4.50122	2.31144	0	6.50852	3.58881	0.425791	0.486618	0.182482	0.851582	0	0	0	0	0	0	1.76399	0	0.364964	0.121655	1.88564	0	0	0	0	0	0	0	0	0	0	0	0	0	0	0	0	0	0
Firmicutes	Bacilli	Lactobacillales	Lactobacillaceae	Lactobacillus_6	1.3382	0.0608273	0.0608273	0.6691	0.182482	0.182482	0.0608273	0.0608273	0	0	0	0	0	0	0	0.0608273	0	0.0608273	0.0608273	0.425791	0	0.0608273	0	0	0.0608273	0	0	0	0	0	0	0.0608273	0	0	0	0	0	0
Firmicutes	Bacilli	Lactobacillales	Lactobacillaceae	Lactobacillus_8	0	0	0	0	0	0	0	0	0	0	0	0	0	0	0	0	0	0	0	0	0	0	0	0.608273	0	0	0	0	0	0	0	0	0	0	0	0	0	0
Firmicutes	Bacilli	Lactobacillales	Lactobacillaceae	Lactobacillus_sp_a	0	0	0	0	0.0608273	0	0	0	0	0	0	0	0	0	0	0	0	0	0	0	0.0608273	0.121655	0	0	0	0	0	0	0	0	0	0	0	0	0	0	0	0
Firmicutes	Bacilli	Lactobacillales	Lactobacillaceae	Pediococcus	0	0.0608273	0	0.0608273	0	0	0	0	0	0	0	0	0	0	0	0	0	0	0	0	1.09489	0	0	0	0.0608273	0	0	0	0	0	0	0	0	0	0	0	0	0
Firmicutes	Bacilli	Lactobacillales	Lactobacillaceae	unclassified	11.9221	3.22384	0	9.24574	4.50122	1.15572	4.37956	0.182482	0.486618	0.0608273	0	0	0	0	0	1.39903	0.547445	0.912409	0.851582	0.304136	0.608273	0.364964	2.37226	0.121655	0	0	0	0	0	0	0.121655	0	0	0	0	0	0	0
			Lactobacillaceae		19.9513	6.56934	0.0608273	26.5207	13.8078	2.49392	6.44769	0.790754	1.94647	0.0608273	0	0	0	0.0608273	0	5.47445	1.21655	3.77129	2.91971	3.83212	4.74453	0.547445	6.87348	23.4793	0.243309	0.121655	0	0	0	0	0.121655	0.121655	0	0	0	0	0	0
Firmicutes	Bacilli	Lactobacillales	Leuconostocaceae	Fructobacillus	0	0	0	0	0	0	0	0	0	0	0	0	0	0	0	0	0	0	0	0	0	0	0	0.0608273	0	0	0	0	0	0	0	0	0	0	0	0	0	0
Firmicutes	Bacilli	Lactobacillales	Leuconostocaceae	Leuconostoc	0	0	0	0	0	0	0	0	0	0	0	0	0	0	0	0	0	0	0	0	0	0	0	0.243309	0	0	0	0	0	0	0	0	0	0	0	0	0	0
Firmicutes	Bacilli	Lactobacillales	Leuconostocaceae	Weissella_1	0	0	0	0	0	0	0	0	0	0	0	0	0	0	0	0	0.121655	0	0	0	0	0	0	0	0	0	1.88564	0	0	0	0	0	0	0	0	0	0	0
Firmicutes	Bacilli	Lactobacillales	Leuconostocaceae	Weissella_2	0	0	0	0	0	0	0	0	0	0	0	0	0	0	0	0	0	0	0	0	0	0	0	0.121655	0	0	0	0	0	0	0	0.121655	0	0	0	0	0.0608273	0
Firmicutes	Bacilli	Lactobacillales	Leuconostocaceae	unclassified	0	0	0	0	0	0	0	0	0	0	0	0	0	0	0	0	0	0	0	0	0	0	0	0.0608273	0	0	0	0	0	0	0	0	0	0	0	0	0	0
			Leuconostocaceae		0	0	0	0	0	0	0	0	0	0	0	0	0	0	0	0	0.121655	0	0	0	0	0	0	0.486618	0	0	1.88564	0	0	0	0	0.121655	0	0	0	0	0.0608273	0
Firmicutes	Bacilli	Lactobacillales	Streptococcaceae	Lactococcus_1	0	0	0	0	0.0608273	0	0	0	0	0	0	0	0	0	0	0.0608273	0	0	0.0608273	0.121655	0	1.82482	0	0	0.0608273	0	0.121655	0.364964	0.121655	0	0	0	2.49392	0	0	0	0	0.547445
Firmicutes	Bacilli	Lactobacillales	Streptococcaceae	Lactococcus_2	0	0	0	0	0	0	0.0608273	0.121655	0	3.89294	1.09489	0.0608273	0	0	0	0	2.12895	0	0.6691	0	0.0608273	0	0.243309	0	0	0	0	0	0	0	0	0.0608273	0	0	0.0608273	0	0	0.0608273
Firmicutes	Bacilli	Lactobacillales	Streptococcaceae	Lactococcus_3	0	0	0	0	0	0	0	0	0	0	0	0	0	0	0	0	0	0	0	0	0	0	0	0	0	0	0	0	0	0	0	0	0	0	0	0	0	0.121655
Firmicutes	Bacilli	Lactobacillales	Streptococcaceae	Lactovum	0	0	0	0	0	0	0	0	0	0.0608273	0.121655	0	7.84672	6.93431	0	0	0	0	0	0	0	0	0	0	1.58151	0	0	0.729927	0	0	0	0	0.364964	0	0.0608273	0.304136	0.729927	0
Firmicutes	Bacilli	Lactobacillales	Streptococcaceae	Streptococcus	0	0	0	0	0	0	0	0	0	0	0.121655	0	0	0	0	0	0	0	0	0	0	0	0	0.608273	0	0	0	0	0.0608273	0.0608273	0	0	0	0	0	0	0	0
Firmicutes	Bacilli	Lactobacillales	Streptococcaceae	Uncultured_1	0	0	0	0	0	0	0	0	0	0	0	0	0	0	0	0	0	0	0	0	0	0	0	0	0	0	0	0	0	0	0.0608273	0	0	0	0	0	0	0
Firmicutes	Bacilli	Lactobacillales	Streptococcaceae	Uncultured_2	0	0	0	0	0	0	0	0	0	0	0	0	0	0	0	0	0	0	0	0	0	0.0608273	0	0	0	0	0	0	0	0	0	0	0	0	0	0	0	0.0608273
Firmicutes	Bacilli	Lactobacillales	Streptococcaceae	unclassified	0	0	0	0	0.0608273	0	0	0	0	0	0	0	0	0	0	0	0	0	0	0	0	0	0	0.121655	0.425791	0	0.486618	0.547445	0	0	0.121655	0	0.182482	0	0.0608273	0.486618	0.182482	0.182482
			Streptococcaceae		0	0	0	0	0.121655	0	0.0608273	0.121655	0	3.95377	1.3382	0.0608273	7.84672	6.93431	0	0.0608273	2.12895	0	0.729927	0.121655	0.0608273	1.88564	0.243309	0.729927	2.06813	0	0.608273	1.64234	0.182482	0.0608273	0.182482	0.0608273	3.04136	0	0.182482	0.790754	0.912409	0.973236
Firmicutes	Bacilli	Lactobacillales	Termite_cluster_2	unclassified	0.182482	0	0.0608273	0.304136	0.121655	0.121655	0	0	0	0	0	0	0	0	0	0.0608273	0	0	0	0	0	0	0	0	0	0	0	0	0.0608273	0	0	0	0	0	0	0	0	0
			Termite_cluster_2		0.182482	0	0.0608273	0.304136	0.121655	0.121655	0	0	0	0	0	0	0	0	0	0.0608273	0	0	0	0	0	0	0	0	0	0	0	0	0.0608273	0	0	0	0	0	0	0	0	0
Firmicutes	Bacilli	Lactobacillales	d63_751	unclassified	0.0608273	0.0608273	0.0608273	0.121655	0.182482	0	0	0	0	0	0	0	0	0	0	0	0	0	0	0	0	0	0	0	0	0	0	0.0608273	0	0	0	0	0	0	0	0	0	0
			d63_751		0.0608273	0.0608273	0.0608273	0.121655	0.182482	0	0	0	0	0	0	0	0	0	0	0	0	0	0	0	0	0	0	0	0	0	0	0.0608273	0	0	0	0	0	0	0	0	0	0
Firmicutes	Bacilli	Lactobacillales	q48f312-pp90	unclassified	0	0	0	0.0608273	0	0	0	0	0	0	0	0	0	0	0	0	0	0	0	0	0	0	0	0	0	0	0	0	0	0	0	0	0	0	0	0	0	0
			q48f312-pp90		0	0	0	0.0608273	0	0	0	0	0	0	0	0	0	0	0	0	0	0	0	0	0	0	0	0	0	0	0	0	0	0	0	0	0	0	0	0	0	0
Firmicutes	Bacilli	Lactobacillales	unclassified	unclassified	17.1533	14.8418	0.729927	24.3309	17.3358	3.3455	2.98054	4.92701	0.425791	0	0	0	0.0608273	0	0	0.547445	2.31144	0.851582	0.912409	2.85888	0.304136	0.182482	2.98054	0.486618	0.243309	0.0608273	0	0.243309	0.0608273	0.0608273	0.182482	0.121655	0.243309	0.121655	0.121655	0.121655	0.0608273	0.0608273
			unclassified		17.1533	14.8418	0.729927	24.3309	17.3358	3.3455	2.98054	4.92701	0.425791	0	0	0	0.0608273	0	0	0.547445	2.31144	0.851582	0.912409	2.85888	0.304136	0.182482	2.98054	0.486618	0.243309	0.0608273	0	0.243309	0.0608273	0.0608273	0.182482	0.121655	0.243309	0.121655	0.121655	0.121655	0.0608273	0.0608273
		Lactobacillales			41.0584	26.6423	0.912409	58.7591	38.0779	7.60341	15.6326	11.1314	5.29197	4.0146	1.3382	0.121655	7.90754	6.99513	0	12.1046	10.2798	5.65693	7.90754	12.3479	6.26521	3.52798	10.5839	25.6691	2.55474	0.364964	2.49392	2.6764	0.304136	0.121655	0.6691	0.6691	4.37956	0.121655	0.304136	0.912409	1.15572	1.03406
Firmicutes	Bacilli	VAN12	unclassified	unclassified	0	0	0	0	0	0	0	0	0	0	0	0	0	0	0	0	0	0	0	0	0	0	0	0	0	0	0	0	0	0.0608273	0	0	0	0	0	0	0	0
			unclassified		0	0	0	0	0	0	0	0	0	0	0	0	0	0	0	0	0	0	0	0	0	0	0	0	0	0	0	0	0	0.0608273	0	0	0	0	0	0	0	0
		VAN12			0	0	0	0	0	0	0	0	0	0	0	0	0	0	0	0	0	0	0	0	0	0	0	0	0	0	0	0	0	0.0608273	0	0	0	0	0	0	0	0
Firmicutes	Bacilli	unclassified	unclassified	unclassified	0.425791	1.45985	0.304136	0.182482	0.243309	0.182482	0	0	0	0	0	0	0	0	0	0	0	0	0	0	0	0	0	0.121655	0.121655	0	0	0.364964	0	0	0.0608273	0	0	0	0.0608273	0.0608273	0.0608273	0.121655
			unclassified		0.425791	1.45985	0.304136	0.182482	0.243309	0.182482	0	0	0	0	0	0	0	0	0	0	0	0	0	0	0	0	0	0.121655	0.121655	0	0	0.364964	0	0	0.0608273	0	0	0	0.0608273	0.0608273	0.0608273	0.121655
		unclassified			0.425791	1.45985	0.304136	0.182482	0.243309	0.182482	0	0	0	0	0	0	0	0	0	0	0	0	0	0	0	0	0	0.121655	0.121655	0	0	0.364964	0	0	0.0608273	0	0	0	0.0608273	0.0608273	0.0608273	0.121655
	Bacilli				41.7883	28.6496	1.21655	60.4015	38.382	7.78589	15.6934	11.1314	5.29197	4.19708	1.3382	0.121655	8.39416	7.23844	0.121655	12.1046	10.3406	5.65693	7.90754	12.3479	6.38686	3.52798	10.7056	26.3382	5.04866	0.364964	3.40633	3.46715	0.486618	6.44769	0.790754	0.6691	4.56204	0.121655	0.364964	1.03406	1.27737	1.21655
Firmicutes	CK-1C4-19	unclassified	unclassified	unclassified	0	0	0	0	0	0	0	0.6691	0.0608273	0.0608273	0.425791	0	0	1.15572	0	0.182482	0.547445	0	0	0.0608273	0	0	0	0	0	0	0	0	0	0	0	0	0	0	0	0	0	0
			unclassified		0	0	0	0	0	0	0	0.6691	0.0608273	0.0608273	0.425791	0	0	1.15572	0	0.182482	0.547445	0	0	0.0608273	0	0	0	0	0	0	0	0	0	0	0	0	0	0	0	0	0	0
		unclassified			0	0	0	0	0	0	0	0.6691	0.0608273	0.0608273	0.425791	0	0	1.15572	0	0.182482	0.547445	0	0	0.0608273	0	0	0	0	0	0	0	0	0	0	0	0	0	0	0	0	0	0
	CK-1C4-19				0	0	0	0	0	0	0	0.6691	0.0608273	0.0608273	0.425791	0	0	1.15572	0	0.182482	0.547445	0	0	0.0608273	0	0	0	0	0	0	0	0	0	0	0	0	0	0	0	0	0	0
Firmicutes	Clostridia_1	Clostridiales	Clostridiaceae_1	Arthropod_cluster	0	0.0608273	0	0	0	0.486618	0.0608273	0.243309	0.0608273	0	0	0.121655	0	0	0.486618	0.0608273	0	0.0608273	1.27737	0	0.729927	0.0608273	0	0	0.121655	0.0608273	0	0.0608273	0	0.182482	0.0608273	0.0608273	0	0	0.121655	0.182482	0.851582	0.121655
Firmicutes	Clostridia_1	Clostridiales	Clostridiaceae_1	Clostridium_1	0	0	0	0	0	0	0	0	0	0	0	0	0	0	0	0	0	0	0	0	0	0	0	0	0.0608273	0	0	0	0	0	0	0	0	0	0	0	0	0
Firmicutes	Clostridia_1	Clostridiales	Clostridiaceae_1	Clostridium_11	0	0	0	0	0	0	0	0	0	0	0	0	0	0	0	0	0	0	0	0	0	0	0	0	0	0	0	0.121655	0.121655	0	0	0	0	0	0	0	0	0
Firmicutes	Clostridia_1	Clostridiales	Clostridiaceae_1	Clostridium_5	0	0	0	0	0	0	0	0	0	0	0	0	0	0.121655	0	0	0	0	0	0	0.182482	0	0	0	0	0	0	0	0.0608273	0	0	0	0	0	0	0	0	0
Firmicutes	Clostridia_1	Clostridiales	Clostridiaceae_1	Clostridium_8	0	0	0	0	0	0	0.182482	0	0	0	0	0	0	0.0608273	0	0	0	0	0	0	0	0	0	0	0	0	0	0	0	0.243309	0	0	0	0	0	0	0	0
Firmicutes	Clostridia_1	Clostridiales	Clostridiaceae_1	Sarcina	0	0	0	0	0	0	0	0	0	0	0	0	0	0	0	0	0	0	0	0	0	0	0	0.364964	0	0	0.790754	0	0	0	0	0	0	0	0	0	0	0
Firmicutes	Clostridia_1	Clostridiales	Clostridiaceae_1	unclassified	0	0	0	0	0.0608273	0.0608273	0	0	0	0.0608273	11.618	0.243309	0	32.4818	0	0	0	0	0	0	0.182482	0	0	0.0608273	0	0.0608273	0.0608273	0.0608273	0	0	0	0	0.304136	0	0	0	0	0.0608273
			Clostridiaceae_1		0	0.0608273	0	0	0.0608273	0.547445	0.243309	0.243309	0.0608273	0.0608273	11.618	0.364964	0	32.6642	0.486618	0.0608273	0	0.0608273	1.27737	0	1.09489	0.0608273	0	0.425791	0.182482	0.121655	0.851582	0.243309	0.182482	0.425791	0.0608273	0.0608273	0.304136	0	0.121655	0.182482	0.851582	0.182482
Firmicutes	Clostridia_1	Clostridiales	Clostridiaceae_2	Alkaliphilus_2	0	0	0	0	0	0	0	0	0	0	0	0	0.0608273	0	0	0	0	0	0	0	0	0	0	0	0	0	0	0	0	0	0	0	0	0	0	0	0	0
			Clostridiaceae_2		0	0	0	0	0	0	0	0	0	0	0	0	0.0608273	0	0	0	0	0	0	0	0	0	0	0	0	0	0	0	0	0	0	0	0	0	0	0	0	0
Firmicutes	Clostridia_1	Clostridiales	Eubacteriaceae_1	Anaerofustis	0	0	0	0	0	0.0608273	0	0	0.0608273	0	0.0608273	0.121655	0	0	0.182482	0.243309	0	0.0608273	0.121655	0.0608273	0	0	0	0	0	0	0	0	0	0	0	0	0	0	0.0608273	0	0	0
Firmicutes	Clostridia_1	Clostridiales	Eubacteriaceae_1	Eubacterium_1	0	0	0	0	0	0	0	0	0	0	0	0	0	0	0	0	0.121655	0.0608273	0	0	0	0	0	0	0	0	0	0	0	0	0	0	0	0	0	0	0	0
Firmicutes	Clostridia_1	Clostridiales	Eubacteriaceae_1	Pseudoramibacter	0	0	0	0	0	0.121655	0	0	0	0	0	0.0608273	0	0	0.182482	0.0608273	0.182482	0.121655	0	0.0608273	0	0	0	0.0608273	0	0	0	0	0	0	0	0	0	0	0	0	0	0
Firmicutes	Clostridia_1	Clostridiales	Eubacteriaceae_1	unclassified	0	0	0	0	0	0	0	0	0	0	0	0	0	0	0	0.121655	0	0.0608273	0	0.0608273	0	0	0	0	0	0	0	0	0	0	0	0	0	0	0	0	0	0
			Eubacteriaceae_1		0	0	0	0	0	0.182482	0	0	0.0608273	0	0.0608273	0.182482	0	0	0.364964	0.425791	0.304136	0.304136	0.121655	0.182482	0	0	0	0.0608273	0	0	0	0	0	0	0	0	0	0	0.0608273	0	0	0
Firmicutes	Clostridia_1	Clostridiales	Family_XIII_Incertae_Sedis	Anaerovorax_1	0	0	0.0608273	0	0	0	0	0	0	0	0	0	0	0	0	0	0	0	0.0608273	0.0608273	0.121655	0	0	0	0	0	0	0.243309	0.0608273	0	0	0	0	0	0	0	0	0
Firmicutes	Clostridia_1	Clostridiales	Family_XIII_Incertae_Sedis	Eubacterium_1	0	0	0	0	0	0	0	0	0	0	0	0	0	0	0	0.0608273	0	0.182482	0.121655	0	0	0	0	0	0	0	0	0	0	0	0	0	0	0	0	0	0	0
Firmicutes	Clostridia_1	Clostridiales	Family_XIII_Incertae_Sedis	Eubacterium_3	0	0	0	0	0	0	0	0	0	0	0	0	0	0.364964	0	0	0	0.121655	0	0	0.243309	0	0.0608273	0	0.304136	0	0	0.121655	0.121655	0	0.0608273	0	0	0	0.0608273	0	0.121655	0
Firmicutes	Clostridia_1	Clostridiales	Family_XIII_Incertae_Sedis	Gut_cluster_1	0	0	0	0	0	0	0	0	0	0	0	0	0	0	0	0.182482	0	0	0	0	0.182482	0.486618	0	0	0	0.0608273	0	0	0	0	0	0	0	0	0	0	0	0
Firmicutes	Clostridia_1	Clostridiales	Family_XIII_Incertae_Sedis	Gut_cluster_2	0	0	0	0	0	0	0	0	0	0	0	0	0	0	0	0	0	0	0	0	0	0	0	0.243309	0	0	0	0	0	0	0	0	0	0	0	0	0	0
Firmicutes	Clostridia_1	Clostridiales	Family_XIII_Incertae_Sedis	Gut_cluster_3	0	0	0	0	0	0	0	0	0	0	0	0	0	0	0	0	0	0	0	0	0	0	0	0.0608273	0	0	0	0	0	0	0	0	0	0	0	0	0	0
Firmicutes	Clostridia_1	Clostridiales	Family_XIII_Incertae_Sedis	Gut_cluster_4	0	0	0	0.0608273	0	0.0608273	0	0	0	0	0	0	0	0	0	0.121655	0	0	0	0	0.0608273	0	0	0	0.121655	0	0	0	0	0	0	0	0.0608273	0	0	0	0	0
Firmicutes	Clostridia_1	Clostridiales	Family_XIII_Incertae_Sedis	Mogibacterium	0	0	0	0	0	0	0	0	0	0	0	0	0	0	0	0	0	0	0	0	0	0	0	0.0608273	0	0	0	0	0	0	0	0	0	0	0	0	0	0
Firmicutes	Clostridia_1	Clostridiales	Family_XIII_Incertae_Sedis	Termite_cockroach_cluster_1	0.0608273	0	0.425791	0	0.0608273	0.729927	0.547445	0.6691	0.0608273	0.0608273	0.121655	1.52068	0	0	1.64234	0.729927	0.121655	0.547445	0.608273	0.182482	0.121655	0.0608273	0	0.790754	0.6691	0.425791	0.6691	0.973236	0.6691	1.64234	0.121655	0.121655	0.364964	0.243309	0.790754	1.15572	0.729927	0.425791
Firmicutes	Clostridia_1	Clostridiales	Family_XIII_Incertae_Sedis	Termite_cockroach_cluster_2	0	0	0	0	0	0	0	0	0	0	0	0	0	0	0	0	0	0	0	0	0	0	0	0	0	0	0	0.729927	1.15572	0.729927	0.0608273	0.121655	0.182482	0.364964	0.364964	0.547445	0.6691	0.486618
Firmicutes	Clostridia_1	Clostridiales	Family_XIII_Incertae_Sedis	unclassified	0	0	0.121655	0.0608273	0	0.304136	0	0	0	0	0	0	0	0	0	0	0.182482	0.243309	0	0.182482	0.0608273	0.121655	0	0.243309	0	0.182482	0.121655	0.608273	0.364964	0.425791	0	0.121655	0.304136	0.0608273	0.364964	0.364964	0.243309	0.243309
			Family_XIII_Incertae_Sedis		0.0608273	0	0.608273	0.121655	0.0608273	1.09489	0.547445	0.6691	0.0608273	0.0608273	0.121655	1.52068	0	0.364964	1.64234	1.09489	0.304136	1.09489	0.790754	0.425791	0.790754	0.6691	0.0608273	1.39903	1.09489	0.6691	0.790754	2.6764	2.37226	2.79805	0.243309	0.364964	0.912409	0.6691	1.58151	2.06813	1.76399	1.15572
Firmicutes	Clostridia_1	Clostridiales	Family_XI_Incertae_Sedis	Tissierella_2	0	0	0	0	0.0608273	0	0	0	0	0	0	0	0	0	0	0	0	0	0	0	0	0	0	0	0	0	0	0	0	0	0	0	0	0	0	0	0	0
			Family_XI_Incertae_Sedis		0	0	0	0	0.0608273	0	0	0	0	0	0	0	0	0	0	0	0	0	0	0	0	0	0	0	0	0	0	0	0	0	0	0	0	0	0	0	0	0
Firmicutes	Clostridia_1	Clostridiales	Lachnospiraceae	Blautia	0	0	0	0	0	0	0	0	0	0	0	0	0	0	0	0	0	0	0	0	0	0	0	0.182482	0	0	0	0	0	0	0	0	0	0	0	0	0	0
Firmicutes	Clostridia_1	Clostridiales	Lachnospiraceae	Butyrivibrio-Pseudobutyrivibrio	0	0	0	0	0	0	0	0	0	0	0	0	0	0	0	0	0	0	0	0	0	0	0	0.0608273	0	0	0	0	0	0	0	0	0	0	0	0	0	0
Firmicutes	Clostridia_1	Clostridiales	Lachnospiraceae	Butyrivibrio_1	0	0	0	0	0	0	0	0	0	0	0	0	0	0	0	0	0	0	0	0	0	0	0	0.0608273	0	0	0	0	0	0	0	0	0	0	0	0	0	0
Firmicutes	Clostridia_1	Clostridiales	Lachnospiraceae	Candidatus_Arthromitus	0	0.121655	0.304136	0	0	0.0608273	0.0608273	0.182482	0.121655	0	7.23844	0.486618	0.121655	4.31873	0.790754	0.364964	1.03406	0.182482	0.0608273	0.0608273	0.790754	0.364964	0.973236	0.608273	6.20438	4.0146	2.43309	6.81265	7.90754	3.40633	0.608273	0.729927	3.04136	1.82482	0.608273	1.3382	2.49392	1.27737
Firmicutes	Clostridia_1	Clostridiales	Lachnospiraceae	Catabacter	0	0.121655	0.121655	0	0	1.03406	0.0608273	0.182482	0.304136	0.0608273	0.425791	0.243309	0.0608273	0.182482	0.851582	0.851582	0.6691	0.304136	0.547445	0.486618	0.729927	0	0.121655	0.0608273	0.121655	0.182482	0.0608273	0	0.182482	0.243309	0	0.121655	0	0	0.121655	0.0608273	0	0
Firmicutes	Clostridia_1	Clostridiales	Lachnospiraceae	Clostridium_piliforme_cluster	0	0	0.0608273	0.0608273	0	0.182482	0	0	0	0	0	0	0	0	0	0	0	0.243309	0	0	0	0	0	0	0	0	0	0	0	0	0	0	0	0	0	0	0	0
Firmicutes	Clostridia_1	Clostridiales	Lachnospiraceae	Coprococcus_1	0	0	0	0	0	0	0	0	0	0	0.364964	0	0	0	0	0	0	0.0608273	0	0	0	0.0608273	0	0.0608273	0	0	0	0	0	0	0	0	0	0	0	0	0	0
Firmicutes	Clostridia_1	Clostridiales	Lachnospiraceae	Coprococcus_2	0	0	0	0	0	0	0	0	0	0	0	0	0	0	0	0	0	0	0	0	0	0	0	0.121655	0	0	0	0	0	0	0	0	0	0	0	0	0	0
Firmicutes	Clostridia_1	Clostridiales	Lachnospiraceae	Dorea	0	0	0	0	0	0	0	0	0	0	0	0	0	0	0	0	0	0	0	0	0	0	0	0.0608273	0	0	0	0	0	0	0	0	0	0	0	0	0	0
Firmicutes	Clostridia_1	Clostridiales	Lachnospiraceae	Gut_cluster_1	0	0	0	0	0	0	0	0	0	0	0	0	0	0	0	0.0608273	0	0	0	0.182482	0.0608273	0.182482	0	0	0	0	0	0	0	0	0	0	0	0	0	0	0	0
Firmicutes	Clostridia_1	Clostridiales	Lachnospiraceae	Gut_cluster_13	0.243309	1.58151	8.81995	0.425791	0.425791	5.04866	0.973236	0.912409	1.58151	0.121655	0.851582	4.25791	0.0608273	0.182482	5.71776	13.0779	5.04866	3.58881	3.83212	4.6837	3.89294	3.77129	1.58151	0.547445	0.790754	1.58151	1.64234	4.25791	2.85888	7.23844	0.0608273	0.486618	0.547445	0.608273	0.973236	1.82482	1.39903	0.243309
Firmicutes	Clostridia_1	Clostridiales	Lachnospiraceae	Gut_cluster_14	0	0.182482	0.790754	0	0	0	0.0608273	0	0	0	0	0.304136	0	0	0	0.364964	0.0608273	0.0608273	0.121655	0.304136	0.182482	0.243309	0.547445	0	0.0608273	1.39903	0.0608273	0.0608273	0.0608273	0	0.486618	0.486618	0.304136	0.243309	0.121655	0.0608273	0	0
Firmicutes	Clostridia_1	Clostridiales	Lachnospiraceae	Gut_cluster_15	0.0608273	0.0608273	0.121655	0	0.0608273	0	0	0	0	0	0.0608273	0.486618	0	3.3455	0.182482	0.304136	0.243309	0.121655	0.0608273	0.121655	0.486618	0.608273	0.6691	0.243309	2.0073	1.70316	0	1.27737	0.6691	0.364964	1.76399	0.0608273	0.425791	0.182482	0.486618	0.425791	0.121655	1.27737
Firmicutes	Clostridia_1	Clostridiales	Lachnospiraceae	Gut_cluster_3	0	0	0	0	0	0	0	0	0	0	0	0	0	0	0	0.0608273	0	0	0	0	0	0	0	0.0608273	0	0	0	0	0	0	0	0	0	0	0	0	0	0
Firmicutes	Clostridia_1	Clostridiales	Lachnospiraceae	Gut_cluster_4	0	0	0	0	0	0	0	0	0	0	0	0	0	0	0	0	0	0	0	0	0	0	0	0.121655	0	0	0	0	0	0	0	0	0	0	0	0	0	0
Firmicutes	Clostridia_1	Clostridiales	Lachnospiraceae	Gut_cluster_6	0	0	0	0	0	0	0	0	0	0	0	0	0	0	0	0	0	0.0608273	0	0.0608273	0	0	0	0	0	0	0.121655	0	0	0	0.0608273	0	0.121655	0	0	0	0.0608273	0
Firmicutes	Clostridia_1	Clostridiales	Lachnospiraceae	Gut_cluster_7	0	0	0	0	0	0	0	0	0	0	0	0	0	0	0	0	0	0	0	0	0	0	0	0.0608273	0	0	0	0	0	0	0	0	0	0	0	0	0	0
Firmicutes	Clostridia_1	Clostridiales	Lachnospiraceae	Hespellia	0	0	0	0	0.0608273	0	0	0	0	0	0.912409	0.0608273	0	2.0073	0	0	0	0	0.0608273	0	0	0	0	0.0608273	0	0.0608273	0	0.182482	0.304136	0.6691	0	0	0	0	0	0	0	0
Firmicutes	Clostridia_1	Clostridiales	Lachnospiraceae	Howardella	0	0	0	0	0	0	0	0	0	0	0	0	0	0	0	0	0	0	0	0	0	0	0	0.0608273	0	0	0	0	0	0	0	0	0	0	0	0	0	0
Firmicutes	Clostridia_1	Clostridiales	Lachnospiraceae	Incertae_Sedis_1	0	0	0	0	0	0	0	0	0	0	0	0	0	0	0	0	0	0	0	0	0	0	0	0.0608273	0	0	0	0	0	0	0	0	0	0	0	0	0	0
Firmicutes	Clostridia_1	Clostridiales	Lachnospiraceae	Incertae_Sedis_10	0	0	0	0	0	0	0	0	0	0	0	0	0	0	0	0.0608273	0.0608273	0	0	0	0	0	0.121655	0	0	0	0	0	0	0	0	0	0	0	0	0	0	0
Firmicutes	Clostridia_1	Clostridiales	Lachnospiraceae	Incertae_Sedis_11	0.0608273	0.486618	0	0.121655	0.0608273	0	0	0	0	0	0	0	0	0	0	0	0	0	0	0	0.121655	0	0	0	0	0.0608273	0	0	0	0	0	0	0	0	0	0	0	0
Firmicutes	Clostridia_1	Clostridiales	Lachnospiraceae	Incertae_Sedis_13	0	0	0	0	0	0	0	0	0	0	0	0	0	0	0	0	0	0	0	0	0	0	0	0.243309	0	0	0	0	0	0	0	0	0	0	0	0	0	0
Firmicutes	Clostridia_1	Clostridiales	Lachnospiraceae	Incertae_Sedis_16	0	0	0	0	0	0.0608273	0	0	0	0	0	0	0	0	0	0	0	0	0	0	0	0	0	0.243309	0	0	0	0	0	0	0	0	0	0	0	0	0	0
Firmicutes	Clostridia_1	Clostridiales	Lachnospiraceae	Incertae_Sedis_18	0	0.0608273	0	0.608273	0.304136	0.121655	0	0.182482	0	0.0608273	0.0608273	0	0	2.0073	0	0	0	0	0	0.0608273	0.0608273	0	0	0	0	0	0.0608273	0	0	0	0	0	0	0	0	0	0	0
Firmicutes	Clostridia_1	Clostridiales	Lachnospiraceae	Incertae_Sedis_2	0	0	0	0	0	0	0	0	0	0	0	0	0	0	0	0	0	0	0	0	0	0	0	0.121655	0	0	0	0	0	0	0	0	0	0	0	0	0	0
Firmicutes	Clostridia_1	Clostridiales	Lachnospiraceae	Incertae_Sedis_23	0	0	0	0	0	0	0	0	0	0	0	0	0	0	0	0	0	0	0	0	0	0	0	0.608273	0	0	0	0	0	0	0	0	0	0	0	0	0	0
Firmicutes	Clostridia_1	Clostridiales	Lachnospiraceae	Incertae_Sedis_25	0.0608273	0	0	0.0608273	0	0	0	0	0	0	0	0	0	0	0	0	0	0	0	0	0	0	0	0	0	0	0	0.121655	0.0608273	0	0	0	0	0	0	0	0.0608273	0
Firmicutes	Clostridia_1	Clostridiales	Lachnospiraceae	Incertae_Sedis_26	0	0	0	0	0	0	0	0	0	0	0	0	0	0	0	0	0	0	0	0	0	0	0	0.121655	0	0	0	0	0	0	0	0	0	0	0	0	0	0
Firmicutes	Clostridia_1	Clostridiales	Lachnospiraceae	Incertae_Sedis_28	0	0	0	0	0	0	0	0	0	0	0	0	0	0	0	0	0	0	0	0	0	0	0	0.121655	0	0	0	0	0	0	0	0	0	0	0	0	0	0
Firmicutes	Clostridia_1	Clostridiales	Lachnospiraceae	Incertae_Sedis_3	0	0	0	0	0	0	0	0	0	0	0	0	0	0	0	0	0	0	0	0	0	0	0	0.0608273	0	0	0	0	0	0	0	0	0	0	0	0	0	0
Firmicutes	Clostridia_1	Clostridiales	Lachnospiraceae	Incertae_Sedis_30	0	0	0	0	0	8.0292	0	0	0	0	0	0	0	0	0	0	0	0	0	0	0	0	0	0	0	0.0608273	0.0608273	0	0	0	0	0	0	0	0	0	0	0
Firmicutes	Clostridia_1	Clostridiales	Lachnospiraceae	Incertae_Sedis_31	0.243309	0.486618	0	0	0	0	0	0	0	0	0	0	0	0	0	0	0	0	0	0	0	0	0	0	0	0	0	0	0	0	0	0	0	0	0	0	0	0
Firmicutes	Clostridia_1	Clostridiales	Lachnospiraceae	Incertae_Sedis_32	1.09489	0.6691	0	0	0	0	0	0	0	0	0	0	0	0	0	0	0	0	0	0	0	0	0	0	0	0	0	0	0	0	0	0	0	0	0	0	0	0
Firmicutes	Clostridia_1	Clostridiales	Lachnospiraceae	Incertae_Sedis_34	0	0	0	0	0	0	0	0	0	0	0.729927	0	0	0.182482	0	0.182482	0.182482	0.0608273	0.243309	0.121655	0	0.243309	0	0	0	0.0608273	0	0	0	0	0	0	0	0	0	0	0	0.486618
Firmicutes	Clostridia_1	Clostridiales	Lachnospiraceae	Incertae_Sedis_5	0	0	0	0	0	0	0	0	0	0	0	0	0	0	0	0	0	0	0	0	0	0	0	0.243309	0	0	0	0	0	0	0	0	0	0	0	0	0	0
Firmicutes	Clostridia_1	Clostridiales	Lachnospiraceae	Incertae_Sedis_6	0	0	0	0	0	0	0	0.121655	0	0	0	0	0	0	0	0	0	0	0	0	0	0	0	0	0	0	0	0	0	0	0	0	0	0	0	0	0	0
Firmicutes	Clostridia_1	Clostridiales	Lachnospiraceae	Incertae_Sedis_8	0	0	0	0	0	0	0	0	0	0	0	0	0	0	0	0	0	0	0	0	0	0	0	0.0608273	0	0	0	0	0	0	0	0	0	0	0	0	0	0
Firmicutes	Clostridia_1	Clostridiales	Lachnospiraceae	Incertae_Sedis_9	0	0	0	0	0	0	0	0	0	0	0	0	0	0	0	0	0	0	0	0	0	0	0	0.121655	0	0	0	0	0	0	0	0	0	0	0	0	0	0
Firmicutes	Clostridia_1	Clostridiales	Lachnospiraceae	Mixed_gut_cluster	0	0	0	0	0	0	0	0	0	0	0	0	0	0	0	0	0	0	0	0	0	0	0	0	0.304136	0	0	0	0	0	0	0	0	0	0	0	0	0
Firmicutes	Clostridia_1	Clostridiales	Lachnospiraceae	Oribacterium	0	0	0	0	0	0	0	0	0	0	0	0	0	0	0	0	0	0	0	0	0	0	0	0.121655	0	0	0	0	0	0	0	0	0	0	0	0	0	0
Firmicutes	Clostridia_1	Clostridiales	Lachnospiraceae	Parasporobacterium-Sporobacterium	0	0.0608273	0.0608273	0	0	0	0	0.0608273	0	0	0.304136	0	0	0.121655	0	0	0.0608273	0	0.182482	0	0.0608273	0	0	0	0.0608273	0	0.0608273	0	0	0.364964	0	0	0	0	0	0	0	0
Firmicutes	Clostridia_1	Clostridiales	Lachnospiraceae	Robinsoniella_Insects	0	0	0	0	0	0.0608273	0	0.486618	0.182482	0	0.790754	0	0.0608273	0.0608273	0	0	0	0.121655	0.182482	0	0.425791	0	0.0608273	0	0	0	0	0	0	0	0	0	0	0	0	0	0	0
Firmicutes	Clostridia_1	Clostridiales	Lachnospiraceae	Roseburia_1	0	0	0	0	0	0	0	0	0	0	0	0	0	0	0	0	0	0	0	0	0	0	0	0.121655	0	0	0	0	0	0	0	0	0	0	0	0	0	0
Firmicutes	Clostridia_1	Clostridiales	Lachnospiraceae	Roseburia_2	0	0	0	0	0	0	0	0	0	0	0	0	0	0	0	0	0	0	0	0	0	0	0	2.25061	0	0	0	0	0	0	0	0	0	0	0	0	0	0
Firmicutes	Clostridia_1	Clostridiales	Lachnospiraceae	Termite_cluster	0.547445	0.6691	0.608273	0	0	0	0.0608273	0	0	0	0	0.121655	0	0	0	0	0	0	0	0	0	0.121655	0	0.0608273	0.486618	0	0.182482	0.729927	1.45985	1.76399	2.6764	0.851582	2.18978	0.243309	0.973236	0.121655	1.45985	1.15572
Firmicutes	Clostridia_1	Clostridiales	Lachnospiraceae	Termite_cluster_2	0	0	0	0	0	0	0	0	0	0	0	0	0	0	0	0	0	0	0	0	0	0	0	0	0	0.0608273	0.486618	0	0.243309	0	0	0	0	0	0	0	0	0.121655
Firmicutes	Clostridia_1	Clostridiales	Lachnospiraceae	Termite_cockroach_cluster	0	0	0.121655	0	0	0.0608273	0	0	0	0	0	0.364964	0	0	0.0608273	0	0	0	0	0	0	0	0	0	0	0.304136	0.0608273	0.182482	0	0.121655	0	0	0	0	0	0	0.0608273	0
Firmicutes	Clostridia_1	Clostridiales	Lachnospiraceae	Uncultured_1	0	0	0	0	0	0	0	0	0	0	0.0608273	0	0	0	0	0	0	0	0	0	0	0	0	0.0608273	0.0608273	0	0	0	0	0	0	0	0	0	0	0	0	0
Firmicutes	Clostridia_1	Clostridiales	Lachnospiraceae	Uncultured_10	0	0.121655	0.182482	0	0	0	0	0	0	0	0	0	0	0	0	0.304136	0.0608273	0.0608273	0.0608273	0.364964	0.121655	0	0	0	0	0	0	0	0	0	0	0	0	0	0	0	0	0
Firmicutes	Clostridia_1	Clostridiales	Lachnospiraceae	Uncultured_13	0	0.121655	0	0.0608273	0	0.0608273	0	2.12895	0.243309	0	1.70316	0	0	0.182482	0	0	0	0.121655	0.0608273	0	0.121655	0	0.304136	0	0	0	0	0	0	0	0	0	0	0	0	0	0	0
Firmicutes	Clostridia_1	Clostridiales	Lachnospiraceae	Uncultured_16	0	0	0	0.0608273	0	0	0	0	0	0	0	0	0	0	0	0	0	0	0	0	0	0	0	0	0	0	0	0	0	0	0	0	0	0	0	0	0	0
Firmicutes	Clostridia_1	Clostridiales	Lachnospiraceae	Uncultured_23	0	0	0	0	0	0.0608273	0	0	0	0	0	0	0	0	0	0	0	0	0	0	0	0	0	0	0	0	0	0	0.0608273	0	0	0	0	0	0	0	0	0
Firmicutes	Clostridia_1	Clostridiales	Lachnospiraceae	Uncultured_31	0	0	0	0	0	0	0	0	0	0	0	0	0	0	0	0	0	0	0	0	0.0608273	0	0	0	0.6691	0	0	0	0	0	0	0	0	0	0	0	0	0
Firmicutes	Clostridia_1	Clostridiales	Lachnospiraceae	Uncultured_35	0	0	0	0	0	0	0	0	0	0	0	0	0	0	0	0	0	0	0	0	0	0	0	0.0608273	0	0	0	0	0	0	0	0	0	0	0	0	0	0
Firmicutes	Clostridia_1	Clostridiales	Lachnospiraceae	Uncultured_38	0	0	0	0	0	0	0	0	0	0	0	0	0	0	0	0	0	0	0	0	0	0	0	0.0608273	0	0	0	0	0	0	0	0	0	0	0	0	0	0
Firmicutes	Clostridia_1	Clostridiales	Lachnospiraceae	Uncultured_39	0	0	0	0	0	0	0	0	0	0	0	0	0	0	0	0	0	0	0	0	0	0	0	0.0608273	0	0	0	0	0	0	0	0	0	0	0	0	0	0
Firmicutes	Clostridia_1	Clostridiales	Lachnospiraceae	Uncultured_47	0.121655	0.243309	0.121655	0	0	0	0	0	0	0	0.0608273	0	0	0	0	0.0608273	0	0	0.0608273	0	0	0	0	0	0	0	0	0	0	0	0	0	0	0	0	0	0	0
Firmicutes	Clostridia_1	Clostridiales	Lachnospiraceae	Uncultured_48	0	0	0	0	0	0	0	0	0	0	0	0	0	0	0	0	0	0	0	0	0	0	0	0	0	0	0	0.0608273	0	0.0608273	0	0	0	0	0	0	0	0
Firmicutes	Clostridia_1	Clostridiales	Lachnospiraceae	Uncultured_54	0	0	0	0	0	0	0	0	0	0	0	0	0	0	0	0	0	0	0	0	0	0	0	0	0.243309	0	0.182482	0	0	0	0	0	0	0	0	0	0	0
Firmicutes	Clostridia_1	Clostridiales	Lachnospiraceae	Uncultured_55	0	0	0	0	0	1.09489	0	0	0	0	0	0	0	0	0	0	0	0	0	0	0	0	0	0	0	0	0	0	0	0	0	0	0	0	0	0	0	0
Firmicutes	Clostridia_1	Clostridiales	Lachnospiraceae	Uncultured_56	0.0608273	0	0	0	0	0	0	0	0	0	0	0	0	0	0	0	0	0	0	0	0	0.0608273	0	0	0	0	0	0	0	0	0	0	0	0	0	0	0	0
Firmicutes	Clostridia_1	Clostridiales	Lachnospiraceae	Uncultured_58	0	0	0.0608273	0	0	0	0	0	0	0	0	0	0	0	0.0608273	0.0608273	0	0.121655	0.182482	0.547445	0.0608273	0	0	0	0	0	0	0	0.0608273	0	0	0	0	0	0	0	0	0
Firmicutes	Clostridia_1	Clostridiales	Lachnospiraceae	Uncultured_61	0	0	0	0	0	0	0	0	0	0	0	0	0	0	0	0.0608273	0	0	0.243309	0.0608273	0	0	0	0	0	0	0	0	0	0	0	0	0	0	0	0	0	0
Firmicutes	Clostridia_1	Clostridiales	Lachnospiraceae	Uncultured_62	0	0	0	0	0	0	0	0	0	0	0	0	0	0.243309	0	0	0	0	0	0	0	0	0	0	0.121655	0	0	0	0	0	0	0	0	0	0	0	0	0
Firmicutes	Clostridia_1	Clostridiales	Lachnospiraceae	Uncultured_64	0	0	0	0	0	0	0	0	0	0	0.0608273	0	0	0	0	0	0	0	0	0	0	0	0	0	0	0	0	0	0	0	0	0	0	0	0	0	0	0
Firmicutes	Clostridia_1	Clostridiales	Lachnospiraceae	Uncultured_66	0	0	0.0608273	0	0	0.182482	0.0608273	0.0608273	0.182482	0	0.304136	0.486618	0	0	0.182482	0	0.0608273	0	0	0.0608273	0	0.182482	0.0608273	0	0	1.39903	0.790754	0.243309	0.182482	0.121655	0	0	0.121655	0	0.182482	0.364964	0.304136	0.121655
Firmicutes	Clostridia_1	Clostridiales	Lachnospiraceae	Uncultured_68	0	0.0608273	0.0608273	0	0	0	0	0	0	0	0	0	0	0	0	0	0	0	0	0	0	0	0	0	0	0	0	0	0	0	0	0	0	0	0	0	0	0
Firmicutes	Clostridia_1	Clostridiales	Lachnospiraceae	unclassified	2.49392	5.41363	2.6764	8.27251	3.46715	5.3528	1.39903	0.973236	2.0073	0.304136	23.3577	2.91971	0.182482	3.83212	1.94647	4.80535	2.31144	3.64964	3.77129	5.53528	9.24574	4.92701	6.08273	7.60341	2.06813	3.28467	1.70316	3.10219	5.3528	9.18491	0.425791	0.425791	0.364964	0.851582	0.973236	6.87348	2.0073	1.64234
			Lachnospiraceae		4.98783	10.4623	14.1727	9.67153	4.37956	21.4112	2.6764	5.29197	4.62287	0.547445	37.2871	9.73236	0.486618	16.6667	9.79319	20.6204	9.79319	8.75912	9.67153	12.6521	16.4234	10.7664	10.5231	14.781	13.1995	14.1727	7.90754	17.0316	19.4039	23.5401	6.08273	3.16302	7.11679	3.95377	4.44039	11.0706	7.96837	6.32603
Firmicutes	Clostridia_1	Clostridiales	Peptostreptococcaceae	Incertae_Sedis_3	0	0	0	0.0608273	0	0.0608273	0	0	0	0	0	0	0	0	0	0	0	0	0	0	0	0	0	0	0	0	0	0	0	0	0	0	0	0	0	0	0	0
Firmicutes	Clostridia_1	Clostridiales	Peptostreptococcaceae	Incertae_Sedis_5	0.425791	0.608273	0.0608273	0	0	0	0.0608273	0.121655	0.121655	0	0.912409	0	0	0	0	0	0	0	1.09489	1.15572	0.121655	0.121655	0.182482	0	0	0	0	0	0	0	0	0	0	0	0	0	0	0
Firmicutes	Clostridia_1	Clostridiales	Peptostreptococcaceae	Uncultured_1	0	0.0608273	0	0	0	0	0	0	0	0	0	0	0	0	0	0	0	0	0	0	0	0	0	0	0	0	0	0	0	0	0	0	0	0	0	0	0	0
Firmicutes	Clostridia_1	Clostridiales	Peptostreptococcaceae	Uncultured_2	0	0.121655	0.243309	0.0608273	0	0	0	0	0	0	0	0	0	0	0	0	0	0.0608273	0.0608273	0	0	0	0	0	0	0	0	0	0	0	0	0	0	0	0	0	0	0
Firmicutes	Clostridia_1	Clostridiales	Peptostreptococcaceae	Uncultured_3	0	0	0	0	0	0	0	0	0	0	0	0	0	0	0	0	0	0	0	0	0	0	0	0	0.243309	0	0.182482	0	0	0	0	0	0	0	0	0	0	0
Firmicutes	Clostridia_1	Clostridiales	Peptostreptococcaceae	unclassified	2.98054	4.6837	3.46715	0.0608273	0.121655	0.121655	0	0.0608273	0.182482	0	0.121655	0	0	0	0	0.182482	0.0608273	0	0.304136	0.6691	1.45985	0.304136	0.121655	0.121655	0.0608273	0.0608273	0	0	0	0	0	0	0	0	0	0	0	0
			Peptostreptococcaceae		3.40633	5.47445	3.77129	0.182482	0.121655	0.182482	0.0608273	0.182482	0.304136	0	1.03406	0	0	0	0	0.182482	0.0608273	0.0608273	1.45985	1.82482	1.58151	0.425791	0.304136	0.121655	0.304136	0.0608273	0.182482	0	0	0	0	0	0	0	0	0	0	0
Firmicutes	Clostridia_1	Clostridiales	Ruminococcaceae	Acetanaerobacterium	0	0.0608273	0.0608273	0	0	0	0	0.0608273	0	0	0	0.0608273	0	0	0	0	0	0	0	0	0	0	0	0	0	0	0	0.0608273	0	0	0	0	0	0	0	0.121655	0.6691	0.182482
Firmicutes	Clostridia_1	Clostridiales	Ruminococcaceae	Acetivibrio	0	0	0	0	0	0	0	0	0	0	0	0	0	0	0	0	0	0	0	0	0	0	0	0	0	0	0	0	0	0	0	0	0	0.0608273	0.0608273	0.425791	0.243309	0.0608273
Firmicutes	Clostridia_1	Clostridiales	Ruminococcaceae	Anaerotruncus	0.121655	0	0.182482	0	0	0.182482	0	0.425791	0.304136	0	0.0608273	0.486618	0	0.243309	1.58151	0.364964	0.486618	1.3382	0.243309	2.98054	0.729927	0.182482	0.0608273	0.243309	0.243309	0.121655	0.121655	0.182482	0.0608273	0.182482	0	0	0	0	0.0608273	0.0608273	0.121655	0
Firmicutes	Clostridia_1	Clostridiales	Ruminococcaceae	Faecalibacterium	0	0	0	0	0	0	0	0	0	0	0	0	0	0	0	0	0	0	0	0	0	0	0	5.17032	0	0	0	0	0	0	0	0	0	0	0	0	0	0
Firmicutes	Clostridia_1	Clostridiales	Ruminococcaceae	Fastidiosipila	0	0	0	0	0	0	0	0	0	0	0	0	0	0	0	0	0	0	0	0	0	0	0	0	0	0	0	0	0	0	0	0.0608273	0	0	0	0	0	0
Firmicutes	Clostridia_1	Clostridiales	Ruminococcaceae	Gut_cluster_1	0	0.0608273	0.182482	0	0.0608273	0.547445	0.547445	0.304136	0.0608273	0.0608273	0.912409	0.790754	0.0608273	3.04136	0.608273	0.6691	0.486618	0.0608273	0.182482	0.851582	0.790754	0.973236	0.304136	0.243309	0.121655	0.486618	0.364964	0.304136	0.121655	0.425791	0	0.0608273	0.121655	0.121655	0	0.364964	0.243309	0
Firmicutes	Clostridia_1	Clostridiales	Ruminococcaceae	Gut_cluster_3	0	0	0.0608273	0	0	0	0	0.0608273	0.121655	0	0.0608273	0.121655	0.0608273	0	0.182482	0	0	0.182482	0	0	0	0	0	0.243309	0	0.0608273	0	0	0	0	0	0	0	0	0	0.0608273	0.0608273	0
Firmicutes	Clostridia_1	Clostridiales	Ruminococcaceae	Gut_cluster_4	0	0	1.03406	0	0	0.0608273	0.182482	0.121655	0.0608273	0	0.243309	1.82482	0	0.0608273	1.82482	0.547445	0.121655	0.121655	0.121655	0.364964	0.0608273	0	0	0.304136	0.121655	0.243309	0.121655	1.82482	4.37956	1.70316	0	0.182482	0.425791	0.973236	1.27737	1.03406	2.0073	1.03406
Firmicutes	Clostridia_1	Clostridiales	Ruminococcaceae	Gut_cluster_5	0	0.0608273	1.3382	0	0	0.243309	0	0.0608273	0	0	0.121655	1.45985	0	0	2.18978	0.0608273	0.121655	1.27737	1.03406	0.182482	0	0.364964	0.0608273	1.58151	0.0608273	0.304136	0.243309	0.121655	3.52798	1.64234	0	0.121655	0	0.243309	0	0.0608273	0.0608273	0.0608273
Firmicutes	Clostridia_1	Clostridiales	Ruminococcaceae	Gut_cluster_6	0	0	0.182482	0	0	0.0608273	0.121655	0	0.0608273	0	0.243309	1.88564	0	0	0.912409	0	0.0608273	0.0608273	0	0.0608273	0.121655	0.121655	0.0608273	0.182482	0	1.52068	0.486618	1.03406	0.364964	0.973236	0	0.0608273	0.608273	0	0.973236	2.12895	0.851582	0.243309
Firmicutes	Clostridia_1	Clostridiales	Ruminococcaceae	Gut_cluster_7	0	0.121655	0.364964	0.182482	0.364964	1.76399	0.364964	0.304136	0.243309	0.0608273	0.729927	1.70316	0	0	1.03406	0.304136	0.790754	0.182482	0.304136	0.6691	0.304136	0.608273	0.486618	0.851582	0.547445	0.243309	0.486618	1.76399	1.15572	4.62287	0.0608273	0	1.58151	0.243309	1.27737	1.21655	3.71046	0.729927
Firmicutes	Clostridia_1	Clostridiales	Ruminococcaceae	Gut_cluster_8	0.0608273	0.0608273	0	0	0	0	0	0	0	0	0	0.182482	0	0	0.547445	0.0608273	0	0	0	0	0	0.121655	0	0	0.729927	0	0	1.52068	0.790754	2.12895	0.304136	0.0608273	0.182482	0.243309	0.121655	0.182482	0.182482	0.608273
Firmicutes	Clostridia_1	Clostridiales	Ruminococcaceae	Gut_cluster_9	0	0.121655	0	0	0	0.121655	0	0.182482	0	0	0	0.608273	0	0	0.425791	0	0.0608273	0	0	0	0	0.0608273	0	0.608273	0	0.243309	0.121655	1.64234	0.912409	1.39903	0	0	0.243309	0.121655	0.547445	0.547445	0.425791	0.243309
Firmicutes	Clostridia_1	Clostridiales	Ruminococcaceae	Hydrogenoanaerobacterium	0	0	0.486618	0	0	0	0	0.0608273	0.0608273	0	0.121655	0.6691	0.0608273	0	0.912409	0.121655	0.121655	0.121655	0.0608273	0.243309	0.121655	0.0608273	0	0	0.0608273	0.182482	0.0608273	0	0	0.121655	0	0.0608273	0	0	0	0	0	0
Firmicutes	Clostridia_1	Clostridiales	Ruminococcaceae	Incertae_Sedis_1	0.182482	0.364964	1.82482	0.0608273	0	0	0.243309	0.0608273	0	0	0.243309	0	0	0	0	0.121655	0	0	0	0	0.243309	0	0	0.121655	0.0608273	0	0	0.0608273	0.425791	0	0	0	0.486618	0	0.364964	0	1.27737	2.37226
Firmicutes	Clostridia_1	Clostridiales	Ruminococcaceae	Incertae_Sedis_2	0.0608273	0	0	0	0	0	0	0	0	0	0	0.121655	0	0	0	0	0	0	0	0	0	0	0	0	0	0	0	0	0.0608273	0	0	0	0	0	0	0	0	0
Firmicutes	Clostridia_1	Clostridiales	Ruminococcaceae	Incertae_Sedis_3	0	0	0.0608273	0.0608273	0	0	0	0	0.121655	0	0	0	0	0	0	0.0608273	0	0	0	0	0.182482	0.851582	0	0	0	0	0	0	0	0	0	0	0	0.121655	0.0608273	0	0	0
Firmicutes	Clostridia_1	Clostridiales	Ruminococcaceae	Incertae_Sedis_5	0	0	0	0	0	0	0.0608273	0	0.0608273	0	0	0	0	0	0	0.0608273	0.425791	0.243309	0.6691	0.243309	0.608273	0.0608273	0	0	0	0	0	0	0.121655	0	0	0	0	0	0	0	0	0
Firmicutes	Clostridia_1	Clostridiales	Ruminococcaceae	Incertae_Sedis_6	0	0	0	0	0	0	0	0	0	0	0	0	0	0	0	0	0	0	0	0	0	0	0	0.0608273	0	0	0	0	0	0	0	0	0	0	0	0	0	0
Firmicutes	Clostridia_1	Clostridiales	Ruminococcaceae	Incertae_Sedis_6	0	0	0	0	0	0	0	0	0	0	0	0	0	0	0	0	0	0.243309	0	0.121655	0	0.182482	0	0	0	0	0	0	0	0	0	0	0	0	0	0	0	0
Firmicutes	Clostridia_1	Clostridiales	Ruminococcaceae	Incertae_Sedis_6	0	0	0.0608273	0	0	0.121655	0	0	0	0	0	0.0608273	0	0	0.0608273	0	0	0.0608273	0	0.121655	0	0	0	0.0608273	0	0	0	0	0	0	0	0	0	0	0	0	0	0
Firmicutes	Clostridia_1	Clostridiales	Ruminococcaceae	Incertae_Sedis_6	0	0.0608273	0.182482	0	0	0.304136	0	0	0	0	0.486618	0	0.0608273	0	0	0	0.425791	0	0.182482	0.0608273	0.304136	0	0	0.0608273	0	0	0	0	0.0608273	0.0608273	0	0	0	0.0608273	0	0	0.182482	0
Firmicutes	Clostridia_1	Clostridiales	Ruminococcaceae	Incertae_Sedis_6	0	0	0	0	0	0.0608273	0	0.0608273	0.0608273	0	0.121655	0	0	0	0.0608273	0.121655	0.0608273	0.121655	0.243309	0.0608273	0	0	0.0608273	0.121655	0	0	0	0	0.182482	0.0608273	0	0.0608273	0	0.0608273	0	0	0.182482	0
Firmicutes	Clostridia_1	Clostridiales	Ruminococcaceae	Incertae_Sedis_7	0	0	0	0	0	0	0	0	0	0	0.608273	0	0	3.46715	0	0	0	0.182482	0.0608273	0	0	0	0	0.121655	0	0	0	0	0	0	0	0	0	0	0	0	0	0
Firmicutes	Clostridia_1	Clostridiales	Ruminococcaceae	Insect_cluster	0.0608273	0.425791	1.58151	0.0608273	0	0.973236	0	0.243309	1.27737	0	1.76399	1.45985	0.121655	0.0608273	3.52798	0.304136	0.790754	0.790754	1.15572	0.729927	1.27737	0.547445	4.0146	0.851582	4.37956	6.20438	2.73723	0.6691	1.58151	0.425791	0	0	0.0608273	0.182482	0.364964	0.182482	0.608273	2.91971
Firmicutes	Clostridia_1	Clostridiales	Ruminococcaceae	Oscillibacter	0	0	0	0	0	0	0	0	0	0	0	0.0608273	0	0	0	0	0	0	0	0.0608273	0	0	0	1.52068	0.0608273	0	0	0	0	0	0	0	0	0	0	0	0	0
Firmicutes	Clostridia_1	Clostridiales	Ruminococcaceae	Papillibacter	0	0.0608273	1.09489	0.0608273	0	1.03406	0	0.182482	0	0.0608273	0.243309	1.45985	0.0608273	0	1.70316	0.0608273	0	0.121655	0	0.121655	0	0	0	0.364964	0	0.304136	0	0	0.121655	0.121655	0	0.0608273	0	0.0608273	0	0.0608273	0.425791	0
Firmicutes	Clostridia_1	Clostridiales	Ruminococcaceae	Ruminococcus_1	0.608273	0.547445	2.25061	0.0608273	0	3.77129	0.0608273	0	0	0	0	0	0	0.0608273	0.182482	1.03406	0	0.0608273	0	1.3382	0	0	0	0.0608273	0	0.425791	0	0	0.0608273	0	0	0.121655	0.973236	0.0608273	0.243309	0.121655	0.0608273	0.304136
Firmicutes	Clostridia_1	Clostridiales	Ruminococcaceae	Ruminococcus_2	0	0	0	0	0	0	0	0	0	0	0	0	0	0	0.0608273	0	0	0	0	0	0.182482	0.0608273	0	0.0608273	0.0608273	0	0.0608273	0	0	0	0	0	0.0608273	0	0	0	0	0
Firmicutes	Clostridia_1	Clostridiales	Ruminococcaceae	Sporobacter	0	0	0.182482	0	0	0.121655	0	0.0608273	0	0	0	0	0	0	0	0	0	0	0	0.121655	0	0	0	0	0	0.0608273	0	0	0	0	0	0	0	0.486618	0.121655	0.121655	0.121655	0.0608273
Firmicutes	Clostridia_1	Clostridiales	Ruminococcaceae	Subdoligranulum	0	0	0	0	0	0	0	0	0	0	0	0	0	0	0	0	0	0	0	0	0	0	0	1.03406	0	0	0	0	0	0	0	0	0	0	0	0	0	0
Firmicutes	Clostridia_1	Clostridiales	Ruminococcaceae	Termite_cockroach_cluster	0.121655	0.486618	2.31144	0.243309	0.121655	3.10219	0.0608273	0.243309	0.790754	0	0.364964	0.425791	0	0	0.608273	3.89294	3.89294	5.90024	2.43309	2.91971	2.73723	1.03406	1.82482	0.243309	1.70316	0.425791	1.15572	0	0.425791	0	0.121655	0.182482	0.0608273	0	0	0	0.121655	0.121655
Firmicutes	Clostridia_1	Clostridiales	Ruminococcaceae	Termite_group_aaa	0	0	0	0	0	0	0	0	0	0	0	0.547445	0	0	0.425791	0	0	0	0	0	0	0	0	0.0608273	0.0608273	0.0608273	0.0608273	0	0	0	0.0608273	0	0	0	0.121655	0.0608273	0.121655	0
Firmicutes	Clostridia_1	Clostridiales	Ruminococcaceae	Uncultured_1	0	0	0	0	0	0	0	0	0	0	0	0	0	0	0	0	0	0	0	0	0	0	0	0.0608273	0	0	0	0	0	0	0	0	0	0	0	0	0	0
Firmicutes	Clostridia_1	Clostridiales	Ruminococcaceae	Uncultured_10	0	0.0608273	0.243309	0	0	0	0	0	0	0	0	0.425791	0	0	0.121655	0.0608273	0	0	0.121655	0.121655	0	0.0608273	0	0	0	0	0	0	0	0	0	0	0	0	0	0.121655	0	0
Firmicutes	Clostridia_1	Clostridiales	Ruminococcaceae	Uncultured_12	0.121655	0.121655	2.43309	0.0608273	0	0.790754	0.304136	0.121655	0.364964	0	0	3.58881	0	0.0608273	2.85888	0.243309	1.64234	1.70316	0.608273	0.547445	0.0608273	1.3382	0.243309	2.43309	0.182482	0.6691	0.364964	1.09489	1.52068	2.25061	0.0608273	0.790754	2.0073	2.0073	2.73723	2.25061	1.64234	1.27737
Firmicutes	Clostridia_1	Clostridiales	Ruminococcaceae	Uncultured_13	0	0	0	0	0	0.0608273	0	0	0	0	0	0.0608273	0	0	0.121655	0.0608273	0.121655	0	0.0608273	0	0	0.121655	0	0	0	0	0	0	0	0.0608273	0	0	0	0	0	0	0.182482	0
Firmicutes	Clostridia_1	Clostridiales	Ruminococcaceae	Uncultured_14	0	0	0	0	0	0	0	0	0	0	0	0	0	0	0	0	0	0	0	0	0	0	0	0.0608273	0	0	0	0	0	0	0	0	0	0	0	0	0	0
Firmicutes	Clostridia_1	Clostridiales	Ruminococcaceae	Uncultured_20	0	0	0	0	0	0	0	0	0	0	0	0	0	0	0.0608273	0	0	0	0	0.182482	0	0	0	2.37226	0	0	0	0	0	0	0	0	0	0	0	0	0	0
Firmicutes	Clostridia_1	Clostridiales	Ruminococcaceae	Uncultured_21	0	0	0	0	0	0.121655	0	0	0	0	0	0	0	0	0.0608273	0	0	0	0	0	0	0	0	0	0	0	0	0	0	0	0	0	0	0	0	0	0	0
Firmicutes	Clostridia_1	Clostridiales	Ruminococcaceae	Uncultured_24	0	0.0608273	0.547445	0	0	0.547445	0	0	0.243309	0	0.304136	0.425791	0	0	0.486618	0	0	0.0608273	0.0608273	0.0608273	0	0	0.0608273	0	0.182482	0	0	0.912409	3.58881	5.3528	0.547445	0.486618	0.364964	4.44039	3.95377	2.73723	4.62287	8.39416
Firmicutes	Clostridia_1	Clostridiales	Ruminococcaceae	Uncultured_26	0	0	0.0608273	0	0	0	0	0	0	0	0	0	0	0	0	0	0	0	0	0	0	0	0	0	0	0	0	0	0	0	0	0	0	0	0	0	0.182482	0.243309
Firmicutes	Clostridia_1	Clostridiales	Ruminococcaceae	Uncultured_27	0	0	0	0	0	0	0	0	0	0	0	0	0	0	0	0	0	0	0	0	0	0	0	0.547445	0	0	0	0	0	0	0	0	0	0	0	0	0	0
Firmicutes	Clostridia_1	Clostridiales	Ruminococcaceae	Uncultured_28	0	0	0.364964	0	0	0.486618	0	0.0608273	0.182482	0	0	1.09489	0.0608273	0	1.21655	0.243309	0.547445	0.425791	0.486618	0.486618	0.243309	0.547445	0.121655	0	0	0.243309	0	0.121655	0.121655	0.0608273	0	0	0	0	0.0608273	0	0.0608273	0
Firmicutes	Clostridia_1	Clostridiales	Ruminococcaceae	Uncultured_29	0	0	0	0	0	0	0	0	0	0	0	0	0	0	0.121655	0	0	0	0	0	0	0	0	0	0	0	0.0608273	0.425791	0.243309	0.121655	0	0	0.729927	0	0.547445	0.304136	0.182482	0
Firmicutes	Clostridia_1	Clostridiales	Ruminococcaceae	Uncultured_3	0	0	0	0	0	0	0	0	0	0	0	0	0	0	0	0	0	0	0	0	0	0	0	0.243309	0	0	0	0	0	0	0	0	0	0	0	0	0	0
Firmicutes	Clostridia_1	Clostridiales	Ruminococcaceae	Uncultured_34	0	0	0.243309	0	0	0	0	0	0	0.0608273	0	0	0	0	0.121655	0	0	0	0	0	0	0.121655	0	0	0	0.0608273	0	0.121655	0	0.0608273	0	0	0	0	0.182482	0.121655	0.0608273	0
Firmicutes	Clostridia_1	Clostridiales	Ruminococcaceae	Uncultured_5	0	0	0	0	0	0	0.0608273	0	0	0	0	0	0	0	0	0	0	0	0	0	0	0	0	0.0608273	0	0	0	0	0	0	0	0	0	0	0	0	0	0
Firmicutes	Clostridia_1	Clostridiales	Ruminococcaceae	Uncultured_8	0	0	0	0	0	0	0	0	0	0	0	0	0	0	0	0	0	0	0	0	0	0	0	0.121655	0	0	0	0	0	0	0	0	0	0	0	0	0	0
Firmicutes	Clostridia_1	Clostridiales	Ruminococcaceae	Uncultured_9	0	0	0	0	0	0	0	0	0	0	0	0	0	0	0.0608273	0	0.121655	0	0	0	0	0	0	0.0608273	0	0	0	0	0	0	0	0	0.0608273	0	0	0	0	0
Firmicutes	Clostridia_1	Clostridiales	Ruminococcaceae	unclassified	0.0608273	0.547445	10.5231	0.790754	0.304136	6.32603	1.94647	2.18978	2.18978	0.121655	4.62287	4.19708	0.182482	0.790754	5.17032	1.03406	1.09489	1.03406	2.25061	2.55474	1.39903	3.28467	1.09489	3.83212	1.03406	0.912409	0.547445	3.83212	8.09002	9.54988	0.304136	0.304136	0.6691	5.04866	6.38686	6.99513	9.3674	5.23114
			Ruminococcaceae		1.39903	3.22384	27.8589	1.58151	0.851582	20.8029	3.95377	4.80535	6.20438	0.364964	11.253	23.7226	0.6691	7.78589	27.2506	9.42822	11.3747	14.2944	10.2798	15.2068	9.3674	10.7056	8.39416	23.9659	9.61071	12.7737	6.99513	15.6934	27.9197	31.326	1.45985	2.61557	8.63747	14.5377	19.4647	19.2822	27.9805	24.0876
Firmicutes	Clostridia_1	Clostridiales	unclassified	unclassified	0	0	1.88564	0.0608273	0.121655	1.3382	0	0.364964	0.182482	0	0.486618	1.39903	0.121655	0.121655	0.608273	0.182482	0	0.0608273	0	0.6691	0	0.304136	0.364964	1.88564	0.243309	0.182482	0.0608273	0.304136	0.486618	0.0608273	0	0	0.121655	0.304136	1.27737	0.851582	1.52068	0.6691
			unclassified		0	0	1.88564	0.0608273	0.121655	1.3382	0	0.364964	0.182482	0	0.486618	1.39903	0.121655	0.121655	0.608273	0.182482	0	0.0608273	0	0.6691	0	0.304136	0.364964	1.88564	0.243309	0.182482	0.0608273	0.304136	0.486618	0.0608273	0	0	0.121655	0.304136	1.27737	0.851582	1.52068	0.6691
		Clostridiales			9.85401	19.2214	48.2968	11.618	5.65693	45.5596	7.48175	11.5572	11.4964	1.03406	61.8613	36.9221	1.3382	57.6034	40.146	31.9951	21.837	24.635	23.601	30.9611	29.2579	22.9319	19.6472	42.6399	24.635	27.9805	16.7883	35.9489	50.365	58.1509	7.84672	6.20438	17.0925	19.4647	26.9465	33.455	40.0852	32.4209
	Clostridia_1				9.85401	19.2214	48.2968	11.618	5.65693	45.5596	7.48175	11.5572	11.4964	1.03406	61.8613	36.9221	1.3382	57.6034	40.146	31.9951	21.837	24.635	23.601	30.9611	29.2579	22.9319	19.6472	42.6399	24.635	27.9805	16.7883	35.9489	50.365	58.1509	7.84672	6.20438	17.0925	19.4647	26.9465	33.455	40.0852	32.4209
Firmicutes	Clostridia_2	Clostridiales	Peptococcaceae	Desulfitibacter	0	0	0	0	0	0	0	0	0	0	0	0	0	0	0	0	0	0	0	0	0	0	0	0	0	0	0	0	0.182482	0	0	0	0	0	0	0.0608273	0	0
			Peptococcaceae		0	0	0	0	0	0	0	0	0	0	0	0	0	0	0	0	0	0	0	0	0	0	0	0	0	0	0	0	0.182482	0	0	0	0	0	0	0.0608273	0	0
Firmicutes	Clostridia_2	Clostridiales	Syntrophomonadaceae	Pelospora	0	0	0.0608273	0	0	0.0608273	0	0	0	0	0	0	0	0	0.0608273	0	0	0	0	0.121655	0	0	0	0	0	0.0608273	0	0.0608273	0.182482	0	0	0	0	0	0	0.0608273	0	0.0608273
Firmicutes	Clostridia_2	Clostridiales	Syntrophomonadaceae	Syntrophomonas_1	0	0	0	0	0	0	0	0	0	0	0	0	0	0	0	0	0	0	0	0.0608273	0	0	0	0	0	0	0	0.121655	0	0	0	0.0608273	0	0.0608273	0	0	0.0608273	0
Firmicutes	Clostridia_2	Clostridiales	Syntrophomonadaceae	Syntrophomonas_2	0	0	0	0	0	0	0	0.0608273	0	0	0	0.0608273	0	0	0.0608273	0	0	0	0	0	0	0	0	0	0	0	0	0	0	0	0	0	0	0	0	0	0	0
Firmicutes	Clostridia_2	Clostridiales	Syntrophomonadaceae	Syntrophomonas_3	0	0	0	0	0	0.0608273	0	0	0	0	0	0	0	0	0	0	0.0608273	0	0	0	0	0	0	0	0	0	0	0	0	0	0	0	0	0	0	0	0	0
Firmicutes	Clostridia_2	Clostridiales	Syntrophomonadaceae	unclassified	0	0	0.121655	0	0	0.0608273	0	0	0	0.0608273	0	0.364964	0	0	0.243309	0.0608273	0.121655	0	0	0	0	0	0	0	0	0	0.182482	0.486618	0.0608273	0	0	0	0	0.0608273	0.121655	0.0608273	0	0.121655
			Syntrophomonadaceae		0	0	0.182482	0	0	0.182482	0	0.0608273	0	0.0608273	0	0.425791	0	0	0.364964	0.0608273	0.182482	0	0	0.182482	0	0	0	0	0	0.0608273	0.182482	0.6691	0.243309	0	0	0.0608273	0	0.121655	0.121655	0.121655	0.0608273	0.182482
		Clostridiales			0	0	0.182482	0	0	0.182482	0	0.0608273	0	0.0608273	0	0.425791	0	0	0.364964	0.0608273	0.182482	0	0	0.182482	0	0	0	0	0	0.0608273	0.182482	0.6691	0.425791	0	0	0.0608273	0	0.121655	0.121655	0.182482	0.0608273	0.182482
Firmicutes	Clostridia_2	Clostridiales_1	Heliobacteriaceae	Uncultured	0	0	0	0	0	0	0	0	0	0	0	0	0	0	0	0	0	0	0	0	0	0	0	0	0	0	0	0.0608273	0	0	0	0	0	0	0	0	0	0
			Heliobacteriaceae		0	0	0	0	0	0	0	0	0	0	0	0	0	0	0	0	0	0	0	0	0	0	0	0	0	0	0	0.0608273	0	0	0	0	0	0	0	0	0	0
Firmicutes	Clostridia_2	Clostridiales_1	OPB54	unclassified	0	0	0	0	0	0	0	0	0	0	0	0	0	0	0	0	0	0	0	0	0	0	0	0	0	0	0	0.0608273	0	0.0608273	0	0	0	0	0	0	0	0
			OPB54		0	0	0	0	0	0	0	0	0	0	0	0	0	0	0	0	0	0	0	0	0	0	0	0	0	0	0	0.0608273	0	0.0608273	0	0	0	0	0	0	0	0
Firmicutes	Clostridia_2	Clostridiales_1	Peptococcaceae_1	Uncultured_2	0	0	0.243309	0	0	0	0.0608273	0.121655	0	0	0	2.18978	0.0608273	0	0.851582	0.182482	0.0608273	0.364964	0.182482	0.608273	0.182482	0.425791	0.364964	0	0.182482	0.425791	0.121655	0.243309	0.0608273	0.364964	0	0	0.0608273	0.0608273	0.790754	1.09489	0.304136	0.0608273
Firmicutes	Clostridia_2	Clostridiales_1	Peptococcaceae_1	Uncultured_3	0	0	0	0	0	0.0608273	0	0	0	0	0	0	0	0	0	0	0	0	0	0	0	0	0	0	0	0.0608273	0	0	0	0	0	0	0	0	0.0608273	0	0	0
Firmicutes	Clostridia_2	Clostridiales_1	Peptococcaceae_1	Uncultured_4	0	0	0	0	0	0	0	0	0	0	0	0	0	0	0.121655	0	0.0608273	0	0	0	0	0	0	0	0	0	0	0	0	0	0	0	0	0	0	0	0	0
Firmicutes	Clostridia_2	Clostridiales_1	Peptococcaceae_1	Uncultured_5	0	0	0	0	0	0	0	0	0	0	0	0	0	0	0	0.0608273	0	0	0.121655	0.182482	0	0	0	0	0.121655	0.243309	0	0.486618	0.364964	0.425791	0.121655	0.121655	0.243309	0.912409	1.21655	2.12895	1.70316	2.37226
Firmicutes	Clostridia_2	Clostridiales_1	Peptococcaceae_1	unclassified	0	0	0.182482	0	0	0.121655	0	0	0	0	0	0	0	0	0	0	0	0	0	0.0608273	0	0	0	0	0	0	0	0	0	0	0	0	0	0	0.0608273	0.121655	0.0608273	0.0608273
			Peptococcaceae_1		0	0	0.425791	0	0	0.182482	0.0608273	0.121655	0	0	0	2.18978	0.0608273	0	0.973236	0.243309	0.121655	0.364964	0.304136	0.851582	0.182482	0.425791	0.364964	0	0.304136	0.729927	0.121655	0.729927	0.425791	0.790754	0.121655	0.121655	0.304136	0.973236	2.12895	3.3455	2.06813	2.49392
Firmicutes	Clostridia_2	Clostridiales_1	Peptococcaceae_2	Dehalobacter	0	0	0	0	0	0	0	0	0	0	0	0	0	0	0	0	0	0	0	0	0	0	0	0.0608273	0	0	0	0	0	0	0	0	0	0	0	0	0	0
Firmicutes	Clostridia_2	Clostridiales_1	Peptococcaceae_2	Desulfosporosinus	0	0	0	0	0	0.0608273	0	0	0	0	0	0	0	0	0.121655	0	0.0608273	0	0	0.182482	0	0	0	0	0	0	0	0.182482	0	0	0	0	0	0	0	0.243309	0.243309	0
Firmicutes	Clostridia_2	Clostridiales_1	Peptococcaceae_2	Uncultured_gut_Group_A	0	0	0	0	0	0	0	0	0	0	0	0	0	0	0	0	0	0	0	0	0	0	0	0	0	0	0.182482	0	1.15572	0.973236	0	0	0	0	0	0	0.486618	0
Firmicutes	Clostridia_2	Clostridiales_1	Peptococcaceae_2	unclassified	0	0	0	0	0	0.0608273	0	0	0	0	0	0	0	0	0	0	0	0	0	0	0	0	0	0	0	0	0	0	0	0	0	0	0	0	0	0	0.0608273	0
			Peptococcaceae_2		0	0	0	0	0	0.121655	0	0	0	0	0	0	0	0	0.121655	0	0.0608273	0	0	0.182482	0	0	0	0.0608273	0	0	0.182482	0.182482	1.15572	0.973236	0	0	0	0	0	0.243309	0.790754	0
Firmicutes	Clostridia_2	Clostridiales_1	Peptococcaceae_3	Desulfotomaculum_4	0	0	0	0	0	0	0	0.0608273	0	0.0608273	0	0.0608273	0	0	0	0	0	0	0	0	0	0	0	0	0	0	0	0	0	0	0	0	0	0	0.0608273	0	0	0.121655
Firmicutes	Clostridia_2	Clostridiales_1	Peptococcaceae_3	Desulfotomaculum_5	0	0	0	0	0	0	0	0	0	0	0	0	0	0	0	0	0	0	0	0	0	0	0	0	0	0	0	0	0	0	0	0	0	0	0.182482	0.0608273	0	0
Firmicutes	Clostridia_2	Clostridiales_1	Peptococcaceae_3	Pelotomaculum_3	0	0	0	0	0	0.182482	0	0	0	0	0	0	0	0	0	0	0	0	0	0	0	0	0	0	0	0	0	0.547445	0.182482	0	0	0	0	0	0	0.0608273	0.0608273	0
			Peptococcaceae_3		0	0	0	0	0	0.182482	0	0.0608273	0	0.0608273	0	0.0608273	0	0	0	0	0	0	0	0	0	0	0	0	0	0	0	0.547445	0.182482	0	0	0	0	0	0.243309	0.121655	0.0608273	0.121655
Firmicutes	Clostridia_2	Clostridiales_1	Veillonellaceae	Acetonema_a	0	0	0	0	0	0	0	0	0	0	0	0	0	0	0	0	0	0	0	0	0	0	0	0	0	0	0	0.0608273	0	0	0	0	0	0	0	0	0	0
Firmicutes	Clostridia_2	Clostridiales_1	Veillonellaceae	Acidaminococcus	0	0	0	0	0	0	0	0	0	0	0	0	0	0	0	0	0	0	0	0	0	0	0	0.486618	0	0	0	0	0	0	0	0	0	0	0	0	0	0
Firmicutes	Clostridia_2	Clostridiales_1	Veillonellaceae	Anaeroarcus-Anaeromusa	0	0	0	0.0608273	0	0	0	0	0	0	0	0	0	0	0	0	0	0	0	0	0.243309	0	0	0	0.0608273	0	0	0	0	0	0	0	0	0	0	0	0	0
Firmicutes	Clostridia_2	Clostridiales_1	Veillonellaceae	Anaerovibrio	0	0	0	0	0	0	0	0	0	0	0	0	0	0	0	0	0	0	0	0	0	0	0	0.304136	0	0	0	0	0	0	0	0	0	0	0	0	0	0
Firmicutes	Clostridia_2	Clostridiales_1	Veillonellaceae	Dendrosporobacter	0	0	0	0	0	0	0	0.0608273	0	0	0.243309	0.425791	0	0	0.182482	0.0608273	0.121655	0.304136	0.243309	0.243309	0	0	0.0608273	0	0.304136	0.0608273	0.0608273	0	0.0608273	0	0	0	0	0	0.0608273	0	0	0
Firmicutes	Clostridia_2	Clostridiales_1	Veillonellaceae	Dialister_1	0	0	0	0	0	0	0	0	0	0	0	0	0	0	0	0	0	0	0	0	0	0	0	0.608273	0	0	0	0	0	0	0	0	0	0	0	0	0	0
Firmicutes	Clostridia_2	Clostridiales_1	Veillonellaceae	Megasphaera	0	0	0	0	0	0	0	0	0	0	0	0	0	0	0	0	0	0	0	0	0	0	0	6.38686	0	0	0	0	0	0	0	0	0	0	0	0	0	0
Firmicutes	Clostridia_2	Clostridiales_1	Veillonellaceae	Mitsuokella	0	0	0	0	0	0	0	0	0	0	0	0	0	0	0	0	0	0	0	0	0	0	0	0.729927	0	0	0	0	0	0	0	0	0	0	0	0	0	0
Firmicutes	Clostridia_2	Clostridiales_1	Veillonellaceae	Phascolarctobacterium	0	0	0	0	0.121655	0.0608273	0	0	0	0	0	0	0	0	0	4.62287	0	0.0608273	1.3382	0.425791	0.425791	1.52068	0	0.182482	0	0.0608273	0	0	0.0608273	0	0	0	0	0	0	0	0	0
Firmicutes	Clostridia_2	Clostridiales_1	Veillonellaceae	Selenomonas_2	0	0	0	0	0	0	0	0	0	0	0	0	0	0	0	0	0	0	0	0	0	0	0	0.304136	0	0	0	0	0	0	0	0	0	0	0	0	0	0
Firmicutes	Clostridia_2	Clostridiales_1	Veillonellaceae	Selenomonas_7	0	0	0	0	0	0	0	0	0	0	0	0	0	0	0	0	0	0	0	0	0	0	0	0.0608273	0	0	0	0	0	0	0	0	0	0	0	0	0	0
Firmicutes	Clostridia_2	Clostridiales_1	Veillonellaceae	Thermosinus	0	0	0	0	0	0	0	0	0	0	0	0	0	0	0	0	0	0	0	0	0	0	0	0	1.15572	0.243309	0.121655	0.0608273	0.0608273	0	0	0.182482	0.121655	0	0	0	0	0
Firmicutes	Clostridia_2	Clostridiales_1	Veillonellaceae	Uncultured_1	0	0	0	0	0	0	0	0	0	0	0	0	0	0	0	0	0	0	0	0	0	0	0	0.0608273	0	0	0	0	0	0	0	0	0	0	0	0	0	0
Firmicutes	Clostridia_2	Clostridiales_1	Veillonellaceae	Uncultured_2	0	0	0	0	0	0	0	0	0	0	0	0	0	0	0	0	0	0	0	0	0	0	0	0.0608273	0	0	0	0	0	0	0	0	0	0	0	0	0	0
Firmicutes	Clostridia_2	Clostridiales_1	Veillonellaceae	Uncultured_6	0	0	0	0	0	0	0	0	0	0	0	0	0	0	0	0.121655	0	0	0.0608273	0	0	0.0608273	0	0	0	0	0	0	0	0	0	0.0608273	0	0	0	0	0	0
Firmicutes	Clostridia_2	Clostridiales_1	Veillonellaceae	Uncultured_7	0	0	0	0	0	0.121655	0.0608273	0.0608273	0.121655	0	0.973236	0.425791	0	0	0.304136	1.03406	0.729927	0.973236	2.18978	0.364964	2.25061	0.425791	0.486618	0.182482	0.790754	0.608273	1.58151	0	0	0	0.0608273	0	0	0	0	0	0.0608273	0
Firmicutes	Clostridia_2	Clostridiales_1	Veillonellaceae	Uncultured_8	0	0	0.364964	0	0	0	0	0	0	0	0	0.182482	0	0	0.425791	0.0608273	0.0608273	0	0.0608273	0.304136	0.304136	0.729927	0	0	0	0	0	0.182482	0.182482	0.0608273	0	0	0	0.0608273	0.304136	0.182482	0.182482	0.121655
Firmicutes	Clostridia_2	Clostridiales_1	Veillonellaceae	Veillonella	0	0	0	0	0	0	0	0	0	0	0	0	0	0	0	0	0	0	0	0	0	0	0	0.0608273	0	0	0	0.0608273	0	0	0	0	0	0	0	0	0	0
Firmicutes	Clostridia_2	Clostridiales_1	Veillonellaceae	unclassified	0	0	0.0608273	0	0	0.0608273	0	0	0	0	0	0	0	0	0	0	0	0	0.304136	0	0	0	0	0.912409	0.0608273	0	0	0	0.0608273	0	0	0.121655	0	0.0608273	0	0.243309	0	0
			Veillonellaceae		0	0	0.425791	0.0608273	0.121655	0.243309	0.0608273	0.121655	0.121655	0	1.21655	1.03406	0	0	0.912409	5.90024	0.912409	1.3382	4.19708	1.3382	3.22384	2.73723	0.547445	10.3406	2.37226	0.973236	1.76399	0.364964	0.425791	0.0608273	0.0608273	0.364964	0.121655	0.121655	0.364964	0.425791	0.243309	0.121655
Firmicutes	Clostridia_2	Clostridiales_1	unclassified	unclassified	0	0.0608273	0	0	0	0	0	0	0	0	0	0	0	0	0	0	0	0	0	0	0	0	0	0	0	0	0	0	0	0	0	0	0	0.0608273	0	0.182482	0.0608273	0.0608273
			unclassified		0	0.0608273	0	0	0	0	0	0	0	0	0	0	0	0	0	0	0	0	0	0	0	0	0	0	0	0	0	0	0	0	0	0	0	0.0608273	0	0.182482	0.0608273	0.0608273
		Clostridiales_1			0	0.0608273	0.851582	0.0608273	0.121655	0.729927	0.121655	0.304136	0.121655	0.0608273	1.21655	3.28467	0.0608273	0	2.0073	6.14355	1.09489	1.70316	4.50122	2.37226	3.40633	3.16302	0.912409	10.4015	2.6764	1.70316	2.06813	1.94647	2.18978	1.88564	0.182482	0.486618	0.425791	1.15572	2.73723	4.31873	3.22384	2.79805
Firmicutes	Clostridia_2	Clostridiales_2	Family_XVIII_Incertae_Sedis	Symbiobacterium	0.0608273	0	0	0	0	0	0	0	0	0	0	0	0	0	0	0	0	0	0	0	0	0	0	0	0	0	0	0	0	0	0	0	0	0	0	0	0	0
			Family_XVIII_Incertae_Sedis		0.0608273	0	0	0	0	0	0	0	0	0	0	0	0	0	0	0	0	0	0	0	0	0	0	0	0	0	0	0	0	0	0	0	0	0	0	0	0	0
		Clostridiales_2			0.0608273	0	0	0	0	0	0	0	0	0	0	0	0	0	0	0	0	0	0	0	0	0	0	0	0	0	0	0	0	0	0	0	0	0	0	0	0	0
Firmicutes	Clostridia_2	Thermoanerobacterales	Thermoanaerobacteraceae	Gelria	0	0	0	0	0	0	0	0.0608273	0	0	0.0608273	0	0	0	0	0	0	0	0	0	0	0	0	0	0	0	0	0	0	0	0	0	0	0	0	0	0	0
			Thermoanaerobacteraceae		0	0	0	0	0	0	0	0.0608273	0	0	0.0608273	0	0	0	0	0	0	0	0	0	0	0	0	0	0	0	0	0	0	0	0	0	0	0	0	0	0	0
		Thermoanerobacterales			0	0	0	0	0	0	0	0.0608273	0	0	0.0608273	0	0	0	0	0	0	0	0	0	0	0	0	0	0	0	0	0	0	0	0	0	0	0	0	0	0	0
Firmicutes	Clostridia_2	unclassified	unclassified	unclassified	0	0	0.0608273	0	0	0	0	0	0	0	0	0	0	0	0	0	0	0	0	0	0	0.0608273	0	0.0608273	0	0	0	0	0	0	0	0	0	0	0	0	0.0608273	0
			unclassified		0	0	0.0608273	0	0	0	0	0	0	0	0	0	0	0	0	0	0	0	0	0	0	0.0608273	0	0.0608273	0	0	0	0	0	0	0	0	0	0	0	0	0.0608273	0
		unclassified			0	0	0.0608273	0	0	0	0	0	0	0	0	0	0	0	0	0	0	0	0	0	0	0.0608273	0	0.0608273	0	0	0	0	0	0	0	0	0	0	0	0	0.0608273	0
	Clostridia_2				0.0608273	0.0608273	1.09489	0.0608273	0.121655	0.912409	0.121655	0.425791	0.121655	0.121655	1.27737	3.71046	0.0608273	0	2.37226	6.20438	1.27737	1.70316	4.50122	2.55474	3.40633	3.22384	0.912409	10.4623	2.6764	1.76399	2.25061	2.61557	2.61557	1.88564	0.182482	0.547445	0.425791	1.27737	2.85888	4.50122	3.3455	2.98054
Firmicutes	Clostridia_3	Clostridiales	Syntrophomonadaceae	Dethiobacter	0	0	0	0	0	0	0	0	0	0	0	0	0	0	0	0	0	0	0	0	0	0	0	0	0	0	0	0	0	0.0608273	0	0	0	0	0	0	0	0
Firmicutes	Clostridia_3	Clostridiales	Syntrophomonadaceae	unclassified	0	0	0	0	0	0	0	0	0	0	0	0	0	0	0	0	0	0	0	0	0	0	0	0	0	0	0	0	0.182482	0.608273	0	0	0	0	0.0608273	0.0608273	0	0.121655
			Syntrophomonadaceae		0	0	0	0	0	0	0	0	0	0	0	0	0	0	0	0	0	0	0	0	0	0	0	0	0	0	0	0	0.182482	0.6691	0	0	0	0	0.0608273	0.0608273	0	0.121655
		Clostridiales			0	0	0	0	0	0	0	0	0	0	0	0	0	0	0	0	0	0	0	0	0	0	0	0	0	0	0	0	0.182482	0.6691	0	0	0	0	0.0608273	0.0608273	0	0.121655
	Clostridia_3				0	0	0	0	0	0	0	0	0	0	0	0	0	0	0	0	0	0	0	0	0	0	0	0	0	0	0	0	0.182482	0.6691	0	0	0	0	0.0608273	0.0608273	0	0.121655
Firmicutes	Erysipelotrichi	Erysipelotrichales	Erysipelotrichaceae	Catenibacterium	0	0	0	0	0	0	0	0	0	0	0	0	0	0	0	0	0	0	0	0	0	0	0	0.121655	0	0	0	0	0	0	0	0	0	0	0	0	0	0
Firmicutes	Erysipelotrichi	Erysipelotrichales	Erysipelotrichaceae	Incertae_Sedis_1	0	0	0	0	0	0	0	0	0	0	0	0	0	0	0	0	0	0	0	0	0	0	0	0.0608273	0	0	0	0	0	0	0	0	0	0	0	0	0	0
Firmicutes	Erysipelotrichi	Erysipelotrichales	Erysipelotrichaceae	Incertae_Sedis_8	0	0	0	0	0	0	0	0	0	0	0	0	0	0	0	0	0	0	0	0.0608273	0	0	0	0	0	0	0	0	0	0.182482	0	0	0	0	0	0	0	0
Firmicutes	Erysipelotrichi	Erysipelotrichales	Erysipelotrichaceae	Solobacterium	0	0	0	0	0	0	0	0	0	0	0	0	0	0	0	0	0	0	0	0	0	0	0	0.243309	0	0	0	0	0	0	0	0	0	0	0	0	0	0
Firmicutes	Erysipelotrichi	Erysipelotrichales	Erysipelotrichaceae	Turicibacter	0	0	0	0	0	0	0	0	0	0.0608273	0	0	0	0	0	0	0	0	0	0	0	0	0	0	0.304136	0	0.0608273	1.09489	0.0608273	1.09489	0.0608273	0	0.121655	0	0	0	0.486618	0.182482
Firmicutes	Erysipelotrichi	Erysipelotrichales	Erysipelotrichaceae	Uncultured_11	0	0	0	0	0	0	0	0	0	0	0	0	0	0	0	0	0	0	0	0	0	0	0	0.486618	0	0	0	0	0	0	0	0	0	0	0	0	0	0
Firmicutes	Erysipelotrichi	Erysipelotrichales	Erysipelotrichaceae	Uncultured_12	0	0	0	0	0	0	0	0	0	0	0	0	0	0	0.121655	0	0	0	0	0	0	0	0	0	0	0	0	0	0	0	0	0	0	0	0	0	0	0
Firmicutes	Erysipelotrichi	Erysipelotrichales	Erysipelotrichaceae	Uncultured_3	0	0	0	0	0	0	0	0	0	0	0	0	0	0	0	0	0	0	0	0	0.0608273	0	0	0	0	0	0	0	0	0	0	0	0	0	0	0	0	0
Firmicutes	Erysipelotrichi	Erysipelotrichales	Erysipelotrichaceae	Uncultured_9	0	0	0	0	0	0	0	0	0	0	0	0	0	0	0	0	0	0	0	0	0	0	0	0.0608273	0	0	0	0	0	0	0	0	0	0	0	0	0	0
Firmicutes	Erysipelotrichi	Erysipelotrichales	Erysipelotrichaceae	unclassified	0	0	0	0	0	0	0	0	0	0	0	0	0	0	0.0608273	0	0	0	0	0.0608273	0	0	0	0.0608273	0	0	0	0	0	0.0608273	0	0	0	0	0	0.0608273	0	0
			Erysipelotrichaceae		0	0	0	0	0	0	0	0	0	0.0608273	0	0	0	0	0.182482	0	0	0	0	0.121655	0.0608273	0	0	1.03406	0.304136	0	0.0608273	1.09489	0.0608273	1.3382	0.0608273	0	0.121655	0	0	0.0608273	0.486618	0.182482
		Erysipelotrichales			0	0	0	0	0	0	0	0	0	0.0608273	0	0	0	0	0.182482	0	0	0	0	0.121655	0.0608273	0	0	1.03406	0.304136	0	0.0608273	1.09489	0.0608273	1.3382	0.0608273	0	0.121655	0	0	0.0608273	0.486618	0.182482
	Erysipelotrichi				0	0	0	0	0	0	0	0	0	0.0608273	0	0	0	0	0.182482	0	0	0	0	0.121655	0.0608273	0	0	1.03406	0.304136	0	0.0608273	1.09489	0.0608273	1.3382	0.0608273	0	0.121655	0	0	0.0608273	0.486618	0.182482
Firmicutes	RF3	unclassified	unclassified	unclassified	0.0608273	0	0	0	0	0	0	0.0608273	0	0	0	0.0608273	0	0	0	0.0608273	0	0.121655	0	0.0608273	0	0.182482	0	0.0608273	0	0.364964	0	0.0608273	0	0	0	0	0	0	0.121655	0	0	0
			unclassified		0.0608273	0	0	0	0	0	0	0.0608273	0	0	0	0.0608273	0	0	0	0.0608273	0	0.121655	0	0.0608273	0	0.182482	0	0.0608273	0	0.364964	0	0.0608273	0	0	0	0	0	0	0.121655	0	0	0
		unclassified			0.0608273	0	0	0	0	0	0	0.0608273	0	0	0	0.0608273	0	0	0	0.0608273	0	0.121655	0	0.0608273	0	0.182482	0	0.0608273	0	0.364964	0	0.0608273	0	0	0	0	0	0	0.121655	0	0	0
	RF3				0.0608273	0	0	0	0	0	0	0.0608273	0	0	0	0.0608273	0	0	0	0.0608273	0	0.121655	0	0.0608273	0	0.182482	0	0.0608273	0	0.364964	0	0.0608273	0	0	0	0	0	0	0.121655	0	0	0
Firmicutes	unclassified	unclassified	unclassified	unclassified	0.121655	0.6691	0.425791	0.425791	0.182482	0.486618	0.0608273	0	0.0608273	0.0608273	0.243309	0.182482	0	0	0.304136	0.121655	0	0.121655	0.304136	0.0608273	0	0	0	1.58151	0.243309	0.0608273	0.121655	2.61557	0.243309	0.364964	0.364964	0.0608273	0.486618	0.182482	0.547445	0.304136	0.851582	0.547445
			unclassified		0.121655	0.6691	0.425791	0.425791	0.182482	0.486618	0.0608273	0	0.0608273	0.0608273	0.243309	0.182482	0	0	0.304136	0.121655	0	0.121655	0.304136	0.0608273	0	0	0	1.58151	0.243309	0.0608273	0.121655	2.61557	0.243309	0.364964	0.364964	0.0608273	0.486618	0.182482	0.547445	0.304136	0.851582	0.547445
		unclassified			0.121655	0.6691	0.425791	0.425791	0.182482	0.486618	0.0608273	0	0.0608273	0.0608273	0.243309	0.182482	0	0	0.304136	0.121655	0	0.121655	0.304136	0.0608273	0	0	0	1.58151	0.243309	0.0608273	0.121655	2.61557	0.243309	0.364964	0.364964	0.0608273	0.486618	0.182482	0.547445	0.304136	0.851582	0.547445
	unclassified				0.121655	0.6691	0.425791	0.425791	0.182482	0.486618	0.0608273	0	0.0608273	0.0608273	0.243309	0.182482	0	0	0.304136	0.121655	0	0.121655	0.304136	0.0608273	0	0	0	1.58151	0.243309	0.0608273	0.121655	2.61557	0.243309	0.364964	0.364964	0.0608273	0.486618	0.182482	0.547445	0.304136	0.851582	0.547445
Firmicutes					51.8856	48.601	51.0341	72.5061	44.3431	54.7445	23.3577	23.8443	17.0316	5.53528	65.146	40.9976	9.79319	65.9976	43.1265	50.6691	34.0024	32.2384	36.3139	46.1679	39.1119	29.8662	31.2652	82.1168	32.9075	30.5353	22.6277	45.8029	53.9538	68.8564	9.24574	7.48175	22.6886	21.0462	30.9002	39.4161	46.0462	37.4696
Fusobacteria	Fusobacteria	Fusobacteriales	ASCC02	unclassified	0	0	0	0	0	0	0	0	0	0	0	0	0	0	0	0	0	0.0608273	0.0608273	0	0	0	0	0	0	0	0	0	0	0	0	0	0	0	0	0	0	0
			ASCC02		0	0	0	0	0	0	0	0	0	0	0	0	0	0	0	0	0	0.0608273	0.0608273	0	0	0	0	0	0	0	0	0	0	0	0	0	0	0	0	0	0	0
Fusobacteria	Fusobacteria	Fusobacteriales	Fusobacteriaceae	Fusobacterium_1	0	0.121655	0	0.729927	0.304136	0.243309	0.0608273	2.55474	0.243309	0	2.0073	0.0608273	0.0608273	5.59611	0.364964	1.52068	6.20438	0.425791	5.59611	2.0073	0.425791	0.121655	0.547445	0	0	0.121655	0	0	0.0608273	0	0	0.182482	0	0	0	0	0	0
Fusobacteria	Fusobacteria	Fusobacteriales	Fusobacteriaceae	Ilyobacter	0	0	0	0	0.0608273	0	0	0	0	0	0	0	0	0	0	0	0	0	0	0	0.0608273	0	0	0	0	0	0	0	0	0	0	0	0	0	0	0	0	0
Fusobacteria	Fusobacteria	Fusobacteriales	Fusobacteriaceae	unclassified	0	0	0	0	0	0.0608273	0	0.243309	0	0	0	0	0	0	0	0	0	1.03406	0.364964	0.121655	0	0	0	0	0	0	0	0	0.121655	0	0	0	0	0	0	0	0	0
			Fusobacteriaceae		0	0.121655	0	0.729927	0.364964	0.304136	0.0608273	2.79805	0.243309	0	2.0073	0.0608273	0.0608273	5.59611	0.364964	1.52068	6.20438	1.45985	5.96107	2.12895	0.486618	0.121655	0.547445	0	0	0.121655	0	0	0.182482	0	0	0.182482	0	0	0	0	0	0
Fusobacteria	Fusobacteria	Fusobacteriales	Leptotrichiaceae	Sebaldella	0	0	0	0	0	0	0	0	0	0	0.0608273	0.0608273	0	1.58151	0	0.851582	0	0.425791	0.0608273	0.243309	0.121655	0.0608273	0.0608273	0	1.88564	0	0	0	0.0608273	0	0	0	0	0.0608273	0	0	0	0
			Leptotrichiaceae		0	0	0	0	0	0	0	0	0	0	0.0608273	0.0608273	0	1.58151	0	0.851582	0	0.425791	0.0608273	0.243309	0.121655	0.0608273	0.0608273	0	1.88564	0	0	0	0.0608273	0	0	0	0	0.0608273	0	0	0	0
Fusobacteria	Fusobacteria	Fusobacteriales	boneC3G7	unclassified	0	0	0	0.0608273	0.0608273	0.0608273	0	0	0	0	0	0	0	0	0	0	0	0.0608273	0	0	0	0	0	0	0	0	0	0	0	0	0	0	0	0	0	0	0	0
			boneC3G7		0	0	0	0.0608273	0.0608273	0.0608273	0	0	0	0	0	0	0	0	0	0	0	0.0608273	0	0	0	0	0	0	0	0	0	0	0	0	0	0	0	0	0	0	0	0
Fusobacteria	Fusobacteria	Fusobacteriales	unclassified	unclassified	0	0	0	0.304136	0.0608273	0.608273	0	0.121655	0	0	0	0	0	0	0	0.121655	0.0608273	0.973236	0.121655	0	0	0	0	0	0	0.0608273	0	0	0.0608273	0	0	0	0	0	0	0	0	0
			unclassified		0	0	0	0.304136	0.0608273	0.608273	0	0.121655	0	0	0	0	0	0	0	0.121655	0.0608273	0.973236	0.121655	0	0	0	0	0	0	0.0608273	0	0	0.0608273	0	0	0	0	0	0	0	0	0
		Fusobacteriales			0	0.121655	0	1.09489	0.486618	0.973236	0.0608273	2.91971	0.243309	0	2.06813	0.121655	0.0608273	7.17762	0.364964	2.49392	6.26521	2.98054	6.20438	2.37226	0.608273	0.182482	0.608273	0	1.88564	0.182482	0	0	0.304136	0	0	0.182482	0	0.0608273	0	0	0	0
	Fusobacteria				0	0.121655	0	1.09489	0.486618	0.973236	0.0608273	2.91971	0.243309	0	2.06813	0.121655	0.0608273	7.17762	0.364964	2.49392	6.26521	2.98054	6.20438	2.37226	0.608273	0.182482	0.608273	0	1.88564	0.182482	0	0	0.304136	0	0	0.182482	0	0.0608273	0	0	0	0
Fusobacteria					0	0.121655	0	1.09489	0.486618	0.973236	0.0608273	2.91971	0.243309	0	2.06813	0.121655	0.0608273	7.17762	0.364964	2.49392	6.26521	2.98054	6.20438	2.37226	0.608273	0.182482	0.608273	0	1.88564	0.182482	0	0	0.304136	0	0	0.182482	0	0.0608273	0	0	0	0
Gemmatimonadetes	Gemmatimonadetes	Gemmatimonadales	Gemmatimonadaceae	Gemmatimonas	0.121655	0.0608273	0	0	0	0	0	0	0	0	0	0	0	0	0	0	0	0	0	0	0	0	0	0	0	0	0	0.121655	0	0	0	0	0	0	0	0	0	0
Gemmatimonadetes	Gemmatimonadetes	Gemmatimonadales	Gemmatimonadaceae	Uncultured_3	0.0608273	0	0	0	0	0	0	0	0	0	0	0	0	0	0	0	0	0	0	0	0	0	0	0	0	0	0	0	0	0	0	0	0	0	0	0	0	0
Gemmatimonadetes	Gemmatimonadetes	Gemmatimonadales	Gemmatimonadaceae	Uncultured_7	0	0	0	0	0.0608273	0	0	0	0	0	0	0	0	0	0	0	0	0	0	0	0	0	0	0	0	0	0	0	0	0	0	0	0	0	0	0	0	0
Gemmatimonadetes	Gemmatimonadetes	Gemmatimonadales	Gemmatimonadaceae	unclassified	0	0	0	0	0	0	0	0	0	0	0	0	0	0	0	0	0	0	0	0	0	0	0	0	0	0	0	0	0	0.0608273	0	0	0	0	0	0	0	0
			Gemmatimonadaceae		0.182482	0.0608273	0	0	0.0608273	0	0	0	0	0	0	0	0	0	0	0	0	0	0	0	0	0	0	0	0	0	0	0.121655	0	0.0608273	0	0	0	0	0	0	0	0
		Gemmatimonadales			0.182482	0.0608273	0	0	0.0608273	0	0	0	0	0	0	0	0	0	0	0	0	0	0	0	0	0	0	0	0	0	0	0.121655	0	0.0608273	0	0	0	0	0	0	0	0
	Gemmatimonadetes				0.182482	0.0608273	0	0	0.0608273	0	0	0	0	0	0	0	0	0	0	0	0	0	0	0	0	0	0	0	0	0	0	0.121655	0	0.0608273	0	0	0	0	0	0	0	0
Gemmatimonadetes					0.182482	0.0608273	0	0	0.0608273	0	0	0	0	0	0	0	0	0	0	0	0	0	0	0	0	0	0	0	0	0	0	0.121655	0	0.0608273	0	0	0	0	0	0	0	0
Lentisphaerae	Lentisphaeria	B07-P-DI-P58	unclassified	unclassified	0	0	0	0	0	0	0	0	0	0	0	0	0	0	0.243309	0.0608273	0	0	0	0	0	0	0	0	0	0	0	0.0608273	0	0	0	0	0	0	0	0	0	0
			unclassified		0	0	0	0	0	0	0	0	0	0	0	0	0	0	0.243309	0.0608273	0	0	0	0	0	0	0	0	0	0	0	0.0608273	0	0	0	0	0	0	0	0	0	0
		B07-P-DI-P58			0	0	0	0	0	0	0	0	0	0	0	0	0	0	0.243309	0.0608273	0	0	0	0	0	0	0	0	0	0	0	0.0608273	0	0	0	0	0	0	0	0	0	0
Lentisphaerae	Lentisphaeria	BS5	unclassified	unclassified	0	0	0.0608273	0	0	0	0	0	0	0	0	0.608273	0.0608273	0	0.121655	0.912409	0	0.182482	0.0608273	0.304136	0	0	0	0	0	0	0	0	0	0	0	0	0	0	0	0	0	0
			unclassified		0	0	0.0608273	0	0	0	0	0	0	0	0	0.608273	0.0608273	0	0.121655	0.912409	0	0.182482	0.0608273	0.304136	0	0	0	0	0	0	0	0	0	0	0	0	0	0	0	0	0	0
		BS5			0	0	0.0608273	0	0	0	0	0	0	0	0	0.608273	0.0608273	0	0.121655	0.912409	0	0.182482	0.0608273	0.304136	0	0	0	0	0	0	0	0	0	0	0	0	0	0	0	0	0	0
Lentisphaerae	Lentisphaeria	CVer-1_termite_group	unclassified	unclassified	0	0	0	0	0	0	0	0.121655	0	0	0	0.547445	0	0	0.121655	2.0073	0	0.0608273	0.425791	0	0	0.486618	0	0	0	0	0	0.304136	0.425791	0.304136	0	0.0608273	0	0.0608273	0.121655	0.425791	0	0.0608273
			unclassified		0	0	0	0	0	0	0	0.121655	0	0	0	0.547445	0	0	0.121655	2.0073	0	0.0608273	0.425791	0	0	0.486618	0	0	0	0	0	0.304136	0.425791	0.304136	0	0.0608273	0	0.0608273	0.121655	0.425791	0	0.0608273
		CVer-1_termite_group			0	0	0	0	0	0	0	0.121655	0	0	0	0.547445	0	0	0.121655	2.0073	0	0.0608273	0.425791	0	0	0.486618	0	0	0	0	0	0.304136	0.425791	0.304136	0	0.0608273	0	0.0608273	0.121655	0.425791	0	0.0608273
Lentisphaerae	Lentisphaeria	CVer-2_termite_group	unclassified	unclassified	0	0	0	0	0	0	0	0	0	0	0	0.608273	0	0	0.182482	0	0	0	0	0	0	0	0	0	0	0	0	0.425791	0.304136	0.243309	0	0	0	0	0.0608273	0.0608273	0	0
			unclassified		0	0	0	0	0	0	0	0	0	0	0	0.608273	0	0	0.182482	0	0	0	0	0	0	0	0	0	0	0	0	0.425791	0.304136	0.243309	0	0	0	0	0.0608273	0.0608273	0	0
		CVer-2_termite_group			0	0	0	0	0	0	0	0	0	0	0	0.608273	0	0	0.182482	0	0	0	0	0	0	0	0	0	0	0	0	0.425791	0.304136	0.243309	0	0	0	0	0.0608273	0.0608273	0	0
Lentisphaerae	Lentisphaeria	RFP12_gut_group	unclassified	unclassified	0	0	0	0	0	0	0	0	0	0	0	0	0	0	0.121655	0	0	0	0	0	0	0	0	0	0	0	0	0	0	0	0	0	0	0	0	0	0	0
			unclassified		0	0	0	0	0	0	0	0	0	0	0	0	0	0	0.121655	0	0	0	0	0	0	0	0	0	0	0	0	0	0	0	0	0	0	0	0	0	0	0
		RFP12_gut_group			0	0	0	0	0	0	0	0	0	0	0	0	0	0	0.121655	0	0	0	0	0	0	0	0	0	0	0	0	0	0	0	0	0	0	0	0	0	0	0
Lentisphaerae	Lentisphaeria	Victivallales	Victivallaceae	Victivallis	0.304136	0.304136	0.547445	0	0	0	0.0608273	0.121655	0.121655	0.0608273	0	1.58151	0	0	0.364964	0.729927	0.486618	0.364964	0.0608273	0.182482	0	1.27737	0.304136	0	0	0	0.0608273	0	0.0608273	0	0	0	0	0	0	0.0608273	0	0
			Victivallaceae		0.304136	0.304136	0.547445	0	0	0	0.0608273	0.121655	0.121655	0.0608273	0	1.58151	0	0	0.364964	0.729927	0.486618	0.364964	0.0608273	0.182482	0	1.27737	0.304136	0	0	0	0.0608273	0	0.0608273	0	0	0	0	0	0	0.0608273	0	0
		Victivallales			0.304136	0.304136	0.547445	0	0	0	0.0608273	0.121655	0.121655	0.0608273	0	1.58151	0	0	0.364964	0.729927	0.486618	0.364964	0.0608273	0.182482	0	1.27737	0.304136	0	0	0	0.0608273	0	0.0608273	0	0	0	0	0	0	0.0608273	0	0
Lentisphaerae	Lentisphaeria	WCHB1-25	unclassified	unclassified	0	0.121655	0	0	0	0	0	0	0	0	0	0.425791	0	0	0.608273	1.76399	0	0.0608273	0.0608273	0	0	0	0	0	0.0608273	0.0608273	0.182482	0.0608273	0.121655	0.0608273	0	0	0	0	0.182482	0	0.121655	0
			unclassified		0	0.121655	0	0	0	0	0	0	0	0	0	0.425791	0	0	0.608273	1.76399	0	0.0608273	0.0608273	0	0	0	0	0	0.0608273	0.0608273	0.182482	0.0608273	0.121655	0.0608273	0	0	0	0	0.182482	0	0.121655	0
		WCHB1-25			0	0.121655	0	0	0	0	0	0	0	0	0	0.425791	0	0	0.608273	1.76399	0	0.0608273	0.0608273	0	0	0	0	0	0.0608273	0.0608273	0.182482	0.0608273	0.121655	0.0608273	0	0	0	0	0.182482	0	0.121655	0
Lentisphaerae	Lentisphaeria	unclassified	unclassified	unclassified	0	0	0	0	0	0	0	0	0	0	0	1.21655	0	0	0.243309	0.182482	0	0.486618	0	0.243309	0	0.304136	0	0	0	0	0	0.182482	0.0608273	0	0	0	0.121655	0	0	0	0.0608273	0
			unclassified		0	0	0	0	0	0	0	0	0	0	0	1.21655	0	0	0.243309	0.182482	0	0.486618	0	0.243309	0	0.304136	0	0	0	0	0	0.182482	0.0608273	0	0	0	0.121655	0	0	0	0.0608273	0
		unclassified			0	0	0	0	0	0	0	0	0	0	0	1.21655	0	0	0.243309	0.182482	0	0.486618	0	0.243309	0	0.304136	0	0	0	0	0	0.182482	0.0608273	0	0	0	0.121655	0	0	0	0.0608273	0
	Lentisphaeria				0.304136	0.425791	0.608273	0	0	0	0.0608273	0.243309	0.121655	0.0608273	0	4.98783	0.0608273	0	2.0073	5.65693	0.486618	1.15572	0.608273	0.729927	0	2.06813	0.304136	0	0.0608273	0.0608273	0.243309	1.03406	0.973236	0.608273	0	0.0608273	0.121655	0.0608273	0.364964	0.547445	0.182482	0.0608273
Lentisphaerae					0.304136	0.425791	0.608273	0	0	0	0.0608273	0.243309	0.121655	0.0608273	0	4.98783	0.0608273	0	2.0073	5.65693	0.486618	1.15572	0.608273	0.729927	0	2.06813	0.304136	0	0.0608273	0.0608273	0.243309	1.03406	0.973236	0.608273	0	0.0608273	0.121655	0.0608273	0.364964	0.547445	0.182482	0.0608273
NPL-UPA2	unclassified	unclassified	unclassified	unclassified	0	0	0	0	0	0	0	0	0	0	0	0	0	0	0	0	0	0	0	0	0	0	0	0	0	0	0	0	0	0.0608273	0	0	0	0	0	0	0	0
			unclassified		0	0	0	0	0	0	0	0	0	0	0	0	0	0	0	0	0	0	0	0	0	0	0	0	0	0	0	0	0	0.0608273	0	0	0	0	0	0	0	0
		unclassified			0	0	0	0	0	0	0	0	0	0	0	0	0	0	0	0	0	0	0	0	0	0	0	0	0	0	0	0	0	0.0608273	0	0	0	0	0	0	0	0
	unclassified				0	0	0	0	0	0	0	0	0	0	0	0	0	0	0	0	0	0	0	0	0	0	0	0	0	0	0	0	0	0.0608273	0	0	0	0	0	0	0	0
NPL-UPA2					0	0	0	0	0	0	0	0	0	0	0	0	0	0	0	0	0	0	0	0	0	0	0	0	0	0	0	0	0	0.0608273	0	0	0	0	0	0	0	0
Nitrospirae	Nitrospira	Nitrospirales	Cluster_319-6A21	unclassified	0	0	0	0	0	0	0	0	0	0	0	0	0	0	0	0	0	0	0	0	0	0	0	0	0.0608273	0	0	0	0	0	0	0	0	0	0	0	0	0
			Cluster_319-6A21		0	0	0	0	0	0	0	0	0	0	0	0	0	0	0	0	0	0	0	0	0	0	0	0	0.0608273	0	0	0	0	0	0	0	0	0	0	0	0	0
		Nitrospirales			0	0	0	0	0	0	0	0	0	0	0	0	0	0	0	0	0	0	0	0	0	0	0	0	0.0608273	0	0	0	0	0	0	0	0	0	0	0	0	0
	Nitrospira				0	0	0	0	0	0	0	0	0	0	0	0	0	0	0	0	0	0	0	0	0	0	0	0	0.0608273	0	0	0	0	0	0	0	0	0	0	0	0	0
Nitrospirae					0	0	0	0	0	0	0	0	0	0	0	0	0	0	0	0	0	0	0	0	0	0	0	0	0.0608273	0	0	0	0	0	0	0	0	0	0	0	0	0
Planctomycetes	Phycisphaerae	CPla-3_termite_group	unclassified	unclassified	0	0	0	0	0	0	0	0	0	0	0	0	0	0	0	0	0	0	0	0	0	0	0	0	0	0	0	0	0	0.121655	0	0	0	0	0	0	0	0
			unclassified		0	0	0	0	0	0	0	0	0	0	0	0	0	0	0	0	0	0	0	0	0	0	0	0	0	0	0	0	0	0.121655	0	0	0	0	0	0	0	0
		CPla-3_termite_group			0	0	0	0	0	0	0	0	0	0	0	0	0	0	0	0	0	0	0	0	0	0	0	0	0	0	0	0	0	0.121655	0	0	0	0	0	0	0	0
Planctomycetes	Phycisphaerae	Phycisphaerales	Phycisphaeraceae	Phycisphaera	0	0	0	0	0	0	0.121655	0	0	0	0	0	0	0	0	0	0	0	0	0	0	0	0	0	0	0	0	0	0	0	0	0	0	0	0	0	0	0
			Phycisphaeraceae		0	0	0	0	0	0	0.121655	0	0	0	0	0	0	0	0	0	0	0	0	0	0	0	0	0	0	0	0	0	0	0	0	0	0	0	0	0	0	0
Planctomycetes	Phycisphaerae	Phycisphaerales	unclassified	unclassified	0	0	0	0	0	0	0	0	0	0	0	0	0	0	0	0	0	0	0	0	0	0	0	0	0	0	0	0.243309	0	0.0608273	0	0	0	0	0	0	0	0
			unclassified		0	0	0	0	0	0	0	0	0	0	0	0	0	0	0	0	0	0	0	0	0	0	0	0	0	0	0	0.243309	0	0.0608273	0	0	0	0	0	0	0	0
		Phycisphaerales			0	0	0	0	0	0	0.121655	0	0	0	0	0	0	0	0	0	0	0	0	0	0	0	0	0	0	0	0	0.243309	0	0.0608273	0	0	0	0	0	0	0	0
Planctomycetes	Phycisphaerae	WD2101_soil_group	unclassified	unclassified	0	0	0	0	0	0	0	0	0	0	0	0	0.121655	0	0	0	0	0	0	0	0	0	0	0	0	0	0	0	0	0	0	0	0	0	0	0	0	0
			unclassified		0	0	0	0	0	0	0	0	0	0	0	0	0.121655	0	0	0	0	0	0	0	0	0	0	0	0	0	0	0	0	0	0	0	0	0	0	0	0	0
		WD2101_soil_group			0	0	0	0	0	0	0	0	0	0	0	0	0.121655	0	0	0	0	0	0	0	0	0	0	0	0	0	0	0	0	0	0	0	0	0	0	0	0	0
	Phycisphaerae				0	0	0	0	0	0	0.121655	0	0	0	0	0	0.121655	0	0	0	0	0	0	0	0	0	0	0	0	0	0	0.243309	0	0.182482	0	0	0	0	0	0	0	0
Planctomycetes	Planctomycetacia	Planctomycetales	Planctomycetaceae	Gemmata	0	0	0	0	0	0	0	0	0	0.0608273	0	0	0	0	0	0	0	0	0	0	0	0	0	0	0.0608273	0	0	0	0	0	0	0	0	0	0	0	0	0
Planctomycetes	Planctomycetacia	Planctomycetales	Planctomycetaceae	Gut_cluster_2	0	0	0	0	0	0	0	0	0	0	0	0.486618	0	0	0	0.608273	0.304136	0.0608273	0.973236	0	0.182482	0.0608273	0	0.182482	0.851582	0.547445	0.547445	0.304136	0	0	0	0	0	0	0	0	0	0
Planctomycetes	Planctomycetacia	Planctomycetales	Planctomycetaceae	Isosphaera	0	0	0	0	0	0	0	0	0	0.243309	0	0	0.6691	0.0608273	0	0	0	0	0	0	0	0	0	0	0	0	0	0	0	0	0	0	0	0	0	0	0	0
Planctomycetes	Planctomycetacia	Planctomycetales	Planctomycetaceae	Pir4_lineage	0	0	0	0	0	0	0	0	0	0	0	0	0	0	0	0	0	0	0	0	0	0	0	0	0	0	0	0.0608273	0	0	0	0	0	0	0	0	0	0
Planctomycetes	Planctomycetacia	Planctomycetales	Planctomycetaceae	Pirellula	0	0	0	0	0	0	0	0	0	0	0	0	0	0	0	0	0	0	0	0	0	0	0	0	0.0608273	0	0	0	0	0	0	0	0	0	0	0	0	0
Planctomycetes	Planctomycetacia	Planctomycetales	Planctomycetaceae	Planctomyces_1	0	0	0	0	0	0	0	0	0	0	0	0	0.0608273	0	0	0	0	0	0	0	0	0	0	0	0	0	0	0	0	0	0	0	0	0	0	0	0	0
Planctomycetes	Planctomycetacia	Planctomycetales	Planctomycetaceae	Planctomyces_2	0	0	0	0	0	0	0	0	0	0	0	0	0.0608273	0	0	0	0	0	0	0	0	0	0	0	0	0	0	0	0	0	0	0	0	0	0	0	0	0
Planctomycetes	Planctomycetacia	Planctomycetales	Planctomycetaceae	Schlesneria	0	0	0	0	0	0	0	0	0	0	0	0	0.304136	0.121655	0	0	0	0	0	0	0	0	0	0	0	0	0	0	0	0	0	0	0	0	0	0	0	0
Planctomycetes	Planctomycetacia	Planctomycetales	Planctomycetaceae	Singulisphaera	0.121655	0	0	0	0	0	0	0	0	0.121655	0.0608273	0	0.364964	0.121655	0	0	0	0	0	0	0	0	0	0	0	0	0	0.0608273	0	0	0	0	0	0	0	0	0	0
Planctomycetes	Planctomycetacia	Planctomycetales	Planctomycetaceae	Termite_cockroach_cluster_1	0	0.0608273	0	0	0	0	0.0608273	0.0608273	0	0	0	0.851582	0	0	0.851582	0.121655	0	0.182482	0	0	0	0	0	0	0	0	0	0	0	0	0	0	0	0	0	0	0	0
Planctomycetes	Planctomycetacia	Planctomycetales	Planctomycetaceae	Termite_cockroach_cluster_2	0	0	0.121655	0.0608273	0	0.121655	0	0	0	0	0.0608273	0.6691	0	0	0.608273	0.486618	0	0.121655	0.0608273	0	0.304136	0	0	0.0608273	0	0.0608273	0.0608273	0.0608273	0.304136	0.0608273	0.0608273	0	0	0	0.121655	0	0	0
Planctomycetes	Planctomycetacia	Planctomycetales	Planctomycetaceae	Uncultured_23	0	0	0	0	0	0	0	0	0	0	0	0	0.0608273	0.0608273	0	0	0	0	0	0	0	0	0	0	0	0	0	0	0	0	0	0	0	0	0	0	0	0
Planctomycetes	Planctomycetacia	Planctomycetales	Planctomycetaceae	Uncultured_5	0	0	0	0	0	0	0	0	0	0	0	0	0.0608273	0.0608273	0	0	0	0	0	0	0	0	0	0	0	0	0	0	0	0	0	0	0	0	0	0	0	0
Planctomycetes	Planctomycetacia	Planctomycetales	Planctomycetaceae	Zavarzinella	0	0	0	0	0	0	0	0	0	0.0608273	0	0	0	0	0	0	0	0	0	0	0	0	0	0	0	0	0	0	0	0	0	0	0	0	0	0	0	0
Planctomycetes	Planctomycetacia	Planctomycetales	Planctomycetaceae	unclassified	0	0	0	0	0	0.0608273	0	0	0	0.182482	0	0	0.182482	0.0608273	0	0	0	0	0	0	0	0	0	0	0.729927	0	0.364964	0.425791	0.0608273	0	0	0.0608273	0	0	0	0	0	0
			Planctomycetaceae		0.121655	0.0608273	0.121655	0.0608273	0	0.182482	0.0608273	0.0608273	0	0.6691	0.121655	2.0073	1.76399	0.486618	1.45985	1.21655	0.304136	0.364964	1.03406	0	0.486618	0.0608273	0	0.243309	1.70316	0.608273	0.973236	0.912409	0.364964	0.0608273	0.0608273	0.0608273	0	0	0.121655	0	0	0
		Planctomycetales			0.121655	0.0608273	0.121655	0.0608273	0	0.182482	0.0608273	0.0608273	0	0.6691	0.121655	2.0073	1.76399	0.486618	1.45985	1.21655	0.304136	0.364964	1.03406	0	0.486618	0.0608273	0	0.243309	1.70316	0.608273	0.973236	0.912409	0.364964	0.0608273	0.0608273	0.0608273	0	0	0.121655	0	0	0
	Planctomycetacia				0.121655	0.0608273	0.121655	0.0608273	0	0.182482	0.0608273	0.0608273	0	0.6691	0.121655	2.0073	1.76399	0.486618	1.45985	1.21655	0.304136	0.364964	1.03406	0	0.486618	0.0608273	0	0.243309	1.70316	0.608273	0.973236	0.912409	0.364964	0.0608273	0.0608273	0.0608273	0	0	0.121655	0	0	0
Planctomycetes	unclassified	unclassified	unclassified	unclassified	0	0	0	0	0	0	0	0	0	0	0	0	0	0	0	0	0	0	0	0	0	0	0	0	0	0	0	0	0	0	0	0	0	0	0	0	0	0.0608273
			unclassified		0	0	0	0	0	0	0	0	0	0	0	0	0	0	0	0	0	0	0	0	0	0	0	0	0	0	0	0	0	0	0	0	0	0	0	0	0	0.0608273
		unclassified			0	0	0	0	0	0	0	0	0	0	0	0	0	0	0	0	0	0	0	0	0	0	0	0	0	0	0	0	0	0	0	0	0	0	0	0	0	0.0608273
	unclassified				0	0	0	0	0	0	0	0	0	0	0	0	0	0	0	0	0	0	0	0	0	0	0	0	0	0	0	0	0	0	0	0	0	0	0	0	0	0.0608273
Planctomycetes	vadinHA49	Insect_cluster	unclassified	unclassified	0.121655	0.547445	0.608273	0	0.243309	1.94647	0.547445	0.547445	1.58151	0.0608273	0.121655	0.304136	0.121655	0.121655	0.243309	2.06813	3.52798	3.77129	1.15572	0.912409	0.912409	0.182482	8.39416	0.182482	1.64234	2.79805	3.3455	0	0.0608273	0.0608273	0	0	0	0	0.0608273	0	0	0.0608273
			unclassified		0.121655	0.547445	0.608273	0	0.243309	1.94647	0.547445	0.547445	1.58151	0.0608273	0.121655	0.304136	0.121655	0.121655	0.243309	2.06813	3.52798	3.77129	1.15572	0.912409	0.912409	0.182482	8.39416	0.182482	1.64234	2.79805	3.3455	0	0.0608273	0.0608273	0	0	0	0	0.0608273	0	0	0.0608273
		Insect_cluster			0.121655	0.547445	0.608273	0	0.243309	1.94647	0.547445	0.547445	1.58151	0.0608273	0.121655	0.304136	0.121655	0.121655	0.243309	2.06813	3.52798	3.77129	1.15572	0.912409	0.912409	0.182482	8.39416	0.182482	1.64234	2.79805	3.3455	0	0.0608273	0.0608273	0	0	0	0	0.0608273	0	0	0.0608273
Planctomycetes	vadinHA49	unclassified	unclassified	unclassified	0	0	0	0	0	0	0	0	0	0	0	0	0	0	0	0	0.0608273	0	0	0	0	0	0	0	0	0	0	0	0	0	0	0	0	0	0	0	0	0
			unclassified		0	0	0	0	0	0	0	0	0	0	0	0	0	0	0	0	0.0608273	0	0	0	0	0	0	0	0	0	0	0	0	0	0	0	0	0	0	0	0	0
		unclassified			0	0	0	0	0	0	0	0	0	0	0	0	0	0	0	0	0.0608273	0	0	0	0	0	0	0	0	0	0	0	0	0	0	0	0	0	0	0	0	0
	vadinHA49				0.121655	0.547445	0.608273	0	0.243309	1.94647	0.547445	0.547445	1.58151	0.0608273	0.121655	0.304136	0.121655	0.121655	0.243309	2.06813	3.58881	3.77129	1.15572	0.912409	0.912409	0.182482	8.39416	0.182482	1.64234	2.79805	3.3455	0	0.0608273	0.0608273	0	0	0	0	0.0608273	0	0	0.0608273
Planctomycetes					0.243309	0.608273	0.729927	0.0608273	0.243309	2.12895	0.729927	0.608273	1.58151	0.729927	0.243309	2.31144	2.0073	0.608273	1.70316	3.28467	3.89294	4.13625	2.18978	0.912409	1.39903	0.243309	8.39416	0.425791	3.3455	3.40633	4.31873	1.15572	0.425791	0.304136	0.0608273	0.0608273	0	0	0.182482	0	0	0.121655
Proteobacteria	Alphaproteobacteria	Caulobacterales	Caulobacteraceae	Asticcacaulis	0.0608273	0	0	0	0	0	0	0	0	0	0	0	0	0.0608273	0	0	0	0	0	0	0	0	0	0	0	0	0	0	0	0	0	0	0	0	0	0	0	0
Proteobacteria	Alphaproteobacteria	Caulobacterales	Caulobacteraceae	Brevundimonas	0	0	0	0	0	0	0	0	0	0	0.0608273	0	0.0608273	0	0	0	0	0	0	0	0	0	0	0	0	0	0	0	0	0	0	0	0	0	0	0	0	0
Proteobacteria	Alphaproteobacteria	Caulobacterales	Caulobacteraceae	Phenylobacterium	0.121655	0.182482	0	0	0	0	0	0	0	0.0608273	0	0	0	0	0	0	0	0	0	0	0	0	0	0	0.0608273	0	0	0	0	0	0	0	0	0	0	0	0	0
Proteobacteria	Alphaproteobacteria	Caulobacterales	Caulobacteraceae	Uncultured_2	0	0	0	0.851582	0.0608273	0.121655	0	0	0	0	0	0	0	0	0	0	0	0	0	0	0	0	0	0.0608273	0	0	0	0	0	0	0	0	0	0	0	0	0	0
Proteobacteria	Alphaproteobacteria	Caulobacterales	Caulobacteraceae	Uncultured_3	0	0	0	0	0	0	0	0	0	0.6691	0	0	1.21655	0.608273	0.0608273	0	0	0	0	0	0	0	0	0	0	0	0	0	0	0	0	0	0	0	0	0	0	0
Proteobacteria	Alphaproteobacteria	Caulobacterales	Caulobacteraceae	Uncultured_4	0	0	0	0	0	0	0	0	0	0.0608273	0	0	0.0608273	0	0	0	0	0	0	0	0	0	0	0	0	0	0	0	0	0	0	0	0	0	0	0	0	0
Proteobacteria	Alphaproteobacteria	Caulobacterales	Caulobacteraceae	Uncultured_6	0	0	0	0	0	0	0	0	0	0.0608273	0	0	0	0	0	0	0	0	0	0	0	0	0	0	0	0	0	0	0	0	0	0	0	0	0	0	0	0
Proteobacteria	Alphaproteobacteria	Caulobacterales	Caulobacteraceae	unclassified	0	0	0	0.182482	0	0.0608273	0	0	0	0	0	0	0.243309	0	0	0	0	0	0	0	0	0	0	0	0	0	0	0	0	0	0	0	0	0	0	0	0	0
			Caulobacteraceae		0.182482	0.182482	0	1.03406	0.0608273	0.182482	0	0	0	0.851582	0.0608273	0	1.58151	0.6691	0.0608273	0	0	0	0	0	0	0	0	0.0608273	0.0608273	0	0	0	0	0	0	0	0	0	0	0	0	0
Proteobacteria	Alphaproteobacteria	Caulobacterales	Hyphomonadaceae	Hirschia	0	0	0	0	0	0	0	0	0	0	0	0	0	0.0608273	0	0	0	0	0	0	0	0	0	0	0	0	0	0	0	0	0	0	0	0	0	0	0	0
			Hyphomonadaceae		0	0	0	0	0	0	0	0	0	0	0	0	0	0.0608273	0	0	0	0	0	0	0	0	0	0	0	0	0	0	0	0	0	0	0	0	0	0	0	0
		Caulobacterales			0.182482	0.182482	0	1.03406	0.0608273	0.182482	0	0	0	0.851582	0.0608273	0	1.58151	0.729927	0.0608273	0	0	0	0	0	0	0	0	0.0608273	0.0608273	0	0	0	0	0	0	0	0	0	0	0	0	0
Proteobacteria	Alphaproteobacteria	MNG3	unclassified	unclassified	0.0608273	0	0	0	0	0	0	0	0	0	0	0	0	0	0	0	0	0	0	0	0	0	0	0	0	0	0	0	0	0	0	0	0	0	0	0	0	0
			unclassified		0.0608273	0	0	0	0	0	0	0	0	0	0	0	0	0	0	0	0	0	0	0	0	0	0	0	0	0	0	0	0	0	0	0	0	0	0	0	0	0
		MNG3			0.0608273	0	0	0	0	0	0	0	0	0	0	0	0	0	0	0	0	0	0	0	0	0	0	0	0	0	0	0	0	0	0	0	0	0	0	0	0	0
Proteobacteria	Alphaproteobacteria	Rhizobiales	Hypomicrobiaceae	Prosthecomicrobium	0	0	0	0	0	0	0	0	0	0	0	0	0	0.121655	0	0	0	0	0	0	0	0	0	0	0	0	0	0	0	0	0	0	0	0	0	0	0	0
			Hypomicrobiaceae		0	0	0	0	0	0	0	0	0	0	0	0	0	0.121655	0	0	0	0	0	0	0	0	0	0	0	0	0	0	0	0	0	0	0	0	0	0	0	0
Proteobacteria	Alphaproteobacteria	Rhizobiales	Methylocystaceae	Uncultured_1	0.0608273	0.0608273	0	0	0	0	0	0	0	0.486618	0	0	0.729927	0.182482	0	0	0	0	0	0	0	0	0	0	0	0	0	0	0	0	0	0	0	0	0	0	0	0
			Methylocystaceae		0.0608273	0.0608273	0	0	0	0	0	0	0	0.486618	0	0	0.729927	0.182482	0	0	0	0	0	0	0	0	0	0	0	0	0	0	0	0	0	0	0	0	0	0	0	0
Proteobacteria	Alphaproteobacteria	Rhizobiales	Rhodobiaceae	Rhodobium_2	0	0	0	0	0	0	0	0	0	0	0	0	0.0608273	0	0	0	0	0	0	0	0	0	0	0	0	0	0	0	0	0	0	0	0	0	0	0	0	0
			Rhodobiaceae		0	0	0	0	0	0	0	0	0	0	0	0	0.0608273	0	0	0	0	0	0	0	0	0	0	0	0	0	0	0	0	0	0	0	0	0	0	0	0	0
		Rhizobiales			0.0608273	0.0608273	0	0	0	0	0	0	0	0.486618	0	0	0.790754	0.304136	0	0	0	0	0	0	0	0	0	0	0	0	0	0	0	0	0	0	0	0	0	0	0	0
Proteobacteria	Alphaproteobacteria	Rhizobiales_1	Aurantimonadaceae	unclassified	0	0	0	0	0	0	0.0608273	0	0	0	0	0	0	0	0	0	0	0	0	0	0	0	0	0	0	0	0	0	0	0	0	0	0	0	0	0	0	0
			Aurantimonadaceae		0	0	0	0	0	0	0.0608273	0	0	0	0	0	0	0	0	0	0	0	0	0	0	0	0	0	0	0	0	0	0	0	0	0	0	0	0	0	0	0
Proteobacteria	Alphaproteobacteria	Rhizobiales_1	Brucellaceae	Brucella	0.0608273	0.243309	0	0.425791	0.182482	0.182482	0	0	0	0	0	0	0	0	0	0	0	0	0	0	0	0	0	0	0	0	0	0	0	0	0	0	0	0	0	0	0	0
Proteobacteria	Alphaproteobacteria	Rhizobiales_1	Brucellaceae	Mycoplana	0.0608273	0.182482	0.121655	0	0	0	0.0608273	0	0.425791	0	0	0	0	0	0	0	0	0	0	0	0	0	0	0	0	0	0	0	0	0	0	0	0	0	0	0	0	0
Proteobacteria	Alphaproteobacteria	Rhizobiales_1	Brucellaceae	Ochrobactrum_1	0.0608273	0.0608273	0	0.0608273	0	0.0608273	2.06813	0.486618	0	0	0	0	0	0	0	0	0	0	0	0	0	0	0	0	0	0	0	0	0	0	0	0	0	0	0	0	0	0
Proteobacteria	Alphaproteobacteria	Rhizobiales_1	Brucellaceae	Ochrobactrum_2	0	0	0	0	0	0	0.243309	0	0	0	0	0	0	0	0	0	0	0	0	0	0	0	0	0	0	0	0	0	0	0	0	0	0	0	0	0	0	0
Proteobacteria	Alphaproteobacteria	Rhizobiales_1	Brucellaceae	Ochrobactrum_3	0.0608273	0	0	0	0	0	0	0	0	0	0	0	0	0	0	0	0	0	0	0	0	0	0	0	0	0	0	0	0	0.0608273	0	0	0	0	0	0	0	0
Proteobacteria	Alphaproteobacteria	Rhizobiales_1	Brucellaceae	Ochrobactrum_6	0	0	0	0.0608273	0.121655	0.0608273	0	0	0	0	0	0	0	0	0	0	0	0	0	0	0	0	0	0	0	0	0	0	0	0	0	0	0	0	0	0	0	0
Proteobacteria	Alphaproteobacteria	Rhizobiales_1	Brucellaceae	Pseudochrobactrum	0	0	0	0.243309	0.121655	0.121655	0	0	0	0	0	0	0	0	0	0	0	0	0	0	0	0	0	0	0	0	0	0	0	0	0	0	0	0	0	0	0	0
Proteobacteria	Alphaproteobacteria	Rhizobiales_1	Brucellaceae	unclassified	0.364964	0.912409	0.0608273	0.304136	0.6691	0.121655	4.50122	1.09489	0	0	0	0	0	0	0	0	0	0	0	0	0	0	0	0	0	0	0	0	0	0	0	0	0	0	0	0	0	0
			Brucellaceae		0.608273	1.39903	0.182482	1.09489	1.09489	0.547445	6.87348	1.58151	0.425791	0	0	0	0	0	0	0	0	0	0	0	0	0	0	0	0	0	0	0	0	0.0608273	0	0	0	0	0	0	0	0
Proteobacteria	Alphaproteobacteria	Rhizobiales_1	Hyphomicrobiaceae	Devosia-Prosthecomicrobium	0.0608273	0	0	0	0	0	0	0	0	0	0	0	0.0608273	0	0	0	0	0	0	0	0	0	0	0	0.121655	0	0	0	0	0	0	0	0	0	0	0	0	0
Proteobacteria	Alphaproteobacteria	Rhizobiales_1	Hyphomicrobiaceae	Uncultured_2	0	0.0608273	0	0	0	0	0	0	0	0	0	0	0	0	0	0	0	0	0	0	0	0	0	0	0	0	0.0608273	0	0	0	0	0	0	0	0	0	0	0
Proteobacteria	Alphaproteobacteria	Rhizobiales_1	Hyphomicrobiaceae	unclassified	0	0.0608273	0	0	0.0608273	0	0	0	0	0	0	0	0.0608273	0	0	0	0	0	0	0	0	0	0	0	0	0	0	0	0	0	0	0	0	0	0	0	0	0
			Hyphomicrobiaceae		0.0608273	0.121655	0	0	0.0608273	0	0	0	0	0	0	0	0.121655	0	0	0	0	0	0	0	0	0	0	0	0.121655	0	0.0608273	0	0	0	0	0	0	0	0	0	0	0
Proteobacteria	Alphaproteobacteria	Rhizobiales_1	Phyllobacteriaceae	Aminobacter_2	0	0	0	0	0	0	0	0	0	0	0	0	0	0	0	0	0	0	0	0	0	0	0	0	0	0	0.0608273	0	0	0	0	0	0	0	0	0	0	0
Proteobacteria	Alphaproteobacteria	Rhizobiales_1	Phyllobacteriaceae	Defluvibacter	0	0	0	0.364964	0	0.121655	0	0	0	0	0	0	0	0	0	0	0	0	0	0	0	0	0	0	0	0	0	0	0	0	0	0	0	0	0	0	0	0
Proteobacteria	Alphaproteobacteria	Rhizobiales_1	Phyllobacteriaceae	unclassified	0.0608273	0	0	0.182482	0	0	0	0	0	0	0	0	0.0608273	0.121655	0	0	0	0	0	0	0	0	0	0	0	0	0	0	0	0	0	0	0	0	0	0	0	0
			Phyllobacteriaceae		0.0608273	0	0	0.547445	0	0.121655	0	0	0	0	0	0	0.0608273	0.121655	0	0	0	0	0	0	0	0	0	0	0	0	0.0608273	0	0	0	0	0	0	0	0	0	0	0
Proteobacteria	Alphaproteobacteria	Rhizobiales_1	Rhizobiaceae	Rhizobium	0	0	0	0.0608273	0	0	0	0	0	0	0	0	0	0	0	0	0	0	0	0	0	0	0	0	0	0	0.0608273	0	0	0	0	0	0	0	0	0	0	0
Proteobacteria	Alphaproteobacteria	Rhizobiales_1	Rhizobiaceae	Rhizobium-Agrobacterium	0	0	0	0	0.0608273	0.0608273	0	0	0	0.973236	0.0608273	0	0.0608273	0.0608273	0	0	0	0	0	0	0	0	0	0.0608273	0.0608273	0	0.121655	0	0	0	0	0	0	0	0	0	0	0
Proteobacteria	Alphaproteobacteria	Rhizobiales_1	Rhizobiaceae	unclassified	0	0	0	0.0608273	0	0	0	0	0	0	0	0	0.121655	0	0	0	0	0	0	0	0	0	0	0	0	0	0	0	0	0	0	0	0	0	0	0	0	0
			Rhizobiaceae		0	0	0	0.121655	0.0608273	0.0608273	0	0	0	0.973236	0.0608273	0	0.182482	0.0608273	0	0	0	0	0	0	0	0	0	0.0608273	0.0608273	0	0.182482	0	0	0	0	0	0	0	0	0	0	0
Proteobacteria	Alphaproteobacteria	Rhizobiales_1	unclassified	unclassified	0	0.0608273	0	0.425791	0.790754	0	0.0608273	0	0	0	0	0	0.0608273	0	0	0	0	0	0	0	0	0	0	0	0	0	0	0	0	0	0	0	0	0	0	0	0	0
			unclassified		0	0.0608273	0	0.425791	0.790754	0	0.0608273	0	0	0	0	0	0.0608273	0	0	0	0	0	0	0	0	0	0	0	0	0	0	0	0	0	0	0	0	0	0	0	0	0
		Rhizobiales_1			0.729927	1.58151	0.182482	2.18978	2.0073	0.729927	6.99513	1.58151	0.425791	0.973236	0.0608273	0	0.425791	0.182482	0	0	0	0	0	0	0	0	0	0.0608273	0.182482	0	0.304136	0	0	0.0608273	0	0	0	0	0	0	0	0
Proteobacteria	Alphaproteobacteria	Rhizobiales_2	BCf3-20	unclassified	0	0	0	0	0	0	0	0	0	0	0	0	0.0608273	0	0	0	0	0	0	0	0	0	0	0	0	0	0	0	0	0	0	0	0	0.182482	0.0608273	0	0	0
			BCf3-20		0	0	0	0	0	0	0	0	0	0	0	0	0.0608273	0	0	0	0	0	0	0	0	0	0	0	0	0	0	0	0	0	0	0	0	0.182482	0.0608273	0	0	0
Proteobacteria	Alphaproteobacteria	Rhizobiales_2	Beijerinckiaceae	Beijerinckia	0	0	0	0	0	0	0	0	0	0	0	0	0.0608273	0	0	0	0	0	0	0	0	0	0	0	0	0	0	0	0	0	0	0	0	0	0	0	0	0
Proteobacteria	Alphaproteobacteria	Rhizobiales_2	Beijerinckiaceae	Chelatococcus_2	0	0	0.0608273	0.0608273	0	0	0	0	0	0	0	0	0	0	0	0	0	0	0	0	0	0	0	0	0.0608273	0	0	0	0	0	0	0	0	0	0	0	0	0
Proteobacteria	Alphaproteobacteria	Rhizobiales_2	Beijerinckiaceae	Methylocella	0	0	0	0	0	0	0	0	0	0.0608273	0	0	0	0	0	0	0	0	0	0	0	0	0	0	0	0	0	0	0	0	0	0	0	0	0	0	0	0
Proteobacteria	Alphaproteobacteria	Rhizobiales_2	Beijerinckiaceae	Uncultured_3	0	0	0	0	0	0	0	0	0	2.55474	0.182482	0	1.03406	0.547445	0	0	0	0	0	0	0	0	0	0	0	0	0	0	0	0	0	0	0	0	0	0	0	0
Proteobacteria	Alphaproteobacteria	Rhizobiales_2	Beijerinckiaceae	unclassified	0	0	0	0	0	0	0	0	0	0.121655	0	0	0.729927	0.182482	0	0	0	0	0	0	0	0	0	0	0	0	0	0	0	0	0	0	0	0	0	0	0	0
			Beijerinckiaceae		0	0	0.0608273	0.0608273	0	0	0	0	0	2.73723	0.182482	0	1.82482	0.729927	0	0	0	0	0	0	0	0	0	0	0.0608273	0	0	0	0	0	0	0	0	0	0	0	0	0
Proteobacteria	Alphaproteobacteria	Rhizobiales_2	Bradyrhizobiaceae	Afipia_1	0	0	0	0	0	0	0	0	0	0	0	0	0.364964	0.0608273	0	0	0	0	0	0	0	0	0	0	0	0	0	0	0	0	0	0	0	0	0	0	0	0
Proteobacteria	Alphaproteobacteria	Rhizobiales_2	Bradyrhizobiaceae	Balneimonas	0.0608273	0	0	0	0	0	0	0	0	0	0	0	0	0	0	0	0	0	0	0	0	0	0	0	0	0	0.0608273	0.0608273	0	0	0	0	0	0	0	0	0	0
Proteobacteria	Alphaproteobacteria	Rhizobiales_2	Bradyrhizobiaceae	Bosea	0	0	0	0	0	0	0	0	0	0	0	0	0	0	0	0	0	0	0	0	0	0	0	0	0	0	0.0608273	0	0	0	0	0	0	0	0	0	0	0
Proteobacteria	Alphaproteobacteria	Rhizobiales_2	Bradyrhizobiaceae	Bradyrhizobium_1	0	0	0	0	0	0	0	0	0	0	0	0	0	0	0	0	0	0	0	0	0	0	0	0	0	0	0	0	0	0.0608273	0	0	0	0	0	0	0	0
Proteobacteria	Alphaproteobacteria	Rhizobiales_2	Bradyrhizobiaceae	Bradyrhizobium_12	0	0	0	0	0	0	0	0	0	1.09489	0.121655	0	0.729927	0.243309	0	0	0	0	0	0	0	0	0	0	0	0	0	0.0608273	0	0.182482	0	0	0	0	0	0	0	0
Proteobacteria	Alphaproteobacteria	Rhizobiales_2	Bradyrhizobiaceae	Bradyrhizobium_6	0	0	0	0	0	0	0	0	0	0	0	0	0	0	0	0	0	0	0	0	0	0	0	0	0	0	0	0	0	0	0	0	0	0	0	0	0.0608273	0
Proteobacteria	Alphaproteobacteria	Rhizobiales_2	Bradyrhizobiaceae	Uncultured_4	0	0	0	0	0	0	0	0	0	0	0	0	0.0608273	0	0	0	0	0	0	0	0	0	0	0	0	0	0	0	0	0	0	0	0	0	0	0	0	0
Proteobacteria	Alphaproteobacteria	Rhizobiales_2	Bradyrhizobiaceae	unclassified	0	0	0	0	0.0608273	0.0608273	0	0	0	0.182482	0	0	0.182482	0.0608273	0.0608273	0	0	0	0	0	0	0	0	0	0	0	0	0.6691	0.121655	0.851582	0	0	0	0	0	0.0608273	0.243309	0
			Bradyrhizobiaceae		0.0608273	0	0	0	0.0608273	0.0608273	0	0	0	1.27737	0.121655	0	1.3382	0.364964	0.0608273	0	0	0	0	0	0	0	0	0	0	0	0.121655	0.790754	0.121655	1.09489	0	0	0	0	0	0.0608273	0.304136	0
Proteobacteria	Alphaproteobacteria	Rhizobiales_2	Hyphomicrobiaceae	Rhodomicrobium	0	0	0	0	0	0	0	0	0	0	0	0	0.0608273	0	0	0	0	0	0	0	0	0	0	0	0	0	0	0	0	0	0	0	0	0	0	0	0	0
Proteobacteria	Alphaproteobacteria	Rhizobiales_2	Hyphomicrobiaceae	Rhodoplanes	0	0	0	0	0	0	0	0	0	0	0	0	0.121655	0.0608273	0	0	0	0	0	0	0	0	0	0	0	0	0	0	0	0	0	0	0	0	0	0	0	0
			Hyphomicrobiaceae		0	0	0	0	0	0	0	0	0	0	0	0	0.182482	0.0608273	0	0	0	0	0	0	0	0	0	0	0	0	0	0	0	0	0	0	0	0	0	0	0	0
Proteobacteria	Alphaproteobacteria	Rhizobiales_2	Hyphomicrobiaceae_1	Ancylobacter	0	0	0.0608273	0	0.0608273	0	0	0	0	0	0	0	0	0	0	0	0	0	0	0	0	0	0	0	0	0	0	0	0	0	0	0	0	0	0	0	0	0
			Hyphomicrobiaceae_1		0	0	0.0608273	0	0.0608273	0	0	0	0	0	0	0	0	0	0	0	0	0	0	0	0	0	0	0	0	0	0	0	0	0	0	0	0	0	0	0	0	0
Proteobacteria	Alphaproteobacteria	Rhizobiales_2	Methylobacteriaceae	Methylobacterium	0	0	0	0	0	0	0	0	0	0	0	0	0	0	0	0	0	0	0	0	0	0	0	0	0	0	0	0.121655	0	0	0	0	0	0	0	0	0	0
Proteobacteria	Alphaproteobacteria	Rhizobiales_2	Methylobacteriaceae	Microvirga	0	0	0	0	0	0	0	0	0.0608273	0	0	0	0	0	0	0	0	0	0	0	0	0	0	0	0.0608273	0	0	0	0	0	0	0	0	0	0	0	0	0
			Methylobacteriaceae		0	0	0	0	0	0	0	0	0.0608273	0	0	0	0	0	0	0	0	0	0	0	0	0	0	0	0.0608273	0	0	0.121655	0	0	0	0	0	0	0	0	0	0
Proteobacteria	Alphaproteobacteria	Rhizobiales_2	Methylocystaceae_1	Methylosinus	0	0	0	0	0	0	0	0	0	0.0608273	0	0	0	0	0	0	0	0	0	0	0	0	0	0	0	0	0	0.0608273	0	0	0	0	0	0	0	0	0	0
Proteobacteria	Alphaproteobacteria	Rhizobiales_2	Methylocystaceae_1	unclassified	0	0	0	0	0	0	0	0	0	0	0	0	0	0.0608273	0	0	0	0	0	0	0	0	0	0	0	0	0	0	0	0	0	0	0	0	0	0	0	0
			Methylocystaceae_1		0	0	0	0	0	0	0	0	0	0.0608273	0	0	0	0.0608273	0	0	0	0	0	0	0	0	0	0	0	0	0	0.0608273	0	0	0	0	0	0	0	0	0	0
Proteobacteria	Alphaproteobacteria	Rhizobiales_2	Rhizobiaceae	Kaistia	0	0.0608273	0	0	0	0	0	0	0	0	0	0	0	0	0	0	0	0	0	0	0	0	0	0	0	0	0	0	0	0	0	0	0	0	0	0	0	0
			Rhizobiaceae		0	0.0608273	0	0	0	0	0	0	0	0	0	0	0	0	0	0	0	0	0	0	0	0	0	0	0	0	0	0	0	0	0	0	0	0	0	0	0	0
Proteobacteria	Alphaproteobacteria	Rhizobiales_2	Xanthobacteraceae	Labrys	0	0	0	0.121655	0	0	0	0	0	0.0608273	0	0	0	0.0608273	0	0	0	0	0	0	0	0	0	0	0	0	0	0.0608273	0	0	0	0	0	0	0	0	0	0
Proteobacteria	Alphaproteobacteria	Rhizobiales_2	Xanthobacteraceae	Pseudolabrys	0	0	0	0	0	0	0	0	0	0	0	0	0	0.0608273	0	0	0	0	0	0	0	0	0	0	0	0	0	0	0	0	0	0	0	0	0	0.0608273	0	0
Proteobacteria	Alphaproteobacteria	Rhizobiales_2	Xanthobacteraceae	Uncultured_1	0	0	0	0	0	0	0	0	0	0.182482	0	0	0.425791	0.182482	0	0	0	0	0	0	0	0	0	0	0	0	0	0.0608273	0	0.121655	0	0	0	0	0	0	0	0
Proteobacteria	Alphaproteobacteria	Rhizobiales_2	Xanthobacteraceae	Uncultured_2	0	0	0	0	0	0	0	0	0	0	0	0	0	0	0	0	0	0	0	0	0	0	0	0	0	0	0	0.0608273	0	0	0	0	0	0	0	0	0	0
Proteobacteria	Alphaproteobacteria	Rhizobiales_2	Xanthobacteraceae	Uncultured_3	0	0	0	0	0	0	0	0	0	0	0	0	0	0	0	0	0	0	0	0	0	0	0	0	0	0	0	0.121655	0	0.243309	0	0	0	0	0	0	0	0
Proteobacteria	Alphaproteobacteria	Rhizobiales_2	Xanthobacteraceae	unclassified	0	0	0	0	0	0	0	0	0	0	0	0	0.121655	0.121655	0	0	0	0	0	0	0	0	0	0	0	0	0	0.121655	0	0	0	0	0	0	0.0608273	0	0	0
			Xanthobacteraceae		0	0	0	0.121655	0	0	0	0	0	0.243309	0	0	0.547445	0.425791	0	0	0	0	0	0	0	0	0	0	0	0	0	0.425791	0	0.364964	0	0	0	0	0.0608273	0.0608273	0	0
Proteobacteria	Alphaproteobacteria	Rhizobiales_2	alphaI_cluster_1	unclassified	0	0	0	0	0	0	0	0	0	1.27737	0.121655	0	0.425791	0.121655	0	0	0	0	0	0	0	0	0	0	0	0	0	0.0608273	0	0	0	0	0	0	0	0	0	0
			alphaI_cluster_1		0	0	0	0	0	0	0	0	0	1.27737	0.121655	0	0.425791	0.121655	0	0	0	0	0	0	0	0	0	0	0	0	0	0.0608273	0	0	0	0	0	0	0	0	0	0
Proteobacteria	Alphaproteobacteria	Rhizobiales_2	unclassified	unclassified	0	0	0	0.121655	0.0608273	0	0	0	0.304136	0.121655	0	0	0.0608273	0.364964	0	0	0	0.121655	0.0608273	0	0.0608273	0	0	0.0608273	0	0.0608273	0	0.0608273	0	0	0	0	0	0.0608273	0	0	0	0
			unclassified		0	0	0	0.121655	0.0608273	0	0	0	0.304136	0.121655	0	0	0.0608273	0.364964	0	0	0	0.121655	0.0608273	0	0.0608273	0	0	0.0608273	0	0.0608273	0	0.0608273	0	0	0	0	0	0.0608273	0	0	0	0
		Rhizobiales_2			0.0608273	0.0608273	0.121655	0.304136	0.182482	0.0608273	0	0	0.364964	5.71776	0.425791	0	4.44039	2.12895	0.0608273	0	0	0.121655	0.0608273	0	0.0608273	0	0	0.0608273	0.121655	0.0608273	0.121655	1.52068	0.121655	1.45985	0	0	0	0.243309	0.121655	0.121655	0.304136	0
Proteobacteria	Alphaproteobacteria	Rhizobiales_3	Hyphomicrobiaceae	Hyphomicrobium_1	0	0	0	0	0.0608273	0	0	0	0	0	0	0	0.547445	0.304136	0	0	0	0	0	0	0	0	0	0	0	0	0	0	0	0	0	0	0	0	0	0	0	0
Proteobacteria	Alphaproteobacteria	Rhizobiales_3	Hyphomicrobiaceae	Hyphomicrobium_2	0	0	0	0	0	0	0	0	0	0	0	0	0	0	0	0	0	0	0	0	0	0	0	0	0	0	0	0	0	0	0	0	0	0	0	0	0.0608273	0
Proteobacteria	Alphaproteobacteria	Rhizobiales_3	Hyphomicrobiaceae	Pedomicrobium	0	0	0	0	0	0	0	0	0	0	0	0	0	0.0608273	0	0	0	0	0	0	0	0	0	0	0	0	0	0	0	0.0608273	0	0	0	0	0	0	0	0
Proteobacteria	Alphaproteobacteria	Rhizobiales_3	Hyphomicrobiaceae	Uncultured	0	0	0	0.0608273	0	0	0	0	0	0	0	0	0	0	0	0	0	0	0	0	0	0	0	0	0	0	0	0	0	0	0	0	0	0	0	0	0	0
			Hyphomicrobiaceae		0	0	0	0.0608273	0.0608273	0	0	0	0	0	0	0	0.547445	0.364964	0	0	0	0	0	0	0	0	0	0	0	0	0	0	0	0.0608273	0	0	0	0	0	0	0.0608273	0
Proteobacteria	Alphaproteobacteria	Rhizobiales_3	Methylobacteriaceae	Uncultured	0	0	0	0	0	0	0	0	0	0	0	0	0.182482	0.0608273	0	0	0	0	0	0	0	0	0	0	0	0	0	0	0	0	0	0	0	0	0	0	0	0
			Methylobacteriaceae		0	0	0	0	0	0	0	0	0	0	0	0	0.182482	0.0608273	0	0	0	0	0	0	0	0	0	0	0	0	0	0	0	0	0	0	0	0	0	0	0	0
		Rhizobiales_3			0	0	0	0.0608273	0.0608273	0	0	0	0	0	0	0	0.729927	0.425791	0	0	0	0	0	0	0	0	0	0	0	0	0	0	0	0.0608273	0	0	0	0	0	0	0.0608273	0
Proteobacteria	Alphaproteobacteria	Rhodobacterales	Rhodobacteraceae_1	Paracoccus_1	0.0608273	0.182482	0.243309	0	0	0	0	0	0	0	0	0	0	0	0	0	0	0	0	0	0	0	0	0	0	0	0	0	0	0	0	0	0	0	0	0	0	0
Proteobacteria	Alphaproteobacteria	Rhodobacterales	Rhodobacteraceae_1	Paracoccus_3	0	0	0	0.0608273	0	0	0	0	0	0	0	0	0	0	0	0	0	0	0	0	0	0	0	0	0	0	0.0608273	0	0	0	0	0	0	0	0	0	0	0
Proteobacteria	Alphaproteobacteria	Rhodobacterales	Rhodobacteraceae_1	Paracoccus_4	0	0	0	0	0.0608273	0.0608273	0	0	0	0	0	0	0	0	0	0	0	0	0	0	0	0	0	0	0	0	0	0	0	0	0	0	0	0	0	0	0	0
Proteobacteria	Alphaproteobacteria	Rhodobacterales	Rhodobacteraceae_1	Rubellimicrobium	0	0	0	0	0	0	0	0	0	0	0	0	0	0	0	0	0	0	0	0	0	0	0	0	0	0	0.121655	0	0	0	0	0	0	0	0	0	0	0
Proteobacteria	Alphaproteobacteria	Rhodobacterales	Rhodobacteraceae_1	unclassified	0.182482	0.0608273	0.0608273	0.0608273	0.121655	0	0	0	0	0	0	0	0	0	0	0	0	0	0	0	0	0	0	0.0608273	0	0	0	0	0	0	0.0608273	0	0	0	0	0	0	0
			Rhodobacteraceae_1		0.243309	0.243309	0.304136	0.121655	0.182482	0.0608273	0	0	0	0	0	0	0	0	0	0	0	0	0	0	0	0	0	0.0608273	0	0	0.182482	0	0	0	0.0608273	0	0	0	0	0	0	0
		Rhodobacterales			0.243309	0.243309	0.304136	0.121655	0.182482	0.0608273	0	0	0	0	0	0	0	0	0	0	0	0	0	0	0	0	0	0.0608273	0	0	0.182482	0	0	0	0.0608273	0	0	0	0	0	0	0
Proteobacteria	Alphaproteobacteria	Rhodospirillales_1	Acetobacteraceae	Acetobacter	0	0	0	0	0	0	0	0	0	0	0	0	0	0	0	0	0	0	0	0	0.0608273	0	0	0	0	0	0	0	0	0	0	0	0	0	0	0	0	0
Proteobacteria	Alphaproteobacteria	Rhodospirillales_1	Acetobacteraceae	Acidicaldus	0	0	0	0	0	0	0	0	0	0.6691	0.0608273	0.121655	1.70316	0.121655	0	0	0	0	0	0	0	0	0	0	0	0	0	0	0	0	0	0	0	0	0.0608273	0.0608273	0	0
Proteobacteria	Alphaproteobacteria	Rhodospirillales_1	Acetobacteraceae	Acidiphilium	0	0	0	0	0	0	0	0	0	0.0608273	0	0	0	0.121655	0	0	0	0	0	0	0	0	0	0	0	0	0	0	0	0	0	0	0	0	0	0	0	0
Proteobacteria	Alphaproteobacteria	Rhodospirillales_1	Acetobacteraceae	Acidisoma	0	0	0	0	0	0	0	0	0	1.76399	0.121655	0	1.21655	0.486618	0	0	0	0	0	0	0	0	0	0	0	0	0	0	0	0	0	0	0	0	0	0	0	0
Proteobacteria	Alphaproteobacteria	Rhodospirillales_1	Acetobacteraceae	Acidocella	0	0	0	0	0	0	0.0608273	0	0	2.73723	0.547445	0	1.03406	0.243309	0	0	0	0	0	0	0	0	0	0	0	0	0	0	0	0	0	0	0	0	0	0	0	0
Proteobacteria	Alphaproteobacteria	Rhodospirillales_1	Acetobacteraceae	Rhodopila	0	0	0	0	0	0	0	0	0	0.0608273	0	0	0	0	0	0	0	0	0	0	0	0	0	0	0	0	0	0.0608273	0	0	0	0	0	0	0	0	0	0
Proteobacteria	Alphaproteobacteria	Rhodospirillales_1	Acetobacteraceae	Roseomonas_1	0	0.0608273	0.0608273	0	0.0608273	0	0	0	0	0	0	0	0	0	0	0	0	0	0	0	0	0	0	0	0	0	0	0	0	0	0	0	0	0	0	0	0	0
Proteobacteria	Alphaproteobacteria	Rhodospirillales_1	Acetobacteraceae	Roseomonas_2	0	0	0	0.121655	0.0608273	0	0	0	0	0	0	0	0	0	0	0	0	0	0	0	0	0	0	0	0	0	0.0608273	0	0	0	0	0	0	0	0	0	0	0
Proteobacteria	Alphaproteobacteria	Rhodospirillales_1	Acetobacteraceae	Uncultured_1	0	0	0	0	0	0	0	0	0	0	0	0.0608273	0	0	0	0	0	0	0	0	0	0	0	0	0	0	0	0	0	0	0	0	0	0	0	0	0	0
Proteobacteria	Alphaproteobacteria	Rhodospirillales_1	Acetobacteraceae	Uncultured_2	0	0	0	0	0	0	0	0	0	1.09489	0.121655	0	1.03406	0.243309	0	0	0	0	0	0	0	0	0	0	0	0	0	0	0	0	0	0	0	0	0	0	0	0
Proteobacteria	Alphaproteobacteria	Rhodospirillales_1	Acetobacteraceae	Uncultured_3	0	0	0	0	0	0	0	0	0	0.0608273	0	0	0	0	0	0	0	0	0	0	0	0	0	0	0	0	0	0	0	0	0	0	0	0	0	0	0	0
Proteobacteria	Alphaproteobacteria	Rhodospirillales_1	Acetobacteraceae	Uncultured_4	0	0	0	0	0	0	0	0	0	0.0608273	0	0	0.0608273	0	0	0	0	0	0	0	0	0	0	0	0	0	0	0.121655	0	0	0	0	0	0	0	0	0	0
Proteobacteria	Alphaproteobacteria	Rhodospirillales_1	Acetobacteraceae	unclassified	0	0	0	0	0	0	2.25061	0.0608273	0.0608273	1.09489	0.182482	0	0.973236	0.243309	0	0	0	0	0.0608273	0	0	0	0.121655	0	0	0	0.121655	0.0608273	0	0.0608273	0	0	0	0	0	0.121655	0.0608273	0
			Acetobacteraceae		0	0.0608273	0.0608273	0.121655	0.121655	0	2.31144	0.0608273	0.0608273	7.60341	1.03406	0.182482	6.0219	1.45985	0	0	0	0	0.0608273	0	0.0608273	0	0.121655	0	0	0	0.182482	0.243309	0	0.0608273	0	0	0	0	0.0608273	0.182482	0.0608273	0
Proteobacteria	Alphaproteobacteria	Rhodospirillales_1	Rhodospirillaceae	Telmatospirillum	0	0	0	0	0	0	0	0	0	0	0	0	1.09489	0.121655	0	0	0	0	0	0	0	0	0	0	0	0	0	0	0	0	0	0	0	0	0	0	0	0
Proteobacteria	Alphaproteobacteria	Rhodospirillales_1	Rhodospirillaceae	Thalassospira	0	0.0608273	0.121655	0	0	0.182482	0.0608273	0	0	0	0	0.790754	0	0	0.486618	0.486618	0.304136	0.0608273	0	0.0608273	0.304136	1.45985	0.121655	0.121655	0.182482	0	0.425791	0.121655	0.182482	0.0608273	0	0	0	0.364964	0	0	0	0.0608273
Proteobacteria	Alphaproteobacteria	Rhodospirillales_1	Rhodospirillaceae	Uncultured_1	0	0	0	0	0	0	0	0	0	0	0	0	0.0608273	0	0	0	0	0	0	0	0	0	0	0	0	0	0	0	0	0	0	0	0	0	0	0	0	0
Proteobacteria	Alphaproteobacteria	Rhodospirillales_1	Rhodospirillaceae	Uncultured_2	0	0.0608273	0.0608273	0	0	0	0	0	0	0	0	0.121655	0.182482	0	0.0608273	0.0608273	0	0	0.0608273	0.0608273	0.121655	0.486618	0	0	0.364964	0.547445	0	0.243309	0.121655	0	0.364964	0.729927	0	0	0.182482	0.121655	0	0.0608273
Proteobacteria	Alphaproteobacteria	Rhodospirillales_1	Rhodospirillaceae	unclassified	0	0.0608273	0.0608273	0	0	0	0	0	0	0	0	0.121655	0.0608273	0	0.0608273	0.182482	0	0.0608273	0	0.0608273	0	0.0608273	0	0	0.0608273	0	0	0	0	0	0	0	0	0	0	0	0.0608273	0
			Rhodospirillaceae		0	0.182482	0.243309	0	0	0.182482	0.0608273	0	0	0	0	1.03406	1.39903	0.121655	0.608273	0.729927	0.304136	0.121655	0.0608273	0.182482	0.425791	2.0073	0.121655	0.121655	0.608273	0.547445	0.425791	0.364964	0.304136	0.0608273	0.364964	0.729927	0	0.364964	0.182482	0.121655	0.0608273	0.121655
		Rhodospirillales_1			0	0.243309	0.304136	0.121655	0.121655	0.182482	2.37226	0.0608273	0.0608273	7.60341	1.03406	1.21655	7.42092	1.58151	0.608273	0.729927	0.304136	0.121655	0.121655	0.182482	0.486618	2.0073	0.243309	0.121655	0.608273	0.547445	0.608273	0.608273	0.304136	0.121655	0.364964	0.729927	0	0.364964	0.243309	0.304136	0.121655	0.121655
Proteobacteria	Alphaproteobacteria	Rhodospirillales_2	DA111	unclassified	0	0	0	0	0	0	0	0	0	0.243309	0	0	0.243309	0.121655	0	0	0	0	0	0	0	0	0	0	0	0	0	0.121655	0	0.0608273	0	0	0	0	0	0.121655	0	0
			DA111		0	0	0	0	0	0	0	0	0	0.243309	0	0	0.243309	0.121655	0	0	0	0	0	0	0	0	0	0	0	0	0	0.121655	0	0.0608273	0	0	0	0	0	0.121655	0	0
Proteobacteria	Alphaproteobacteria	Rhodospirillales_2	I-10	unclassified	0	0	0	0	0	0	0	0	0	0.364964	0	0	0.0608273	0.121655	0	0	0	0	0	0	0	0	0	0	0	0	0	0	0	0	0	0	0	0	0	0	0	0
			I-10		0	0	0	0	0	0	0	0	0	0.364964	0	0	0.0608273	0.121655	0	0	0	0	0	0	0	0	0	0	0	0	0	0	0	0	0	0	0	0	0	0	0	0
Proteobacteria	Alphaproteobacteria	Rhodospirillales_2	MNH4	unclassified	0	0	0	0	0	0	0	0	0	0	0	0	0.0608273	0.0608273	0	0	0	0	0	0	0	0	0	0	0	0	0	0	0	0	0	0	0	0	0	0	0	0
			MNH4		0	0	0	0	0	0	0	0	0	0	0	0	0.0608273	0.0608273	0	0	0	0	0	0	0	0	0	0	0	0	0	0	0	0	0	0	0	0	0	0	0	0
Proteobacteria	Alphaproteobacteria	Rhodospirillales_2	Rhodospirillaceae_2	Inquilinus	0	0	0	0	0	0	0	0	0	0.0608273	0	0	0.304136	0.0608273	0	0	0	0	0	0	0	0	0	0	0	0	0	0	0	0	0	0	0	0	0	0	0	0
Proteobacteria	Alphaproteobacteria	Rhodospirillales_2	Rhodospirillaceae_2	unclassified	0	0	0	0	0	0	0	0	0	0.547445	0.243309	0	0.729927	0	0	0	0	0	0	0	0	0	0	0	0	0	0	0	0	0	0	0	0	0	0	0	0	0
			Rhodospirillaceae_2		0	0	0	0	0	0	0	0	0	0.608273	0.243309	0	1.03406	0.0608273	0	0	0	0	0	0	0	0	0	0	0	0	0	0	0	0	0	0	0	0	0	0	0	0
Proteobacteria	Alphaproteobacteria	Rhodospirillales_2	unclassified	unclassified	0	0	0	0	0	0	0	0	0	0.608273	0	0	0.6691	0	0	0	0	0	0	0	0	0	0	0	0	0	0	0	0	0	0	0	0	0	0	0	0	0
			unclassified		0	0	0	0	0	0	0	0	0	0.608273	0	0	0.6691	0	0	0	0	0	0	0	0	0	0	0	0	0	0	0	0	0	0	0	0	0	0	0	0	0
Proteobacteria	Alphaproteobacteria	Rhodospirillales_2	wr0007	unclassified	0	0	0	0	0.0608273	0	0	0	0	0.121655	0	0	0.182482	0.182482	0	0	0	0	0	0	0	0	0	0	0	0	0	0	0	0	0	0	0	0	0	0	0	0
			wr0007		0	0	0	0	0.0608273	0	0	0	0	0.121655	0	0	0.182482	0.182482	0	0	0	0	0	0	0	0	0	0	0	0	0	0	0	0	0	0	0	0	0	0	0	0
		Rhodospirillales_2			0	0	0	0	0.0608273	0	0	0	0	1.94647	0.243309	0	2.25061	0.547445	0	0	0	0	0	0	0	0	0	0	0	0	0	0.121655	0	0.0608273	0	0	0	0	0	0.121655	0	0
Proteobacteria	Alphaproteobacteria	Rickettsiales	Anaplasmataceae	Wolbachia	0	0	0	0	0	0	0	0	0	0	0	0	0	0	0	0	0	0	0	0	0	0	0	0	0.0608273	0	0	0	0.304136	0	0	0	0	0.243309	0.0608273	0	0	0
			Anaplasmataceae		0	0	0	0	0	0	0	0	0	0	0	0	0	0	0	0	0	0	0	0	0	0	0	0	0.0608273	0	0	0	0.304136	0	0	0	0	0.243309	0.0608273	0	0	0
Proteobacteria	Alphaproteobacteria	Rickettsiales	Candidatus_Captivus	Candidatus_Captivus	0	0	0	0	0	0	0	0	0	0	0	0	0	0	0	0	0	0	0	0	0	0	0	0	0.121655	0	0	0	0	0.121655	0.0608273	0	0	0.547445	0.0608273	0	0.0608273	0
			Candidatus_Captivus		0	0	0	0	0	0	0	0	0	0	0	0	0	0	0	0	0	0	0	0	0	0	0	0	0.121655	0	0	0	0	0.121655	0.0608273	0	0	0.547445	0.0608273	0	0.0608273	0
Proteobacteria	Alphaproteobacteria	Rickettsiales	Candidatus_Hepatincola	Candidatus_Hepatincola	0	0	0	0	0	0.0608273	0	0	0	0	0.0608273	0	0	0	0	0.425791	0	0.0608273	0	0	0	0.121655	0	0	0.0608273	0	0	0	0	0	0	0.0608273	0	0.121655	0.121655	0.121655	0	0
			Candidatus_Hepatincola		0	0	0	0	0	0.0608273	0	0	0	0	0.0608273	0	0	0	0	0.425791	0	0.0608273	0	0	0	0.121655	0	0	0.0608273	0	0	0	0	0	0	0.0608273	0	0.121655	0.121655	0.121655	0	0
Proteobacteria	Alphaproteobacteria	Rickettsiales	Mitochondria	Mitochondria	0	0	0	0	0	0	0	0	0	0	0	0	0	0	0	0	0	0	0	0	0	0	0	1.15572	0	0	0	0	0	0	0	0	0	0	0	0	0	0
			Mitochondria		0	0	0	0	0	0	0	0	0	0	0	0	0	0	0	0	0	0	0	0	0	0	0	1.15572	0	0	0	0	0	0	0	0	0	0	0	0	0	0
Proteobacteria	Alphaproteobacteria	Rickettsiales	Rickettsiaceae	Rickettsia	0	0	0	0	0	0	0	0	0	0	0	0	0.0608273	0.0608273	0	0	0	0	0	0	0	0	0	0	0	0	0	0.0608273	0	0	0	0	0	0	0	0	0	0
			Rickettsiaceae		0	0	0	0	0	0	0	0	0	0	0	0	0.0608273	0.0608273	0	0	0	0	0	0	0	0	0	0	0	0	0	0.0608273	0	0	0	0	0	0	0	0	0	0
Proteobacteria	Alphaproteobacteria	Rickettsiales	SM2D12	unclassified	0	0	0	0	0	0	0	0	0	0	0	0	0.304136	0.0608273	0	0	0	0	0	0	0	0	0	0	0	0	0	0	0	0	0	0	0	0	0	0	0	0
			SM2D12		0	0	0	0	0	0	0	0	0	0	0	0	0.304136	0.0608273	0	0	0	0	0	0	0	0	0	0	0	0	0	0	0	0	0	0	0	0	0	0	0	0
Proteobacteria	Alphaproteobacteria	Rickettsiales	unclassified	unclassified	0	0	0	0	0	0	0	0	0	0	0	0	0.0608273	0	0	0	0	0.0608273	0	0	0	0	0	0	0	0	0	0	0	0	0	0	0	0	0	0	0	0
			unclassified		0	0	0	0	0	0	0	0	0	0	0	0	0.0608273	0	0	0	0	0.0608273	0	0	0	0	0	0	0	0	0	0	0	0	0	0	0	0	0	0	0	0
		Rickettsiales			0	0	0	0	0	0.0608273	0	0	0	0	0.0608273	0	0.425791	0.121655	0	0.425791	0	0.121655	0	0	0	0.121655	0	1.15572	0.243309	0	0	0.0608273	0.304136	0.121655	0.0608273	0.0608273	0	0.912409	0.243309	0.121655	0.0608273	0
Proteobacteria	Alphaproteobacteria	Sphingomonadales	Erythrobacteraceae	Porphyrobacter_3	0	0.0608273	0	0	0	0	0	0	0	0	0	0	0	0	0	0	0	0	0	0	0	0	0	0	0	0	0	0	0	0	0	0	0	0	0	0	0	0
Proteobacteria	Alphaproteobacteria	Sphingomonadales	Erythrobacteraceae	unclassified	0	0.425791	0	0	0.0608273	0	0	0	0	0	0	0	0	0	0	0	0	0	0	0	0	0	0	0	0	0	0	0	0	0	0	0	0	0	0	0	0	0
			Erythrobacteraceae		0	0.486618	0	0	0.0608273	0	0	0	0	0	0	0	0	0	0	0	0	0	0	0	0	0	0	0	0	0	0	0	0	0	0	0	0	0	0	0	0	0
Proteobacteria	Alphaproteobacteria	Sphingomonadales	Sphingomonadaceae	Blastomonas	0	0	0	0	0	0	0	0	0	0	0	0.0608273	0	0	0	0	0	0	0	0	0	0	0	0	0	0	0	0	0	0	0	0	0	0	0	0	0	0
Proteobacteria	Alphaproteobacteria	Sphingomonadales	Sphingomonadaceae	Novosphingobium_2	0.973236	1.94647	0.304136	0.304136	1.03406	0.121655	0.0608273	0	0.121655	0.425791	0	0	2.91971	0.608273	0	0	0	0	0	0	0	0	0	0	0	0	0	0.121655	0	0	0	0	0	0	0	0	0	0
Proteobacteria	Alphaproteobacteria	Sphingomonadales	Sphingomonadaceae	Sandarakinorhabdus	0.364964	0.364964	0.0608273	0	0	0	0	0	0	0	0	0	0	0	0	0	0	0	0	0	0	0	0	0	0	0	0	0	0	0	0	0	0	0	0	0	0	0
Proteobacteria	Alphaproteobacteria	Sphingomonadales	Sphingomonadaceae	Sphingobium_1	0	0.0608273	0	0	0	0	0	0	0	0	0	0	0	0	0	0	0	0	0	0	0	0	0	0	0	0	0	0	0	0	0	0	0	0	0	0	0	0
Proteobacteria	Alphaproteobacteria	Sphingomonadales	Sphingomonadaceae	Sphingomonas_1	0	0	0	0.486618	0.6691	0.0608273	0	0	0	0	0	0	0	0	0	0	0	0	0	0	0	0	0	0	0	0	0	0	0	0	0	0	0	0	0	0	0	0
Proteobacteria	Alphaproteobacteria	Sphingomonadales	Sphingomonadaceae	Sphingomonas_2	0	0	0	0	0	0	0	0	0	0	0	0	0	0	0	0	0	0	0	0	0	0	0	0	0	0	0	0.121655	0	0	0	0	0	0	0	0	0	0
Proteobacteria	Alphaproteobacteria	Sphingomonadales	Sphingomonadaceae	Sphingomonas_3	0	0	0	0.0608273	0	0	0	0	0	0.243309	0	0.0608273	0.912409	0.121655	0	0	0	0	0	0	0	0	0	0	0.0608273	0	0.182482	0.0608273	0	0.729927	0	0	0	0	0	0	0	0
Proteobacteria	Alphaproteobacteria	Sphingomonadales	Sphingomonadaceae	Sphingomonas_4	0	0	0	0	0	0	0	0	0	0	0	0	0.182482	0	0	0	0	0	0	0	0	0	0	0	0	0	0	0	0	0	0	0	0	0	0	0	0	0
Proteobacteria	Alphaproteobacteria	Sphingomonadales	Sphingomonadaceae	Sphingopyxis_1	0	0	0	0	0	0	0	0	0	0	0	0	0	0	0	0	0	0	0	0	0	0	0	0	0.0608273	0	0	0	0	0	0	0	0	0	0	0	0	0
Proteobacteria	Alphaproteobacteria	Sphingomonadales	Sphingomonadaceae	Sphingopyxis_2	0	0.182482	0.0608273	0.182482	0.304136	0	0	0	0	0	0	0	0	0	0	0	0	0	0	0	0	0	0	0	0	0	0	0	0	0	0	0	0	0	0	0	0	0
Proteobacteria	Alphaproteobacteria	Sphingomonadales	Sphingomonadaceae	unclassified	1.21655	0.182482	0.486618	0.182482	0.729927	0.121655	0.0608273	0	0	0.243309	0.0608273	0	0.486618	0.364964	0.0608273	0	0	0	0	0	0	0	0	0	0.0608273	0	0.0608273	0.0608273	0	0	0	0	0	0	0	0	0	0
			Sphingomonadaceae		2.55474	2.73723	0.912409	1.21655	2.73723	0.304136	0.121655	0	0.121655	0.912409	0.0608273	0.121655	4.50122	1.09489	0.0608273	0	0	0	0	0	0	0	0	0	0.182482	0	0.243309	0.364964	0	0.729927	0	0	0	0	0	0	0	0
Proteobacteria	Alphaproteobacteria	Sphingomonadales	unclassified	unclassified	0.182482	0.121655	0.0608273	0.243309	0.182482	0.0608273	0	0	0	0.0608273	0	0	0	0	0	0	0	0	0	0	0	0	0	0	0	0	0	0	0	0	0	0	0	0	0	0	0	0
			unclassified		0.182482	0.121655	0.0608273	0.243309	0.182482	0.0608273	0	0	0	0.0608273	0	0	0	0	0	0	0	0	0	0	0	0	0	0	0	0	0	0	0	0	0	0	0	0	0	0	0	0
		Sphingomonadales			2.73723	3.3455	0.973236	1.45985	2.98054	0.364964	0.121655	0	0.121655	0.973236	0.0608273	0.121655	4.50122	1.09489	0.0608273	0	0	0	0	0	0	0	0	0	0.182482	0	0.243309	0.364964	0	0.729927	0	0	0	0	0	0	0	0
Proteobacteria	Alphaproteobacteria	unclassified	unclassified	unclassified	0.364964	0.304136	0.182482	0.182482	0.243309	0.121655	0	0	0.182482	0.182482	0.0608273	0.0608273	0.486618	0	0.121655	0.425791	0	0.6691	0.790754	0.243309	0.182482	0.182482	0	0.0608273	0.364964	0.0608273	1.15572	0.121655	0	0	0.0608273	0	0	0.121655	0	0	0.304136	0.121655
			unclassified		0.364964	0.304136	0.182482	0.182482	0.243309	0.121655	0	0	0.182482	0.182482	0.0608273	0.0608273	0.486618	0	0.121655	0.425791	0	0.6691	0.790754	0.243309	0.182482	0.182482	0	0.0608273	0.364964	0.0608273	1.15572	0.121655	0	0	0.0608273	0	0	0.121655	0	0	0.304136	0.121655
		unclassified			0.364964	0.304136	0.182482	0.182482	0.243309	0.121655	0	0	0.182482	0.182482	0.0608273	0.0608273	0.486618	0	0.121655	0.425791	0	0.6691	0.790754	0.243309	0.182482	0.182482	0	0.0608273	0.364964	0.0608273	1.15572	0.121655	0	0	0.0608273	0	0	0.121655	0	0	0.304136	0.121655
	Alphaproteobacteria				4.44039	6.0219	2.06813	5.47445	5.90024	1.76399	9.48905	1.64234	1.15572	18.7348	2.0073	1.39903	23.0535	7.11679	0.912409	1.58151	0.304136	1.03406	0.973236	0.425791	0.729927	2.31144	0.243309	1.58151	1.76399	0.6691	2.61557	2.79805	0.729927	2.61557	0.547445	0.790754	0	1.64234	0.608273	0.6691	0.851582	0.243309
Proteobacteria	Betaproteobacteria	Burkholderiales	Alcaligenaceae_1	Achromobacter_2	0	0	0	0.0608273	0.121655	0	0	0	0	0	0	0	0	0	0	0	0	0	0	0	0	0	0	0	0	0	0	0	0	0	0	0	0	0	0	0	0	0.0608273
Proteobacteria	Betaproteobacteria	Burkholderiales	Alcaligenaceae_1	Alcaligenes	0	0	0	0.790754	0.243309	0.0608273	0	0	0	0	0	0	0	0	0	0	0	0	0	0	0	0	0	0	0	0	0	0	0	0	0	0	0	0	0	0	0	0
Proteobacteria	Betaproteobacteria	Burkholderiales	Alcaligenaceae_1	Bordetella_2	0.0608273	0.182482	0	0.304136	0.243309	0	0	0	0	1.09489	0	0	0.243309	0.0608273	0	0	0	0	0	0	0	0	0	0	0	0	0	0	0	0	0	0	0	0	0	0	0	0
Proteobacteria	Betaproteobacteria	Burkholderiales	Alcaligenaceae_1	Castellaniella	0.425791	0.121655	0	0	0.0608273	0	10.219	1.76399	0.729927	0	0	0	0	0	0	0	0	0	0	0	0	0	0	0	0	0	0	0	0	0	0	0	0	0	0	0	0	0
Proteobacteria	Betaproteobacteria	Burkholderiales	Alcaligenaceae_1	GKS98_freshwater_group	0	0	0	0	0	0	0	0	0	0	0	0	0	0	0	0	0	0	0	0	0	0	0	0	0	0	0	0	0	0	0	0	0	0.0608273	0	0	0	0
Proteobacteria	Betaproteobacteria	Burkholderiales	Alcaligenaceae_1	Pigmentiphaga	0	0.0608273	0	0	0	0	0	0	0	0	0	0	0	0	0	0	0	0	0	0	0	0	0	0	0	0	0	0	0	0	0	0	0	0	0	0	0	0
Proteobacteria	Betaproteobacteria	Burkholderiales	Alcaligenaceae_1	Tetrathiobacter	0	0	0	0.0608273	0.0608273	0	0	0	0	0	0	0	0	0	0	0	0	0	0	0	0	0	0	0	0	0	0	0	0	0	0	0	0	0	0	0	0	0
Proteobacteria	Betaproteobacteria	Burkholderiales	Alcaligenaceae_1	unclassified	0	0	0	0.304136	0.182482	0.0608273	0.121655	0	0	0.304136	0	0	0.364964	0.0608273	0	0	0	0	0	0	0	0	0	0	0	0	0	0	0	0	0	0	0	0.0608273	0	0	0	0
			Alcaligenaceae_1		0.486618	0.364964	0	1.52068	0.912409	0.121655	10.3406	1.76399	0.729927	1.39903	0	0	0.608273	0.121655	0	0	0	0	0	0	0	0	0	0	0	0	0	0	0	0	0	0	0	0.121655	0	0	0	0.0608273
Proteobacteria	Betaproteobacteria	Burkholderiales	Burkholderiaceae_1	Burkholderia_1	0	0.121655	0	0	0	0	0	0.0608273	0	3.40633	0.304136	0	3.64964	1.15572	0	0	0	0	0	0	0	0	0	0	0.0608273	0	0	0	0	0	0	0	0	0	0	0.0608273	0.0608273	0
Proteobacteria	Betaproteobacteria	Burkholderiales	Burkholderiaceae_1	Burkholderia_10	0	0	0	0	0	0	0	0	0	2.25061	0.364964	0	0.364964	0.243309	0	0	0	0	0	0	0	0	0	0	0	0	0	0	0	0	0	0	0	0	0	0	0	0
Proteobacteria	Betaproteobacteria	Burkholderiales	Burkholderiaceae_1	Burkholderia_11	0	0.0608273	0	0	0	0	0	0	0	0.121655	0.0608273	0	0.0608273	0	0	0	0	0	0	0	0	0	0	0	0	0	0	0	0	0	0	0	0	0	0	0	0	0
Proteobacteria	Betaproteobacteria	Burkholderiales	Burkholderiaceae_1	Burkholderia_15	0	0	0	0	0	0	0	0	0	0	0	0	0	0.0608273	0	0	0	0	0	0	0	0	0	0	0	0	0	0	0	0	0	0	0	0	0	0	0	0
Proteobacteria	Betaproteobacteria	Burkholderiales	Burkholderiaceae_1	Burkholderia_2	0	0	0	0	0	0	0	0	0	0.121655	0.0608273	0	0	0	0	0	0	0	0	0	0	0	0	0	0	0	0	0	0	0	0	0	0.121655	0	0	0	0	0
Proteobacteria	Betaproteobacteria	Burkholderiales	Burkholderiaceae_1	Pandoraea	0.0608273	0	0	0	0	0	0	0	0	0.243309	0	0	0.182482	0.0608273	0	0	0	0	0	0	0	0	0	0	0	0	0	0	0	0	0	0	0	0	0	0	0	0
Proteobacteria	Betaproteobacteria	Burkholderiales	Burkholderiaceae_1	unclassified	0	0	0	0.0608273	0	0	0	0	0	0.973236	0.0608273	0	0.425791	0.0608273	0	0	0	0	0	0	0	0	0	0	0	0	0	0	0	0	0	0	0	0	0	0	0.0608273	0.121655
			Burkholderiaceae_1		0.0608273	0.182482	0	0.0608273	0	0	0	0.0608273	0	7.11679	0.851582	0	4.6837	1.58151	0	0	0	0	0	0	0	0	0	0	0.0608273	0	0	0	0	0	0	0	0.121655	0	0	0.0608273	0.121655	0.121655
Proteobacteria	Betaproteobacteria	Burkholderiales	Burkholderiaceae_2	Cupriavidus	0	0	0	0	0	0	0	0	0	0	0	0	0.182482	0.0608273	0	0	0	0	0	0	0	0	0	0	0	0	0	0	0	0	0	0	0	0	0	0	0	0
Proteobacteria	Betaproteobacteria	Burkholderiales	Burkholderiaceae_2	Ralstonia	0	0	0	0	0	0	0	0	0	0	0	0	0	0	0	0	0	0	0	0	0	0	0	0	0	0	0	0	0	0.182482	0	0	0	0	0	0	0	0
			Burkholderiaceae_2		0	0	0	0	0	0	0	0	0	0	0	0	0.182482	0.0608273	0	0	0	0	0	0	0	0	0	0	0	0	0	0	0	0.182482	0	0	0	0	0	0	0	0
Proteobacteria	Betaproteobacteria	Burkholderiales	Comamonadaceae	Comamonas_1	0	0	0	0	0	0	0	0	0	0	0	0	0	0	0	0	0	0	0	0	0	0	0	0	0.0608273	0	0	0	0	0	0	0	0	0	0	0	0	0
Proteobacteria	Betaproteobacteria	Burkholderiales	Comamonadaceae	Comamonas_2	0	0	0	0	0	0	0	0	0	0	0	0	0	0	0	0	0	0	0	0	0	0	0	0	0	0.121655	0	0	0	0	0	0	0	0	0	0	0	0
Proteobacteria	Betaproteobacteria	Burkholderiales	Comamonadaceae	Comamonas_5	0	0	0	0	0	0	0	0	0	0	0	0	0	0	0	0	0	0	0	0	0	0	0	0	0.0608273	0	0	0	0	0	0	0	0	0	0	0	0	0
Proteobacteria	Betaproteobacteria	Burkholderiales	Comamonadaceae	Comamonas_R	0	0	0	0	0	0	0	0	0	0	0	0	0	0	0	0	0	0	0	0	0	0	0	0	0	0	0	0	0	0	0	0	0	0.0608273	0	0	0	0
Proteobacteria	Betaproteobacteria	Burkholderiales	Comamonadaceae	Delftia	0	0	0	0	0	0	0	0	0	0	0	0	0.0608273	0	0	0	0	0	0	0	0	0	0	0	0	0	0	0.608273	0	0	0	0	0	0	0	0	0	0
Proteobacteria	Betaproteobacteria	Burkholderiales	Comamonadaceae	Ottowia	0	0	0	0	0	0	0	0	0	0	0	0	0	0	0	0	0	0	0	0	0	0	0	0	0	0	0.0608273	0	0	0.121655	0	0	0	0.121655	0	0	0	0
Proteobacteria	Betaproteobacteria	Burkholderiales	Comamonadaceae	Tepidimonas	0	0	0	0	0	0	0	0	0	0	0	0	0	0	0	0	0	0	0	0	0	0	0	0	0	0	0	0	0	0.0608273	0	0	0	0	0	0	0	0
Proteobacteria	Betaproteobacteria	Burkholderiales	Comamonadaceae	Uncultured_11	0	0	0	0	0	0	0	0	0	0	0	0	0	0	0	0	0	0	0	0	0	0	0	0	0	0	0	0	0	0	0	0	0	0.425791	0	0.0608273	0.121655	0
Proteobacteria	Betaproteobacteria	Burkholderiales	Comamonadaceae	Uncultured_22	0	0	0	0	0	0	0	0	0	0	0	0	0.0608273	0	0	0	0	0	0	0	0	0	0	0	0	0	0	0	0	0	0	0	0	0	0	0	0	0
Proteobacteria	Betaproteobacteria	Burkholderiales	Comamonadaceae	Uncultured_25	0	0	0	0	0	0	0	0.608273	0.121655	0	0	0.0608273	0	0	0	0	0.425791	0.121655	0.0608273	0.0608273	0	0	0.729927	0	0.364964	0.0608273	0	0	0.0608273	0	0	0	0	0	0	0	0	0
Proteobacteria	Betaproteobacteria	Burkholderiales	Comamonadaceae	Uncultured_3	0.912409	0.182482	0	0	0	0	0	0	0	0	0	0	0	0	0	0	0	0	0	0	0	0	0	0	0	0	0	0	0	0	0	0	0	0	0	0	0	0
Proteobacteria	Betaproteobacteria	Burkholderiales	Comamonadaceae	Variovorax_2	0	0	0	0	0	0	0	0	0	0	0	0	0	0	0	0	0	0	0	0	0	0	0	0	0	0	0	0	0.0608273	0	0	0	0	0	0	0	0	0
Proteobacteria	Betaproteobacteria	Burkholderiales	Comamonadaceae	Xenophilus	0	0	0	0	0	0	0	0	0	0	0	0	0.121655	0	0	0	0	0	0	0	0	0	0	0	0	0	0	0	0	0	0	0	0	0	0	0	0	0.0608273
Proteobacteria	Betaproteobacteria	Burkholderiales	Comamonadaceae	unclassified	0	0	0	0	0.243309	0	0	0	0	0	0	0	0.0608273	0.0608273	0	0	0.0608273	0.0608273	0	0	0	0	0	0	0	0	0.243309	1.21655	0.182482	0	0	0	0	1.27737	0	0.0608273	0.304136	0.790754
			Comamonadaceae		0.912409	0.182482	0	0	0.243309	0	0	0.608273	0.121655	0	0	0.0608273	0.304136	0.0608273	0	0	0.486618	0.182482	0.0608273	0.0608273	0	0	0.729927	0	0.486618	0.182482	0.304136	1.82482	0.304136	0.182482	0	0	0	1.88564	0	0.121655	0.425791	0.851582
Proteobacteria	Betaproteobacteria	Burkholderiales	Oxalobacteraceae	Oxalicibacterium	0.0608273	0	0	0	0	0	0	0	0	0	0	0	0	0	0	0	0	0	0	0	0	0	0	0	0	0	0	0	0	0	0	0	0	0	0	0	0	0
Proteobacteria	Betaproteobacteria	Burkholderiales	Oxalobacteraceae	Oxalobacter	0	0	0	0	0	0	0	0	0	0	0	0	0	0	0	0	0	0	0	0	0	0	0	0	0	0	0	0	0	0	0	0.0608273	0	0	0	0	0	0.0608273
Proteobacteria	Betaproteobacteria	Burkholderiales	Oxalobacteraceae	Uncultured_9	0	0	0	0	0	0	0	0	0.0608273	0	0	0	0	0	0	0	0	0	0	0	0	0	0	0	0	0	0	0	0	0	0	0	0	0	0	0	0	0
Proteobacteria	Betaproteobacteria	Burkholderiales	Oxalobacteraceae	Undibacterium	0	0.0608273	0	0	0	0	0.121655	0.121655	0.243309	0	0.121655	0	0	0	0	0	0	0	0	0	0.0608273	0	0.0608273	0	0.121655	0.0608273	0	0	0	0	0	0	0	0	0	0	0	0
Proteobacteria	Betaproteobacteria	Burkholderiales	Oxalobacteraceae	unclassified	0	0.0608273	0	0	0	0	0	0	0.121655	0	0	0	0.121655	0	0	0	0	0	0	0	0	0.0608273	0.243309	0	0.364964	0	0	0	0	0	0	0	0	0	0	0	0.121655	0.0608273
			Oxalobacteraceae		0.0608273	0.121655	0	0	0	0	0.121655	0.121655	0.425791	0	0.121655	0	0.121655	0	0	0	0	0	0	0	0.0608273	0.0608273	0.304136	0	0.486618	0.0608273	0	0	0	0	0	0.0608273	0	0	0	0	0.121655	0.121655
Proteobacteria	Betaproteobacteria	Burkholderiales	unclassified	unclassified	0	0.0608273	0	0	0	0	0.0608273	0	0	0	0	0	0.0608273	0	0	0	0	0	0	0	0	0	0	0	0	0	0	0	0	0	0	0	0	0.182482	0	0	0	0
			unclassified		0	0.0608273	0	0	0	0	0.0608273	0	0	0	0	0	0.0608273	0	0	0	0	0	0	0	0	0	0	0	0	0	0	0	0	0	0	0	0	0.182482	0	0	0	0
		Burkholderiales			1.52068	0.912409	0	1.58151	1.15572	0.121655	10.5231	2.55474	1.27737	8.51582	0.973236	0.0608273	5.96107	1.82482	0	0	0.486618	0.182482	0.0608273	0.0608273	0.0608273	0.0608273	1.03406	0	1.03406	0.243309	0.304136	1.82482	0.304136	0.364964	0	0.0608273	0.121655	2.18978	0	0.182482	0.6691	1.15572
Proteobacteria	Betaproteobacteria	Neisseriales	Neisseriaceae	Leeia	0	0	0	0	0	0	0	0	0	0	0	0	0	0	0	0	0	0	0	0	0	0	0	0	0	0	0.0608273	0	0	0	0	0	0	0	0	0	0	0
			Neisseriaceae		0	0	0	0	0	0	0	0	0	0	0	0	0	0	0	0	0	0	0	0	0	0	0	0	0	0	0.0608273	0	0	0	0	0	0	0	0	0	0	0
Proteobacteria	Betaproteobacteria	Neisseriales	Neisseriaceae_1	Stenoxybacter	0	0	0	0	0	0	0	0	0	0	0	0	0	0	0	0	0	0	0	0	0	0	0	0	0	0	0	0	0	0	0	0	0	0	0	0	0	0.121655
Proteobacteria	Betaproteobacteria	Neisseriales	Neisseriaceae_1	Uncultured_1	0.304136	0.243309	0	0	0	0	0	0	0	0	0	0	0	0	0	0	0	0	0	0	0	0	0	0	0	0	0	0	0	0	0	0	0	0	0	0	0	0
Proteobacteria	Betaproteobacteria	Neisseriales	Neisseriaceae_1	Uncultured_4	0	0	0	0	0	0	0	0	0	0.0608273	0.0608273	0	0	0	0	0	0	0	0	0	0	0	0	0	0	0	0	0	0	0	0	0	0	0	0	0	0	0
			Neisseriaceae_1		0.304136	0.243309	0	0	0	0	0	0	0	0.0608273	0.0608273	0	0	0	0	0	0	0	0	0	0	0	0	0	0	0	0	0	0	0	0	0	0	0	0	0	0	0.121655
Proteobacteria	Betaproteobacteria	Neisseriales	Neisseriaceae_2	Andreprevotia	0	0	0	0	0	0	0	0	0	0	0	0	0.0608273	0	0	0	0	0	0	0	0	0	0	0	0	0	0	0	0	0	0	0	0	0	0	0	0	0
			Neisseriaceae_2		0	0	0	0	0	0	0	0	0	0	0	0	0.0608273	0	0	0	0	0	0	0	0	0	0	0	0	0	0	0	0	0	0	0	0	0	0	0	0	0
Proteobacteria	Betaproteobacteria	Neisseriales	unclassified	unclassified	0	0	0	0	0	0	0	0	0	0	0	0	0	0	0	0	0	0	0	0	0	0	0	0	0.0608273	0	0	0	0	0	0	0	0	0	0	0	0	0
			unclassified		0	0	0	0	0	0	0	0	0	0	0	0	0	0	0	0	0	0	0	0	0	0	0	0	0.0608273	0	0	0	0	0	0	0	0	0	0	0	0	0
		Neisseriales			0.304136	0.243309	0	0	0	0	0	0	0	0.0608273	0.0608273	0	0.0608273	0	0	0	0	0	0	0	0	0	0	0	0.0608273	0	0.0608273	0	0	0	0	0	0	0	0	0	0	0.121655
Proteobacteria	Betaproteobacteria	Nitrosomonadales	Nitrosomonadaceae	Nitrosomonas	0	0	0	0	0	0	0	0	0	0	0	0	0	0	0	0	0	0.0608273	0	0.0608273	0	0	0.243309	0	0	0	0	0	0	0	0	0	0	0	0	0	0	0
			Nitrosomonadaceae		0	0	0	0	0	0	0	0	0	0	0	0	0	0	0	0	0	0.0608273	0	0.0608273	0	0	0.243309	0	0	0	0	0	0	0	0	0	0	0	0	0	0	0
		Nitrosomonadales			0	0	0	0	0	0	0	0	0	0	0	0	0	0	0	0	0	0.0608273	0	0.0608273	0	0	0.243309	0	0	0	0	0	0	0	0	0	0	0	0	0	0	0
Proteobacteria	Betaproteobacteria	Rhodocyclales	Rhodocyclaceae_1	Methyloversatilis	0	0	0	0	0	0	0	0	0.0608273	0	0	0	0	0	0	0	0	0	0	0	0	0	0	0	0	0	0	0	0	0	0	0	0	0	0	0	0	0
Proteobacteria	Betaproteobacteria	Rhodocyclales	Rhodocyclaceae_1	Uncultured_1	0	0	0	0	0	0	0	0	0	0	0	0	0	0	0	0	0	0	0	0	0	0	0	0	0	0	0	0	0	0	0	0	0	0	0.0608273	0	0	0
Proteobacteria	Betaproteobacteria	Rhodocyclales	Rhodocyclaceae_1	unclassified	0	0	0	0	0	0	0	0	0.121655	0	0	0	0	0	0	0	0	0	0	0	0	0	0	0	0	0	0	0	0.182482	0	0	0	0	0	1.15572	0.243309	0	0
			Rhodocyclaceae_1		0	0	0	0	0	0	0	0	0.182482	0	0	0	0	0	0	0	0	0	0	0	0	0	0	0	0	0	0	0	0.182482	0	0	0	0	0	1.21655	0.243309	0	0
Proteobacteria	Betaproteobacteria	Rhodocyclales	Rhodocyclaceae_2	Azoarcus_2	0	0	0	0	0	0	0	0	0	0	0	0	0	0	0	0	0	0	0	0	0.243309	0	0	0	0	0	0	0	0	0	0	0	0	0	0	0	0	0
Proteobacteria	Betaproteobacteria	Rhodocyclales	Rhodocyclaceae_2	Azovibrio	0	0	0	0	0	0	0	0	0	0	0	0	0	0	0	0	0	0	0	0	0	0	0	0	0	0	0.0608273	0	0	0	0	0	0	0	0	0	0	0
Proteobacteria	Betaproteobacteria	Rhodocyclales	Rhodocyclaceae_2	Insect_cluster	0	0.0608273	0	0.0608273	0	0	0.121655	0.182482	17.6399	0	0	0	0	0	0	0	0	0	0	0	0	0	0.0608273	0	0	0	0	0.182482	0.486618	0	0	0	0.182482	0.364964	0	0	0	0.0608273
Proteobacteria	Betaproteobacteria	Rhodocyclales	Rhodocyclaceae_2	unclassified	0	0	0	0	0	0.0608273	0	0	0.0608273	0	0	0	0	0	0	0	0	0	0	0	0.121655	0.0608273	0	0.0608273	0	0	0.0608273	0	0.121655	0	0	0	0	0	0	0	0	0
			Rhodocyclaceae_2		0	0.0608273	0	0.0608273	0	0.0608273	0.121655	0.182482	17.7007	0	0	0	0	0	0	0	0	0	0	0	0.364964	0.0608273	0.0608273	0.0608273	0	0	0.121655	0.182482	0.608273	0	0	0	0.182482	0.364964	0	0	0	0.0608273
Proteobacteria	Betaproteobacteria	Rhodocyclales	Rhodocyclaceae_3	Dechloromonas_1	0	0	0	0	0	0	0	0	0	0	0	0	0	0	0	0	0	0	0	0	0	0	0	0	0	0	0.851582	0.0608273	0.6691	0	0	0	0	0	0	0	0	0
Proteobacteria	Betaproteobacteria	Rhodocyclales	Rhodocyclaceae_3	Propionivibrio	0	0	0	0	0	0	0	0.121655	0.0608273	0	0	0.0608273	0	0	0.0608273	0	0	0	0	0	0	0	0	0.0608273	0	0	0	0	0	0	0	0	0.0608273	0	0	0	0	0
Proteobacteria	Betaproteobacteria	Rhodocyclales	Rhodocyclaceae_3	Termite_cluster	0	0.121655	0.0608273	0	0	0	0	0.0608273	0	0	0	0	0	0	0	0	0	0.182482	0.182482	0	0	0	0	0	0.121655	0.182482	0.0608273	0.0608273	0.425791	0	0.243309	0.0608273	0	0	0.121655	0.0608273	0.0608273	0.0608273
Proteobacteria	Betaproteobacteria	Rhodocyclales	Rhodocyclaceae_3	Uncultured_1	0	0	0	0	0	0	0	0	0	0	0	0	0	0	0	0	0	0	0	0	0	0	0	0	0	0	0	0.304136	0	0	0	0	0	0	0	0	0	0
Proteobacteria	Betaproteobacteria	Rhodocyclales	Rhodocyclaceae_3	Uncultured_4	0	0	0.182482	0	0	0	0	0	0	0	0	0	0	0	0	0	0	0	0	0	0	0	0	0	0	0	0	0	0	0	0	0	0	0	0	0	0	0
Proteobacteria	Betaproteobacteria	Rhodocyclales	Rhodocyclaceae_3	unclassified	0	0	0.243309	0	0	0	0	0	0	0	0	0	0	0	0	0	0	0	0	0	0	0	0	0	0.121655	0	1.27737	0.121655	0.364964	0.182482	0.0608273	0	0	0.0608273	0.121655	0	0	0.304136
			Rhodocyclaceae_3		0	0.121655	0.486618	0	0	0	0	0.182482	0.0608273	0	0	0.0608273	0	0	0.0608273	0	0	0.182482	0.182482	0	0	0	0	0.0608273	0.243309	0.182482	2.18978	0.547445	1.45985	0.182482	0.304136	0.0608273	0.0608273	0.0608273	0.243309	0.0608273	0.0608273	0.364964
Proteobacteria	Betaproteobacteria	Rhodocyclales	unclassified	unclassified	0.0608273	0	0	0	0	0	0	0.0608273	0	0	0	0	0	0	0	0.0608273	0	0	0.0608273	0	0	0	0	0	0.182482	0	1.21655	0.0608273	1.76399	0.6691	0	0.0608273	0	0.182482	0.0608273	0.0608273	0.121655	1.52068
			unclassified		0.0608273	0	0	0	0	0	0	0.0608273	0	0	0	0	0	0	0	0.0608273	0	0	0.0608273	0	0	0	0	0	0.182482	0	1.21655	0.0608273	1.76399	0.6691	0	0.0608273	0	0.182482	0.0608273	0.0608273	0.121655	1.52068
		Rhodocyclales			0.0608273	0.182482	0.486618	0.0608273	0	0.0608273	0.121655	0.425791	17.944	0	0	0.0608273	0	0	0.0608273	0.0608273	0	0.182482	0.243309	0	0.364964	0.0608273	0.0608273	0.121655	0.425791	0.182482	3.52798	0.790754	4.0146	0.851582	0.304136	0.121655	0.243309	0.608273	1.52068	0.364964	0.182482	1.94647
Proteobacteria	Betaproteobacteria	SC-I-84	Insect_cluster_II	unclassified	0	0	0	0	0	0.0608273	0.0608273	0.121655	4.37956	0	0	0	0	0	0	0.182482	0	0.729927	1.09489	0	0	0	0	0	0	0	2.18978	0	5.47445	0.182482	0	0	0	0	0.243309	0.729927	0	0
			Insect_cluster_II		0	0	0	0	0	0.0608273	0.0608273	0.121655	4.37956	0	0	0	0	0	0	0.182482	0	0.729927	1.09489	0	0	0	0	0	0	0	2.18978	0	5.47445	0.182482	0	0	0	0	0.243309	0.729927	0	0
		SC-I-84			0	0	0	0	0	0.0608273	0.0608273	0.121655	4.37956	0	0	0	0	0	0	0.182482	0	0.729927	1.09489	0	0	0	0	0	0	0	2.18978	0	5.47445	0.182482	0	0	0	0	0.243309	0.729927	0	0
Proteobacteria	Betaproteobacteria	unclassified	unclassified	unclassified	0	0	0.0608273	0.0608273	0	0.0608273	0	0	0.0608273	0	0	0	0	0	0	0	0	0	0	0	0	0.0608273	0	0	0.0608273	0	0	0.121655	0.182482	0	0.0608273	0	0	0.304136	0.0608273	0	0.121655	0.121655
			unclassified		0	0	0.0608273	0.0608273	0	0.0608273	0	0	0.0608273	0	0	0	0	0	0	0	0	0	0	0	0	0.0608273	0	0	0.0608273	0	0	0.121655	0.182482	0	0.0608273	0	0	0.304136	0.0608273	0	0.121655	0.121655
		unclassified			0	0	0.0608273	0.0608273	0	0.0608273	0	0	0.0608273	0	0	0	0	0	0	0	0	0	0	0	0	0.0608273	0	0	0.0608273	0	0	0.121655	0.182482	0	0.0608273	0	0	0.304136	0.0608273	0	0.121655	0.121655
	Betaproteobacteria				1.88564	1.3382	0.547445	1.70316	1.15572	0.304136	10.7056	3.10219	23.6618	8.57664	1.03406	0.121655	6.0219	1.82482	0.0608273	0.243309	0.486618	1.15572	1.39903	0.121655	0.425791	0.182482	1.3382	0.121655	1.58151	0.425791	6.08273	2.73723	9.97567	1.39903	0.364964	0.182482	0.364964	3.10219	1.82482	1.27737	0.973236	3.3455
Proteobacteria	Deltaproteobacteria	Bdellovibrionales	Bacteriovoraceae	Bacteriovorax_2	0	0	0	0	0	0	0	0	0	0	0	0	0	0	0	0	0	0	0	0	0.121655	0	0	0	0	0	0	0	0	0	0	0	0	0	0	0	0	0
Proteobacteria	Deltaproteobacteria	Bdellovibrionales	Bacteriovoraceae	Peredibacter	0	0	0	0	0	0	0	0	0	0	0	0	0	0	0	0	0	0	0.0608273	0	0	0	0	0	0.0608273	0	0	0	0	0	0	0	0	0	0	0	0	0
Proteobacteria	Deltaproteobacteria	Bdellovibrionales	Bacteriovoraceae	unclassified	0	0	0	0	0.0608273	0	0	0	0	0	0	0	0	0	0	0.121655	0	0	0.0608273	0	0.182482	0	0	0.121655	0	0	0	0	0	0	0	0	0	0.0608273	0	0.182482	0	0
			Bacteriovoraceae		0	0	0	0	0.0608273	0	0	0	0	0	0	0	0	0	0	0.121655	0	0	0.121655	0	0.304136	0	0	0.121655	0.0608273	0	0	0	0	0	0	0	0	0.0608273	0	0.182482	0	0
Proteobacteria	Deltaproteobacteria	Bdellovibrionales	Bdellovibrionaceae	Bdellovibrio	0	0	0	0	0	0	0	0	0	0	0	0	0.0608273	0.0608273	0	0	0	0	0	0	0	0	0	0	0	0	0	0	0	0	0	0	0	0	0	0	0	0
			Bdellovibrionaceae		0	0	0	0	0	0	0	0	0	0	0	0	0.0608273	0.0608273	0	0	0	0	0	0	0	0	0	0	0	0	0	0	0	0	0	0	0	0	0	0	0	0
		Bdellovibrionales			0	0	0	0	0.0608273	0	0	0	0	0	0	0	0.0608273	0.0608273	0	0.121655	0	0	0.121655	0	0.304136	0	0	0.121655	0.0608273	0	0	0	0	0	0	0	0	0.0608273	0	0.182482	0	0
Proteobacteria	Deltaproteobacteria	Desulfarculales	Desulfarculaceae	Desulfarculus	0	0	0	0	0	0.0608273	0	0	0	0	0	0	0	0	0.0608273	0	0.0608273	0.0608273	0.121655	0	0.0608273	0	0.121655	0	0	0	0	0	0	0	0	0	0.0608273	0	0.0608273	0.0608273	0.0608273	0
Proteobacteria	Deltaproteobacteria	Desulfarculales	Desulfarculaceae	Uncultured	0	0	0	0	0	0	0	0.0608273	0	0	0	0.0608273	0	0	0	0	0	0	0	0	0	0	0	0	0	0	0	0.0608273	0	0.121655	0	0	0	0	0.304136	0	0	0.0608273
			Desulfarculaceae		0	0	0	0	0	0.0608273	0	0.0608273	0	0	0	0.0608273	0	0	0.0608273	0	0.0608273	0.0608273	0.121655	0	0.0608273	0	0.121655	0	0	0	0	0.0608273	0	0.121655	0	0	0.0608273	0	0.364964	0.0608273	0.0608273	0.0608273
		Desulfarculales			0	0	0	0	0	0.0608273	0	0.0608273	0	0	0	0.0608273	0	0	0.0608273	0	0.0608273	0.0608273	0.121655	0	0.0608273	0	0.121655	0	0	0	0	0.0608273	0	0.121655	0	0	0.0608273	0	0.364964	0.0608273	0.0608273	0.0608273
Proteobacteria	Deltaproteobacteria	Desulfobacterales	Desulfobacteraceae	Desulfatiferula	0	0	0	0	0	0	0	0	0.121655	0	0.304136	0.364964	0	0	0	0.243309	1.58151	1.39903	0.425791	0.121655	0.425791	0	0.912409	0	0	0.121655	0	0	0.0608273	0	0	0	0	0	0	0	0	0
Proteobacteria	Deltaproteobacteria	Desulfobacterales	Desulfobacteraceae	Desulfobotulus	0	0	0	0	0	0.0608273	0	0	0.121655	0	0	0	0	0	0.0608273	0.182482	0.425791	1.03406	1.64234	0.0608273	0.0608273	0.243309	0	0	0	0	0.243309	0	0	0	0	0.0608273	0	0	0	0	0	0
Proteobacteria	Deltaproteobacteria	Desulfobacterales	Desulfobacteraceae	Desulfosarcina	0	0	0	0	0	0	0	0	0	0	0	0	0	0	0	0.0608273	0.0608273	0.0608273	0	0.0608273	0	0	0	0	0	0	0	0	0	0	0	0	0	0	0	0	0	0
Proteobacteria	Deltaproteobacteria	Desulfobacterales	Desulfobacteraceae	Uncultured_5	0	0	0	0	0	0	0	0.0608273	0.121655	0	0	0	0	0	0	0	0.121655	0.364964	0.0608273	0.6691	0	0	0	0	0	0	0	0	0	0	0	0	0	0	0	0	0	0
Proteobacteria	Deltaproteobacteria	Desulfobacterales	Desulfobacteraceae	unclassified	0	0	0	0	0	0.0608273	0	0	0	0	0	0	0	0	0.0608273	0.364964	0	1.15572	0.0608273	0.121655	0	0.243309	0	0	0	0	0	0	0.0608273	0	0	0.0608273	0	0	0	0	0.0608273	0
			Desulfobacteraceae		0	0	0	0	0	0.121655	0	0.0608273	0.364964	0	0.304136	0.364964	0	0	0.121655	0.851582	2.18978	4.0146	2.18978	1.03406	0.486618	0.486618	0.912409	0	0	0.121655	0.243309	0	0.121655	0	0	0.121655	0	0	0	0	0.0608273	0
Proteobacteria	Deltaproteobacteria	Desulfobacterales	Desulfobulbaceae	Desulfobulbus	0	0	0	0	0	0	0	0.0608273	0	0	0	0	0	0	0.0608273	1.45985	0.6691	0.243309	0.425791	0.243309	0.182482	0.182482	1.70316	0	0	0	0.243309	0	0.243309	0	0	0.0608273	0	0.0608273	0.0608273	0.243309	0.304136	0
Proteobacteria	Deltaproteobacteria	Desulfobacterales	Desulfobulbaceae	Desulforhopalus	0	0	0	0	0	0	0	0	0	0	0	0	0	0	0	0	0	0	0	0	0	0	0	0	0	0	0.243309	0	0.364964	0.182482	0	0	0	0.243309	0	0.0608273	0.425791	0
Proteobacteria	Deltaproteobacteria	Desulfobacterales	Desulfobulbaceae	unclassified	0	0	0	0	0	0	0	0	0	0	0	0	0	0	0	0	0	0	0	0	0	0	0	0	0	0.0608273	0	0	0.0608273	0	0	0	0	0.0608273	0	0	0	0
			Desulfobulbaceae		0	0	0	0	0	0	0	0.0608273	0	0	0	0	0	0	0.0608273	1.45985	0.6691	0.243309	0.425791	0.243309	0.182482	0.182482	1.70316	0	0	0.0608273	0.486618	0	0.6691	0.182482	0	0.0608273	0	0.364964	0.0608273	0.304136	0.729927	0
Proteobacteria	Deltaproteobacteria	Desulfobacterales	unclassified	unclassified	0	0	0	0	0	0	0	0	0	0	0	0	0	0	0	0	0	0	0	0	0	0	0	0	0	0	0	0	0	0	0	0.0608273	0	0	0	0	0.0608273	0
			unclassified		0	0	0	0	0	0	0	0	0	0	0	0	0	0	0	0	0	0	0	0	0	0	0	0	0	0	0	0	0	0	0	0.0608273	0	0	0	0	0.0608273	0
		Desulfobacterales			0	0	0	0	0	0.121655	0	0.121655	0.364964	0	0.304136	0.364964	0	0	0.182482	2.31144	2.85888	4.25791	2.61557	1.27737	0.6691	0.6691	2.61557	0	0	0.182482	0.729927	0	0.790754	0.182482	0	0.243309	0	0.364964	0.0608273	0.304136	0.851582	0
Proteobacteria	Deltaproteobacteria	Desulfovibrionales	Desulfovibrionaceae	Desulfovibrio_2	0	0	0	0	0	0	0	0	0	0	0	0	0	0	0	0	0	0	0	0	0	0	0.0608273	0	0	0	0	0	0	0	0	0	0	0	0	0	0	0
Proteobacteria	Deltaproteobacteria	Desulfovibrionales	Desulfovibrionaceae	Desulfovibrio_5	0	0	0	0	0	0	0	0	0	0	0	0.0608273	0	0	0.304136	0.243309	0	0.0608273	0.0608273	0	0	0	0	0	0	0	0.364964	0	0.0608273	0	0	0	0	0	0.243309	0.121655	0.121655	0
Proteobacteria	Deltaproteobacteria	Desulfovibrionales	Desulfovibrionaceae	Gut_cluster_1	0.121655	0.973236	0	0.0608273	0	0.0608273	0.304136	0.304136	0.182482	0	0	0	0	0	0	0.121655	0	0	0.0608273	0	0	0.0608273	0	0.121655	0	0.121655	0	0	0	0	0.0608273	0.0608273	0	0	0	0	0.547445	0.182482
Proteobacteria	Deltaproteobacteria	Desulfovibrionales	Desulfovibrionaceae	Gut_cluster_2	0	0	0	0	0	0	0.121655	0	0.243309	0	0	0	0	0	0.182482	0.304136	0.182482	0.243309	0.182482	0.0608273	0.608273	0.121655	1.09489	0.121655	0.364964	0.790754	0.486618	0.121655	0.0608273	0.0608273	0.0608273	0.243309	0.486618	0.121655	1.09489	0.121655	0.182482	0
Proteobacteria	Deltaproteobacteria	Desulfovibrionales	Desulfovibrionaceae	Gut_cluster_3	0.182482	0.243309	0	0.0608273	0	1.88564	0.304136	0.790754	2.73723	0.0608273	0.486618	1.21655	0.0608273	0.0608273	1.45985	0.973236	3.83212	4.44039	3.52798	2.55474	6.14355	3.64964	6.08273	0.121655	2.43309	1.52068	2.85888	0.425791	0.304136	0.0608273	0.0608273	0.243309	0.182482	0.182482	0.182482	0.0608273	0.6691	0.182482
Proteobacteria	Deltaproteobacteria	Desulfovibrionales	Desulfovibrionaceae	Termite_cluster_II	0	0.0608273	0	0	0	0	0	0	0	0	0	0	0	0	0	0	0	0	0	0	0	0	0	0	0.0608273	0	0	0.486618	0.182482	0.182482	0.121655	0.243309	1.21655	0.243309	1.82482	0.912409	1.03406	0.608273
Proteobacteria	Deltaproteobacteria	Desulfovibrionales	Desulfovibrionaceae	Termite_cluster_III	0	0	0	0	0	0.121655	0	0	0.0608273	0	0	0.0608273	0	0	0.0608273	0	0	0.0608273	0	0.0608273	0.243309	0	0.0608273	0	0.0608273	0	0.304136	0.182482	0	0.182482	0	0	0	0.0608273	0.121655	0.121655	0.304136	0.121655
Proteobacteria	Deltaproteobacteria	Desulfovibrionales	Desulfovibrionaceae	unclassified	0	0.0608273	0	0.121655	0	0.243309	0.0608273	0	0.121655	0	0	0	0	0	0	0	0.182482	0.121655	0	0	0.182482	0	0.121655	0	0.243309	0.121655	0.0608273	0	0.0608273	0	0.121655	0	0	0.304136	0.547445	0.973236	0.121655	0.182482
			Desulfovibrionaceae		0.304136	1.3382	0	0.243309	0	2.31144	0.790754	1.09489	3.3455	0.0608273	0.486618	1.3382	0.0608273	0.0608273	2.0073	1.64234	4.19708	4.92701	3.83212	2.6764	7.17762	3.83212	7.42092	0.364964	3.16302	2.55474	4.07543	1.21655	0.6691	0.486618	0.425791	0.790754	1.88564	0.912409	4.0146	2.31144	2.98054	1.27737
Proteobacteria	Deltaproteobacteria	Desulfovibrionales	unclassified	unclassified	0	0	0.0608273	0	0	0.486618	0	0.0608273	0	0	0	0.121655	0	0	0	0	0	0.0608273	0	0	0	0	0	0	0	0	0	0	0	0	0	0	0	0	0	0.0608273	0.0608273	0.0608273
			unclassified		0	0	0.0608273	0	0	0.486618	0	0.0608273	0	0	0	0.121655	0	0	0	0	0	0.0608273	0	0	0	0	0	0	0	0	0	0	0	0	0	0	0	0	0	0.0608273	0.0608273	0.0608273
		Desulfovibrionales			0.304136	1.3382	0.0608273	0.243309	0	2.79805	0.790754	1.15572	3.3455	0.0608273	0.486618	1.45985	0.0608273	0.0608273	2.0073	1.64234	4.19708	4.98783	3.83212	2.6764	7.17762	3.83212	7.42092	0.364964	3.16302	2.55474	4.07543	1.21655	0.6691	0.486618	0.425791	0.790754	1.88564	0.912409	4.0146	2.37226	3.04136	1.3382
Proteobacteria	Deltaproteobacteria	Desulfuromonadales	GR-WP33-58	unclassified	0	0	0	0	0	0	0	0	0	0	0	0	0	0	0.0608273	0.0608273	0	0.304136	0	0	0	0	0	0	0	0	0	0	0.0608273	0	0	0	0	0	0	0	0	0
			GR-WP33-58		0	0	0	0	0	0	0	0	0	0	0	0	0	0	0.0608273	0.0608273	0	0.304136	0	0	0	0	0	0	0	0	0	0	0.0608273	0	0	0	0	0	0	0	0	0
		Desulfuromonadales			0	0	0	0	0	0	0	0	0	0	0	0	0	0	0.0608273	0.0608273	0	0.304136	0	0	0	0	0	0	0	0	0	0	0.0608273	0	0	0	0	0	0	0	0	0
Proteobacteria	Deltaproteobacteria	F-1404R	unclassified	unclassified	0	0	0.182482	0	0	0	0.0608273	0.121655	0	0	0	0	0	0	0.243309	0	0	0	0	0	0	0	0	0	0	0	0	0.0608273	0.121655	0.0608273	0	0	0	0	0.121655	0.6691	0	0
			unclassified		0	0	0.182482	0	0	0	0.0608273	0.121655	0	0	0	0	0	0	0.243309	0	0	0	0	0	0	0	0	0	0	0	0	0.0608273	0.121655	0.0608273	0	0	0	0	0.121655	0.6691	0	0
		F-1404R			0	0	0.182482	0	0	0	0.0608273	0.121655	0	0	0	0	0	0	0.243309	0	0	0	0	0	0	0	0	0	0	0	0	0.0608273	0.121655	0.0608273	0	0	0	0	0.121655	0.6691	0	0
Proteobacteria	Deltaproteobacteria	Myxococcales	Cluster_319-6G20	unclassified	0	0	0	0	0	0	0	0	0	0	0	0	0.121655	0	0	0	0	0	0	0	0	0	0	0	0	0	0	0	0	0.121655	0	0	0	0	0	0	0	0
			Cluster_319-6G20		0	0	0	0	0	0	0	0	0	0	0	0	0.121655	0	0	0	0	0	0	0	0	0	0	0	0	0	0	0	0	0.121655	0	0	0	0	0	0	0	0
Proteobacteria	Deltaproteobacteria	Myxococcales	Cystobacteraceae	Anaeromyxobacter	0	0	0	0	0	0	0	0	0	0	0	0	0	0	0	0	0	0	0	0	0	0	0	0	0	0	0	0.182482	0	0	0	0	0	0	0	0	0	0
Proteobacteria	Deltaproteobacteria	Myxococcales	Cystobacteraceae	Hyalangium	0	0	0	0	0	0	0	0	0	0	0	0	0	0	0	0	0	0	0	0	0	0	0	0	0	0.0608273	0	0	0	0	0	0	0	0	0	0	0	0
			Cystobacteraceae		0	0	0	0	0	0	0	0	0	0	0	0	0	0	0	0	0	0	0	0	0	0	0	0	0	0.0608273	0	0.182482	0	0	0	0	0	0	0	0	0	0
Proteobacteria	Deltaproteobacteria	Myxococcales	Haliangiaceae	Haliangium	0.121655	0	0	0	0	0	0	0	0	0.0608273	0	0	0	0	0	0	0	0	0	0	0	0	0	0	0	0	0	0	0	0	0	0	0	0	0	0.0608273	0	0
			Haliangiaceae		0.121655	0	0	0	0	0	0	0	0	0.0608273	0	0	0	0	0	0	0	0	0	0	0	0	0	0	0	0	0	0	0	0	0	0	0	0	0	0.0608273	0	0
Proteobacteria	Deltaproteobacteria	Myxococcales	JG37-AG-15	unclassified	0	0.0608273	0	0	0	0.0608273	0	0	0	0	0	0	0	0	0	0	0	0	0	0	0	0	0	0	0	0	0	0.0608273	0	0	0	0	0	0	0	0	0.0608273	0
			JG37-AG-15		0	0.0608273	0	0	0	0.0608273	0	0	0	0	0	0	0	0	0	0	0	0	0	0	0	0	0	0	0	0	0	0.0608273	0	0	0	0	0	0	0	0	0.0608273	0
Proteobacteria	Deltaproteobacteria	Myxococcales	Polyangiaceae	Byssovorax	0	0	0	0	0	0	0	0	0	0	0	0	0	0	0	0	0	0	0	0	0	0	0	0	0	0	0	0.0608273	0	0	0	0	0	0	0	0	0	0
Proteobacteria	Deltaproteobacteria	Myxococcales	Polyangiaceae	Sorangium_2	0	0	0	0	0	0	0	0	0	0	0	0	0	0	0	0	0	0	0	0	0	0	0	0	0	0	0	0.243309	0	0	0	0	0	0	0	0	0	0
			Polyangiaceae		0	0	0	0	0	0	0	0	0	0	0	0	0	0	0	0	0	0	0	0	0	0	0	0	0	0	0	0.304136	0	0	0	0	0	0	0	0	0	0
Proteobacteria	Deltaproteobacteria	Myxococcales	Uncultured_3	unclassified	0	0	0	0.0608273	0	0	0	0	0	0	0	0	0	0	0	0	0	0	0	0	0	0	0	0	0	0	0	0	0	0	0	0	0	0	0	0	0	0
			Uncultured_3		0	0	0	0.0608273	0	0	0	0	0	0	0	0	0	0	0	0	0	0	0	0	0	0	0	0	0	0	0	0	0	0	0	0	0	0	0	0	0	0
Proteobacteria	Deltaproteobacteria	Myxococcales	Uncultured_4	unclassified	0	0	0	0	0	0	0	0	0	0	0	0	0	0	0	0	0	0	0	0	0	0	0	0	0	0	0	0.0608273	0	0.0608273	0	0	0	0	0	0	0	0
			Uncultured_4		0	0	0	0	0	0	0	0	0	0	0	0	0	0	0	0	0	0	0	0	0	0	0	0	0	0	0	0.0608273	0	0.0608273	0	0	0	0	0	0	0	0
Proteobacteria	Deltaproteobacteria	Myxococcales	Uncultured_5	unclassified	0	0	0	0	0	0	0	0	0	0	0	0	0	0	0	0	0	0	0	0	0	0	0	0	0	0	0	0	0	0	0	0	0	0.121655	0	0	0.0608273	0.364964
			Uncultured_5		0	0	0	0	0	0	0	0	0	0	0	0	0	0	0	0	0	0	0	0	0	0	0	0	0	0	0	0	0	0	0	0	0	0.121655	0	0	0.0608273	0.364964
Proteobacteria	Deltaproteobacteria	Myxococcales	mle1-27	unclassified	0	0	0	0	0	0	0	0	0	0	0	0	0	0	0	0	0	0	0	0	0	0	0	0	0	0	0	0	0	0.0608273	0	0	0	0	0	0	0	0
			mle1-27		0	0	0	0	0	0	0	0	0	0	0	0	0	0	0	0	0	0	0	0	0	0	0	0	0	0	0	0	0	0.0608273	0	0	0	0	0	0	0	0
Proteobacteria	Deltaproteobacteria	Myxococcales	unclassified	unclassified	0	0	0	0	0	0	0	0	0	0	0	0	0	0	0.0608273	0	0	0	0	0	0	0	0	0	0.0608273	0	0	0.0608273	0.851582	0.121655	0	0	0	0.425791	0.121655	0	0	1.88564
			unclassified		0	0	0	0	0	0	0	0	0	0	0	0	0	0	0.0608273	0	0	0	0	0	0	0	0	0	0.0608273	0	0	0.0608273	0.851582	0.121655	0	0	0	0.425791	0.121655	0	0	1.88564
		Myxococcales			0.121655	0.0608273	0	0.0608273	0	0.0608273	0	0	0	0.0608273	0	0	0.121655	0	0.0608273	0	0	0	0	0	0	0	0	0	0.0608273	0.0608273	0	0.6691	0.851582	0.364964	0	0	0	0.547445	0.121655	0.0608273	0.121655	2.25061
Proteobacteria	Deltaproteobacteria	Rs-K70	Insect_cluster	unclassified	0.0608273	0.243309	0.121655	0	0	0.973236	0.121655	0.608273	1.82482	0	0.6691	0	0	0	0	0.121655	1.70316	0.304136	0.912409	0.973236	1.3382	0.0608273	3.95377	0.0608273	0.729927	0	0.364964	0	0	0	0	0	0	0	0	0	0.182482	0
			Insect_cluster		0.0608273	0.243309	0.121655	0	0	0.973236	0.121655	0.608273	1.82482	0	0.6691	0	0	0	0	0.121655	1.70316	0.304136	0.912409	0.973236	1.3382	0.0608273	3.95377	0.0608273	0.729927	0	0.364964	0	0	0	0	0	0	0	0	0	0.182482	0
Proteobacteria	Deltaproteobacteria	Rs-K70	Termite_cluster_I	unclassified	0	0	0	0	0	0	0	0	0	0	0	0	0	0	0	0	0	0	0	0	0	0	0	0	0.851582	0.608273	1.3382	0	0	0	0	0	0	0	0	0	0	0
			Termite_cluster_I		0	0	0	0	0	0	0	0	0	0	0	0	0	0	0	0	0	0	0	0	0	0	0	0	0.851582	0.608273	1.3382	0	0	0	0	0	0	0	0	0	0	0
Proteobacteria	Deltaproteobacteria	Rs-K70	Termite_cluster_III	unclassified	0	0	0	0	0	0	0	0	0	0	0	0	0	0	0	0	0	0	0	0	0	0	0	0	0.0608273	0.0608273	0	0	0.0608273	0.304136	2.37226	0.6691	1.15572	0.486618	0	0.608273	0.790754	0.121655
			Termite_cluster_III		0	0	0	0	0	0	0	0	0	0	0	0	0	0	0	0	0	0	0	0	0	0	0	0	0.0608273	0.0608273	0	0	0.0608273	0.304136	2.37226	0.6691	1.15572	0.486618	0	0.608273	0.790754	0.121655
Proteobacteria	Deltaproteobacteria	Rs-K70	Termite_cluster_IV	unclassified	0	0	0	0	0	0	0	0	0	0	0	0	0	0	0	0	0	0	0	0	0	0	0	0.0608273	0	0	0	0	0	0	0	0	0	0	0	0	0.121655	0
			Termite_cluster_IV		0	0	0	0	0	0	0	0	0	0	0	0	0	0	0	0	0	0	0	0	0	0	0	0.0608273	0	0	0	0	0	0	0	0	0	0	0	0	0.121655	0
Proteobacteria	Deltaproteobacteria	Rs-K70	Termite_cluster_V	unclassified	0	0	0	0	0	0	0	0	0	0	0	0	0	0	0	0	0	0	0	0	0	0	0	0	0	0	0	0	0	0	0.0608273	0	0	0.486618	0.0608273	0	0	0
			Termite_cluster_V		0	0	0	0	0	0	0	0	0	0	0	0	0	0	0	0	0	0	0	0	0	0	0	0	0	0	0	0	0	0	0.0608273	0	0	0.486618	0.0608273	0	0	0
Proteobacteria	Deltaproteobacteria	Rs-K70	unclassified	unclassified	0	0	0	0	0	0	0	0	0	0	0	0	0	0	0	0	0	0	0	0	0	0	0	0	0.304136	0	0	0	0	0	0	0.0608273	0	0.0608273	0	0.0608273	0	0.0608273
			unclassified		0	0	0	0	0	0	0	0	0	0	0	0	0	0	0	0	0	0	0	0	0	0	0	0	0.304136	0	0	0	0	0	0	0.0608273	0	0.0608273	0	0.0608273	0	0.0608273
		Rs-K70			0.0608273	0.243309	0.121655	0	0	0.973236	0.121655	0.608273	1.82482	0	0.6691	0	0	0	0	0.121655	1.70316	0.304136	0.912409	0.973236	1.3382	0.0608273	3.95377	0.121655	1.94647	0.6691	1.70316	0	0.0608273	0.304136	2.43309	0.729927	1.15572	1.03406	0.0608273	0.6691	1.09489	0.182482
Proteobacteria	Deltaproteobacteria	Syntrophobacterales	Syntrophaceae	Syntrophus	0	0	0	0	0	0	0	0	0	0	0	0	0	0	0	0	0	0	0	0	0	0	0	0	0.121655	0	0	0.0608273	0.0608273	0	0	0	0	0	0.425791	0	0	0
Proteobacteria	Deltaproteobacteria	Syntrophobacterales	Syntrophaceae	Uncultured_1	0	0	0	0	0	0	0	0	0	0	0	0	0.121655	0	0	0	0	0	0	0	0	0	0	0	0	0	0	0	0	0	0	0	0	0	0	0	0	0
Proteobacteria	Deltaproteobacteria	Syntrophobacterales	Syntrophaceae	unclassified	0	0	0	0	0	0	0	0	0	0	0	0	0	0	0	0	0	0	0	0	0	0	0	0	0	0	0	0	0	0	0	0	0	0	0.0608273	0	0.0608273	0
			Syntrophaceae		0	0	0	0	0	0	0	0	0	0	0	0	0.121655	0	0	0	0	0	0	0	0	0	0	0	0.121655	0	0	0.0608273	0.0608273	0	0	0	0	0	0.486618	0	0.0608273	0
		Syntrophobacterales			0	0	0	0	0	0	0	0	0	0	0	0	0.121655	0	0	0	0	0	0	0	0	0	0	0	0.121655	0	0	0.0608273	0.0608273	0	0	0	0	0	0.486618	0	0.0608273	0
Proteobacteria	Deltaproteobacteria	unclassified	unclassified	unclassified	0	0	0.121655	0	0	0	0	0.0608273	0	0	0	0	0	0	0	0	0	0.0608273	0	0	0	0.0608273	0	0	0	0	0	0	0	0	0	0	0	0	0	0.0608273	0.0608273	0.0608273
			unclassified		0	0	0.121655	0	0	0	0	0.0608273	0	0	0	0	0	0	0	0	0	0.0608273	0	0	0	0.0608273	0	0	0	0	0	0	0	0	0	0	0	0	0	0.0608273	0.0608273	0.0608273
		unclassified			0	0	0.121655	0	0	0	0	0.0608273	0	0	0	0	0	0	0	0	0	0.0608273	0	0	0	0.0608273	0	0	0	0	0	0	0	0	0	0	0	0	0	0.0608273	0.0608273	0.0608273
	Deltaproteobacteria				0.486618	1.64234	0.486618	0.304136	0.0608273	4.0146	0.973236	2.12895	5.53528	0.121655	1.45985	1.88564	0.364964	0.121655	2.61557	4.25791	8.81995	9.97567	7.60341	4.92701	9.54988	4.62287	14.1119	0.608273	5.3528	3.46715	6.50852	2.06813	2.61557	1.52068	2.85888	1.76399	3.10219	2.91971	5.23114	4.37956	5.29197	3.89294
Proteobacteria	Epsilonproteobacteria	Campylobacterales	Campylobacteraceae	Arcobacter	0	0	0.608273	0	0	0	0.121655	0.182482	0.851582	0	0	0	0	0	0	0.243309	0	0.304136	0.0608273	0	0	0	0	0	0.912409	8.0292	2.98054	0	0.486618	0	0	0.121655	0	0	0	0	0	0
Proteobacteria	Epsilonproteobacteria	Campylobacterales	Campylobacteraceae	Sulfurospirillum	0	0	0	0	0	0.608273	0	0	0	0	0	0	0	0	0	0.547445	0	0.182482	0.729927	0	0	0.0608273	0	0	0.182482	0.304136	5.96107	0	0.121655	0	0.121655	0	0	1.03406	0	0	0	0
			Campylobacteraceae		0	0	0.608273	0	0	0.608273	0.121655	0.182482	0.851582	0	0	0	0	0	0	0.790754	0	0.486618	0.790754	0	0	0.0608273	0	0	1.09489	8.33333	8.94161	0	0.608273	0	0.121655	0.121655	0	1.03406	0	0	0	0
Proteobacteria	Epsilonproteobacteria	Campylobacterales	Helicobacteraceae	Rs-M59_termite_group	0	0	0	0	0	0	0	0	0	0	0	0	0	0	0	0	0	0	0	0	0	0	0	0	0	0.0608273	0	0	0	0	0	0	0.6691	0.364964	0	0	0	0
			Helicobacteraceae		0	0	0	0	0	0	0	0	0	0	0	0	0	0	0	0	0	0	0	0	0	0	0	0	0	0.0608273	0	0	0	0	0	0	0.6691	0.364964	0	0	0	0
		Campylobacterales			0	0	0.608273	0	0	0.608273	0.121655	0.182482	0.851582	0	0	0	0	0	0	0.790754	0	0.486618	0.790754	0	0	0.0608273	0	0	1.09489	8.39416	8.94161	0	0.608273	0	0.121655	0.121655	0.6691	1.39903	0	0	0	0
	Epsilonproteobacteria				0	0	0.608273	0	0	0.608273	0.121655	0.182482	0.851582	0	0	0	0	0	0	0.790754	0	0.486618	0.790754	0	0	0.0608273	0	0	1.09489	8.39416	8.94161	0	0.608273	0	0.121655	0.121655	0.6691	1.39903	0	0	0	0
Proteobacteria	Gammaproteobacteria	Xanthomonadales	Xanthomonadaceae	Dokdonella	0	0	0	0	0	0	0	0	0	0	0	0	0	0	0	0	0	0	0	0	0	0	0	0	0	0	0	0	0	0	0	0	0	0	0	0	0	0.121655
Proteobacteria	Gammaproteobacteria	Xanthomonadales	Xanthomonadaceae	Dyella_2	0	0	0	0	0	0	0.0608273	0	0	3.10219	0.364964	0	1.58151	0.364964	0	0	0	0	0	0	0	0	0	0	0	0	0	0	0	0	0	0	0	0	0	0	0	0
Proteobacteria	Gammaproteobacteria	Xanthomonadales	Xanthomonadaceae	Luteibacter	0	0	0	0	0	0	0.0608273	0	0	0.304136	0	0	0	0	0	0	0	0	0	0	0	0	0	0	0	0	0	0	0	0	0	0	0	0	0	0	0	0
Proteobacteria	Gammaproteobacteria	Xanthomonadales	Xanthomonadaceae	Luteimonas_1	0.425791	0.121655	0	0	0.0608273	0	0	0	0	0	0	0	0	0	0	0	0	0	0	0	0	0	0	0	0	0	0	0	0	0	0	0	0	0	0	0	0	0
Proteobacteria	Gammaproteobacteria	Xanthomonadales	Xanthomonadaceae	Pseudoxanthomonas	0.0608273	0.0608273	0	0	0.0608273	0	0	0	0	0	0	0	4.0146	1.15572	0	0	0	0	0	0	0	0	0	0	0.0608273	0	0	0	0	0.0608273	0	0	0	0	0	0	0	0
Proteobacteria	Gammaproteobacteria	Xanthomonadales	Xanthomonadaceae	Rhodanobacter_1	0	0	0	0	0	0	0	0	0	0.243309	0.0608273	0	0.243309	0	0	0	0	0	0	0	0	0	0	0	0	0	0	0	0	0	0	0	0	0	0	0	0	0
Proteobacteria	Gammaproteobacteria	Xanthomonadales	Xanthomonadaceae	Rhodanobacter_2	0	0	0	0	0	0	0	0	0	0	0	0	0.486618	0	0	0	0	0	0	0	0	0	0	0	0	0	0	0	0	0	0	0	0	0	0	0	0	0
Proteobacteria	Gammaproteobacteria	Xanthomonadales	Xanthomonadaceae	Stenotrophomonas	0	0	0	0.0608273	0	0.0608273	0	0	0	0	0	0	0	0	0	0	0	0	0	0	0	0	0.0608273	0	0	0	0	0.0608273	0	0.0608273	0.0608273	0	0	0	0	0	0	0
Proteobacteria	Gammaproteobacteria	Xanthomonadales	Xanthomonadaceae	Uncultured_f	0	0	0	0	0.0608273	0	0	0	0	0	0	0	0	0	0	0	0	0	0	0	0	0	0	0	0	0	0	0	0	0	0	0	0	0	0	0	0	0
Proteobacteria	Gammaproteobacteria	Xanthomonadales	Xanthomonadaceae	Xanthomonas	0.486618	0	0	0	0	0	0	0	0	0	0	0	0	0	0	0	0	0	0	0	0	0	0	0	0	0	0	0	0	0	0	0	0	0	0	0	0	0
Proteobacteria	Gammaproteobacteria	Xanthomonadales	Xanthomonadaceae	Xylella	0	0.243309	0	0	0.6691	0.0608273	0	0	0	0	0	0	0	0	0	0	0	0	0	0	0	0	0	0	0	0	0	0	0	0	0	0	0	0	0	0	0	0
Proteobacteria	Gammaproteobacteria	Xanthomonadales	Xanthomonadaceae	unclassified	0.729927	0.912409	0	0.243309	2.85888	0.0608273	0.304136	0.121655	0	0.0608273	0	0	0.121655	0	0	0	0	0	0	0	0	0	0	0	0	0	0.243309	0	0	0	0	0	0	0	0	0	0	0
			Xanthomonadaceae		1.70316	1.3382	0	0.304136	3.71046	0.182482	0.425791	0.121655	0	3.71046	0.425791	0	6.44769	1.52068	0	0	0	0	0	0	0	0	0.0608273	0	0.0608273	0	0.243309	0.0608273	0	0.121655	0.0608273	0	0	0	0	0	0	0.121655
		Xanthomonadales			1.70316	1.3382	0	0.304136	3.71046	0.182482	0.425791	0.121655	0	3.71046	0.425791	0	6.44769	1.52068	0	0	0	0	0	0	0	0	0.0608273	0	0.0608273	0	0.243309	0.0608273	0	0.121655	0.0608273	0	0	0	0	0	0	0.121655
	Gammaproteobacteria				1.70316	1.3382	0	0.304136	3.71046	0.182482	0.425791	0.121655	0	3.71046	0.425791	0	6.44769	1.52068	0	0	0	0	0	0	0	0	0.0608273	0	0.0608273	0	0.243309	0.0608273	0	0.121655	0.0608273	0	0	0	0	0	0	0.121655
Proteobacteria	Gammaproteobacteria_1	B38	unclassified	unclassified	0	0.0608273	0	0	0.0608273	0	0	0	0	0	0	0	0	0	0	0	0	0	0	0	0	0	0	0	0	0	0	0	0	0	0	0	0	0	0	0	0	0
			unclassified		0	0.0608273	0	0	0.0608273	0	0	0	0	0	0	0	0	0	0	0	0	0	0	0	0	0	0	0	0	0	0	0	0	0	0	0	0	0	0	0	0	0
		B38			0	0.0608273	0	0	0.0608273	0	0	0	0	0	0	0	0	0	0	0	0	0	0	0	0	0	0	0	0	0	0	0	0	0	0	0	0	0	0	0	0	0
Proteobacteria	Gammaproteobacteria_1	Enterobacteriales	Enterobacteriaceae	Brenneria-Erwinia-Pectobacterium	0	0	0	0.182482	0.608273	0	0	0	0	0	0	0	0	0	0	0	0	0	0	0	0	0	0	0	0	0	0.0608273	0	0	0	0	0	0	0	0	0	0	0
Proteobacteria	Gammaproteobacteria_1	Enterobacteriales	Enterobacteriaceae	Buttiauxella	0	0	0	0	0	0	0	0	0	0.0608273	0	0	0	0	0	0	0	0.0608273	0.425791	0	0	0	0	0.0608273	0	0	0	0	0	0	0	0	0	0	0	0	0	0
Proteobacteria	Gammaproteobacteria_1	Enterobacteriales	Enterobacteriaceae	Citrobacter_1	0	0	0	0	0.0608273	0	0	0	0	0	0	0	0	0	0	0	0	0.121655	0.0608273	0	0	0	0	0.121655	0	0	0	0	0	0	0	0	0	0	0	0	0	0
Proteobacteria	Gammaproteobacteria_1	Enterobacteriales	Enterobacteriaceae	Citrobacter_2	0	0	0	0	0	0	0.0608273	0	0	0.6691	0.6691	0	0	0	0	0	0	0	0	0	0	0	0	0	0	0.182482	0	0	0	0	0	0	0	0	0.0608273	0	0	0
Proteobacteria	Gammaproteobacteria_1	Enterobacteriales	Enterobacteriaceae	Cronobacter	0	0	0	0	0	0	0.425791	0.243309	0.0608273	0	0	0	0	0	0	0.121655	1.45985	0.182482	0.6691	2.25061	0	0	0	0	0	0.0608273	0	0	0	0	0	0	0	0	0	0	0	0
Proteobacteria	Gammaproteobacteria_1	Enterobacteriales	Enterobacteriaceae	Enterobacter_1	0	0	0	0	0	0	0	0	0	0	0	0	0	0	0	0	0	0	0	0	0	0	0	0	0	0	0.121655	0.0608273	0	0	0.0608273	0	0	0	0	0	0	0
Proteobacteria	Gammaproteobacteria_1	Enterobacteriales	Enterobacteriaceae	Enterobacter_2	0	0.0608273	0	0.425791	0.912409	0.0608273	0	0	0	0	0	0	0	0	0	0	0	0	0	0	0	0	0	0.0608273	0	0	0	0	0	0	0	0	0	0	0	0	0	0
Proteobacteria	Gammaproteobacteria_1	Enterobacteriales	Enterobacteriaceae	Enterobacter_4	0	0	0	0	0	0	0	0	0	0	0	0	0	0	0	0	0	0	0	0	0	0	0	0	0	0	0.729927	0.0608273	0	0	0	0	0	0	0	0	0	0
Proteobacteria	Gammaproteobacteria_1	Enterobacteriales	Enterobacteriaceae	Escherichia-Shigella	0	0	0	0	0	0	0	0	0	0	0	0	0.364964	0	0	0	0	0	0	0	0.0608273	0	0	0	0	0	0	0	0	0	0	0	0	0	0	0	0	0
Proteobacteria	Gammaproteobacteria_1	Enterobacteriales	Enterobacteriaceae	Escherichia_blattae_cluster	0.182482	0.182482	0	0	0.182482	0.0608273	0	0	0	0	0	0	0	0	0	0.304136	0.0608273	0.912409	0	0.0608273	0.729927	0.0608273	0	0	0.0608273	0	0	0	0	0	0	0	0	0	0	0	0	0
Proteobacteria	Gammaproteobacteria_1	Enterobacteriales	Enterobacteriaceae	Klebsiella_2	0	0	0	0	0	0	0	0	0	0	0	0	0	0	0	0	0	0	0	0.0608273	0.121655	0	0	0	0	0	0	0	0	0	0	0	0	0	0	0	0	0
Proteobacteria	Gammaproteobacteria_1	Enterobacteriales	Enterobacteriaceae	Leminorella	0	0	0	0	0	0	0	0	0	0	0	0	0	0	0	0	0	0.0608273	0	0	0	0	0	0	0	0	0	0	0	0	0	0	0	0	0	0	0	0
Proteobacteria	Gammaproteobacteria_1	Enterobacteriales	Enterobacteriaceae	Pantoea	0	0	0	0	0	0	0	0	0	0	0	0	0	0	0	0	0	0	0	0	0	0	0	0	0	0	0	0	0.0608273	0	0	0	0	0	0	0	0	0
Proteobacteria	Gammaproteobacteria_1	Enterobacteriales	Enterobacteriaceae	Pragia	0	0	0	0	0	0	0	0	0	0	0.182482	0	0	0	0	0	0	0	0	0	0	0.0608273	0	0	0	0	0	0	0	0	0	0	0	0	0	0	0	0
Proteobacteria	Gammaproteobacteria_1	Enterobacteriales	Enterobacteriaceae	Raoultella	0	0.0608273	0	0.182482	0.425791	0	0	0	0	0.0608273	0.121655	0	0	0	0	0	0	0	0.486618	0	0	0	0	0	0	0.0608273	0	0	0	0	0	0	0	0.0608273	0	0	0	0
Proteobacteria	Gammaproteobacteria_1	Enterobacteriales	Enterobacteriaceae	Salmonella	0	0	0	0.121655	0	0.0608273	0	0	0	0	0	0	0	0	0	0	0	0	0	0	0	0	0	0	0	0	0	0	0	0	0	0	0	0	0	0	0	0
Proteobacteria	Gammaproteobacteria_1	Enterobacteriales	Enterobacteriaceae	Serratia_1	0.121655	0.0608273	0	0	0.121655	0	0.425791	0.304136	0.0608273	0	0.0608273	0	0	0	0	0	0	0	0	0	0.182482	0	0.364964	0	0	0	0	0	0	0	0	0	0	0	0	0.0608273	0	0
Proteobacteria	Gammaproteobacteria_1	Enterobacteriales	Enterobacteriaceae	Trabulsiella	0.0608273	0	0	0	0	0	0.0608273	0	0.0608273	19.5255	4.62287	0	0.6691	0.364964	0	0	0	0	0	0	0	0	0	0	0	0	0	0	0	0	0	0	0	0	0	0	0	0
Proteobacteria	Gammaproteobacteria_1	Enterobacteriales	Enterobacteriaceae	unclassified	0.851582	1.64234	0	1.52068	5.23114	0.182482	0.425791	0.121655	0.547445	6.93431	4.25791	0	0	0.729927	0	0.121655	0.6691	0.425791	1.15572	1.27737	0.364964	0.304136	0.0608273	0	0.0608273	0.0608273	0.243309	0.0608273	0	0	0	0.121655	0	0	0	0	0	0
			Enterobacteriaceae		1.21655	2.0073	0	2.43309	7.54258	0.364964	1.39903	0.6691	0.729927	27.2506	9.91484	0	1.03406	1.09489	0	0.547445	2.18978	1.76399	2.79805	3.64964	1.45985	0.425791	0.425791	0.243309	0.121655	0.364964	1.15572	0.182482	0.0608273	0	0.0608273	0.121655	0	0.0608273	0.0608273	0.0608273	0	0
Proteobacteria	Gammaproteobacteria_1	Enterobacteriales	Enterobacteriaceae_1	Proteus	0	0	0	0.182482	1.03406	0.0608273	0	0	0	0	0	0	0	0	0	0	0	0	0	0	0	0	0	0	0	0	0	0	0	0	0	0	0	0	0	0	0	0
Proteobacteria	Gammaproteobacteria_1	Enterobacteriales	Enterobacteriaceae_1	unclassified	0	0	0	0	0.0608273	0	0	0	0	0	0	0	0	0	0	0.304136	0	0	0.0608273	0	0	0	0	0	0	0	0	0	0	0	0	0	0	0	0	0	0	0
			Enterobacteriaceae_1		0	0	0	0.182482	1.09489	0.0608273	0	0	0	0	0	0	0	0	0	0.304136	0	0	0.0608273	0	0	0	0	0	0	0	0	0	0	0	0	0	0	0	0	0	0	0
Proteobacteria	Gammaproteobacteria_1	Enterobacteriales	unclassified	unclassified	0	0	0	0	0.0608273	0	0	0.0608273	0.0608273	4.25791	0	0.0608273	0.0608273	0	0	0.364964	0.304136	0	0.364964	0.243309	0	0.0608273	0	0.0608273	0	0	0	0	0	0	0	0	0	0	0	0	0	0
			unclassified		0	0	0	0	0.0608273	0	0	0.0608273	0.0608273	4.25791	0	0.0608273	0.0608273	0	0	0.364964	0.304136	0	0.364964	0.243309	0	0.0608273	0	0.0608273	0	0	0	0	0	0	0	0	0	0	0	0	0	0
		Enterobacteriales			1.21655	2.0073	0	2.61557	8.6983	0.425791	1.39903	0.729927	0.790754	31.5085	9.91484	0.0608273	1.09489	1.09489	0	1.21655	2.49392	1.76399	3.22384	3.89294	1.45985	0.486618	0.425791	0.304136	0.121655	0.364964	1.15572	0.182482	0.0608273	0	0.0608273	0.121655	0	0.0608273	0.0608273	0.0608273	0	0
Proteobacteria	Gammaproteobacteria_1	Oceanospirillales	Alcanivoracaceae	Alcanivorax	0	0	0	0	0	0	0.0608273	0.0608273	0	0	0	0	0	0	0	0	0	0	0	0	0	0	0	0	0	0	0	0	0	0	0	0	0	0	0	0	0	0
			Alcanivoracaceae		0	0	0	0	0	0	0.0608273	0.0608273	0	0	0	0	0	0	0	0	0	0	0	0	0	0	0	0	0	0	0	0	0	0	0	0	0	0	0	0	0	0
		Oceanospirillales			0	0	0	0	0	0	0.0608273	0.0608273	0	0	0	0	0	0	0	0	0	0	0	0	0	0	0	0	0	0	0	0	0	0	0	0	0	0	0	0	0	0
Proteobacteria	Gammaproteobacteria_1	Oceanospirillales_4	Halomonadaceae	Uncultured	0	0	0	0	0	0	0	0	0	0	0	0	0	0	0	0	0	0	0	0	0	0	0	0	0.0608273	0	0	0	0	0	0	0	0	0	0	0	0	0
			Halomonadaceae		0	0	0	0	0	0	0	0	0	0	0	0	0	0	0	0	0	0	0	0	0	0	0	0	0.0608273	0	0	0	0	0	0	0	0	0	0	0	0	0
		Oceanospirillales_4			0	0	0	0	0	0	0	0	0	0	0	0	0	0	0	0	0	0	0	0	0	0	0	0	0.0608273	0	0	0	0	0	0	0	0	0	0	0	0	0
Proteobacteria	Gammaproteobacteria_1	PB1-aai25f07	unclassified	unclassified	0	0	0	0	0	0	0.0608273	0	0	0	0	0	0	0	0	0	0	0	0	0	0	0	0	0	0	0	0	0	0	0	0	0	0	0	0	0	0	0
			unclassified		0	0	0	0	0	0	0.0608273	0	0	0	0	0	0	0	0	0	0	0	0	0	0	0	0	0	0	0	0	0	0	0	0	0	0	0	0	0	0	0
		PB1-aai25f07			0	0	0	0	0	0	0.0608273	0	0	0	0	0	0	0	0	0	0	0	0	0	0	0	0	0	0	0	0	0	0	0	0	0	0	0	0	0	0	0
Proteobacteria	Gammaproteobacteria_1	Pasteurellales	Pasteurellaceae	Actinobacillus_6	0	0	0	0	0	0	0	0.0608273	0	0	0	0	0	0	0	0	0	0	0	0	0	0	0	0	0	0	0	0	0	0	0	0	0	0	0	0	0	0
			Pasteurellaceae		0	0	0	0	0	0	0	0.0608273	0	0	0	0	0	0	0	0	0	0	0	0	0	0	0	0	0	0	0	0	0	0	0	0	0	0	0	0	0	0
		Pasteurellales			0	0	0	0	0	0	0	0.0608273	0	0	0	0	0	0	0	0	0	0	0	0	0	0	0	0	0	0	0	0	0	0	0	0	0	0	0	0	0	0
Proteobacteria	Gammaproteobacteria_1	Pseudomonadales	Moraxellaceae	Acinetobacter	0	0	0	0.182482	0.182482	0	0	0	0	0	0	0	0	0	0	0	0	0	0	0	0	0	0	0.0608273	0.0608273	0	0.182482	0	0	0.0608273	0	0	0	0	0	0	0	0
Proteobacteria	Gammaproteobacteria_1	Pseudomonadales	Moraxellaceae	Alkanindiges	0	0	0	0	0	0	0	0	0	0.0608273	0	0	0.121655	0.0608273	0	0	0	0	0	0	0	0	0	0	0	0	0.0608273	0	0	0	0	0	0	0	0	0	0	0
Proteobacteria	Gammaproteobacteria_1	Pseudomonadales	Moraxellaceae	Enhydrobacter	0	0	0	0	0	0	0	0	0	0	0	0	0	0	0	0	0	0	0	0	0	0	0	0.0608273	0	0	0	0	0	0	0	0	0	0	0	0	0	0
Proteobacteria	Gammaproteobacteria_1	Pseudomonadales	Moraxellaceae	Perlucidibaca	0	0	0	0	0	0	0	0	0	0	0	0	0	0.0608273	0	0	0	0	0	0	0	0	0	0	0	0	0	0	0	0	0	0	0	0.121655	0	0	0	0
Proteobacteria	Gammaproteobacteria_1	Pseudomonadales	Moraxellaceae	Uncultured_2	0.0608273	0	0	0.0608273	0	0	0	0	0	0	0	0	0	0	0	0	0	0	0	0	0	0	0	0	0	0	0	0	0	0	0	0	0	0	0	0	0	0
			Moraxellaceae		0.0608273	0	0	0.243309	0.182482	0	0	0	0	0.0608273	0	0	0.121655	0.121655	0	0	0	0	0	0	0	0	0	0.121655	0.0608273	0	0.243309	0	0	0.0608273	0	0	0	0.121655	0	0	0	0
Proteobacteria	Gammaproteobacteria_1	Pseudomonadales	Pseudomonadaceae	Azotobacter-Azomonas	0	0	0	0	0	0	0	0	0	0	0	0	0	0	0	0	0	0	0	0	0	0	0	0	0	0	0	0	0	0.608273	0	0	0	0	0	0	0	0
Proteobacteria	Gammaproteobacteria_1	Pseudomonadales	Pseudomonadaceae	Cellvibrio	0	0	0	0	0	0	0	0	0	0	0	0	0	0	0	0	0	0	0	0	0	0	0	0	0.121655	0	0	0	0	0	0	0	0	0	0	0	0	0
Proteobacteria	Gammaproteobacteria_1	Pseudomonadales	Pseudomonadaceae	Insect_cluster_II	0	0	0.0608273	0	0	0	0.0608273	0	0.0608273	0	0	0	0	0	0	1.3382	3.89294	0	0	0.0608273	0.304136	0.304136	0.6691	0	0	0	0	0	0.182482	0	0	0.0608273	0	0	0	0	0	0
Proteobacteria	Gammaproteobacteria_1	Pseudomonadales	Pseudomonadaceae	Pseudomonas_1	0	0	0	0	0	0	0	0	0	0	0	0	0	0	0	0	0	0	0	0.121655	0	0	0.182482	0	0	0	0	0	0	0	0	0	0	0	0	0	0	0
Proteobacteria	Gammaproteobacteria_1	Pseudomonadales	Pseudomonadaceae	Pseudomonas_2	0	0	0	0	0.0608273	0	11.618	1.45985	0.121655	0	0	0	0	0	0	0	0	0	0	0	0	0	0	0	0	0.608273	0	0	0	0	0	0.0608273	0	0	0	0	0	0
Proteobacteria	Gammaproteobacteria_1	Pseudomonadales	Pseudomonadaceae	Pseudomonas_4	0.0608273	0	0	0	0	0	0	0	0	0	0	0	0	0	0	0.121655	0	0	0	0	0	0	0	0	0	0	0	0	0	0	0	0	0	0	0	0	0	0
Proteobacteria	Gammaproteobacteria_1	Pseudomonadales	Pseudomonadaceae	Pseudomonas_6	0	0	0	0	0	0	0.0608273	0	0	0	0	0	0	0	0	0	0	0	0	0	0	0	0	0	0	0	0	0	0	0	0	0	0	0	0	0	0	0
Proteobacteria	Gammaproteobacteria_1	Pseudomonadales	Pseudomonadaceae	unclassified	0.0608273	0.790754	0	0.243309	0.243309	0.121655	4.31873	0.364964	0.121655	0	0	0	0	0	0	0	0	0	0	0.182482	0	0.0608273	0	0	0	0	0	0	0	0.0608273	0	0	0	0	0	0	0	0
			Pseudomonadaceae		0.121655	0.790754	0.0608273	0.243309	0.304136	0.121655	16.0584	1.82482	0.304136	0	0	0	0	0	0	1.45985	3.89294	0	0	0.364964	0.304136	0.364964	0.851582	0	0.121655	0.608273	0	0	0.182482	0.6691	0	0.121655	0	0	0	0	0	0
		Pseudomonadales			0.182482	0.790754	0.0608273	0.486618	0.486618	0.121655	16.0584	1.82482	0.304136	0.0608273	0	0	0.121655	0.121655	0	1.45985	3.89294	0	0	0.364964	0.304136	0.364964	0.851582	0.121655	0.182482	0.608273	0.243309	0	0.182482	0.729927	0	0.121655	0	0.121655	0	0	0	0
Proteobacteria	Gammaproteobacteria_1	unclassified	unclassified	unclassified	0	0	0.0608273	0.121655	0.364964	0	0.0608273	0	0	0	0	0	0.0608273	0	0	0	0.121655	0	0	0	0	0	0	0	0	0	0	0	0.182482	0	0	0.121655	0	0	0	0	0	0
			unclassified		0	0	0.0608273	0.121655	0.364964	0	0.0608273	0	0	0	0	0	0.0608273	0	0	0	0.121655	0	0	0	0	0	0	0	0	0	0	0	0.182482	0	0	0.121655	0	0	0	0	0	0
		unclassified			0	0	0.0608273	0.121655	0.364964	0	0.0608273	0	0	0	0	0	0.0608273	0	0	0	0.121655	0	0	0	0	0	0	0	0	0	0	0	0.182482	0	0	0.121655	0	0	0	0	0	0
	Gammaproteobacteria_1				1.39903	2.85888	0.121655	3.22384	9.61071	0.547445	17.6399	2.6764	1.09489	31.5693	9.91484	0.0608273	1.27737	1.21655	0	2.6764	6.50852	1.76399	3.22384	4.25791	1.76399	0.851582	1.27737	0.425791	0.364964	0.973236	1.39903	0.182482	0.425791	0.729927	0.0608273	0.364964	0	0.182482	0.0608273	0.0608273	0	0
Proteobacteria	Gammaproteobacteria_2	Legionellales	Coxiellaceae	Aquicella	0.182482	0.182482	0	0	0	0	0	0	0	0.304136	0.121655	0	0.121655	0	0	0	0	0	0	0	0	0	0	0	0	0	0	0	0	0	0	0	0	0	0	0	0	0
Proteobacteria	Gammaproteobacteria_2	Legionellales	Coxiellaceae	Coxiella	0	0	0	0	0	0	0	0	0	0	0	0	0	0	0	0	0	0	0.0608273	0.121655	0	0.182482	0	0	0.0608273	0	0	0	0.0608273	0	0	0	0	0.0608273	0.0608273	1.27737	0.182482	0
Proteobacteria	Gammaproteobacteria_2	Legionellales	Coxiellaceae	Rickettsiella	0	0	0	0	0	0	0	0	0	0	0	0	0.121655	0	0	0	0	0	0	0	0	0	0	0	0	0	0	0	0	0	0	0	0	0	0	0	0	0
Proteobacteria	Gammaproteobacteria_2	Legionellales	Coxiellaceae	Uncultured	0	0	0	0	0	0	0	0	0	0	0	0	0	0.0608273	0	0	0	0	0	0	0	0	0	0	0	0	0	0	0	0	0	0	0	0	0	0	0	0
Proteobacteria	Gammaproteobacteria_2	Legionellales	Coxiellaceae	unclassified	0	0	0	0	0	0	0	0	0	0	0	0	0	0	0	0	0	0	0	0	0	0	0	0	0	0	0	0	0	0	0	0	0	0	0	0.121655	0	0
			Coxiellaceae		0.182482	0.182482	0	0	0	0	0	0	0	0.304136	0.121655	0	0.243309	0.0608273	0	0	0	0	0.0608273	0.121655	0	0.182482	0	0	0.0608273	0	0	0	0.0608273	0	0	0	0	0.0608273	0.0608273	1.39903	0.182482	0
Proteobacteria	Gammaproteobacteria_2	Legionellales	Legionellaceae	Legionella_1	0	0	0	0	0	0	0	0	0	0.121655	0	0	0	0	0	0	0	0	0	0	0	0	0	0	0	0	0	0	0	0	0	0	0	0	0	0	0	0
Proteobacteria	Gammaproteobacteria_2	Legionellales	Legionellaceae	unclassified	0	0	0	0	0	0	0	0	0	0.425791	0	0	0.182482	0.0608273	0	0	0	0	0	0	0	0	0	0	0	0	0	0	0	0	0	0	0	0	0	0	0	0
			Legionellaceae		0	0	0	0	0	0	0	0	0	0.547445	0	0	0.182482	0.0608273	0	0	0	0	0	0	0	0	0	0	0	0	0	0	0	0	0	0	0	0	0	0	0	0
Proteobacteria	Gammaproteobacteria_2	Legionellales	unclassified	unclassified	0	0	0	0	0	0	0	0	0	0.0608273	0	0	0	0.0608273	0	0	0	0	0	0	0	0	0	0	0	0	0	0	0	0	0	0	0	0	0	0	0	0
			unclassified		0	0	0	0	0	0	0	0	0	0.0608273	0	0	0	0.0608273	0	0	0	0	0	0	0	0	0	0	0	0	0	0	0	0	0	0	0	0	0	0	0	0
		Legionellales			0.182482	0.182482	0	0	0	0	0	0	0	0.912409	0.121655	0	0.425791	0.182482	0	0	0	0	0.0608273	0.121655	0	0.182482	0	0	0.0608273	0	0	0	0.0608273	0	0	0	0	0.0608273	0.0608273	1.39903	0.182482	0
Proteobacteria	Gammaproteobacteria_2	Methylococcales	Methylococcaceae_1	Methylocaldum	0	0.0608273	0	0	0	0	0	0	0	0	0	0	0	0	0	0	0	0	0	0	0	0	0	0	0	0	0	0	0	0	0	0	0	0	0	0	0	0
			Methylococcaceae_1		0	0.0608273	0	0	0	0	0	0	0	0	0	0	0	0	0	0	0	0	0	0	0	0	0	0	0	0	0	0	0	0	0	0	0	0	0	0	0	0
		Methylococcales			0	0.0608273	0	0	0	0	0	0	0	0	0	0	0	0	0	0	0	0	0	0	0	0	0	0	0	0	0	0	0	0	0	0	0	0	0	0	0	0
Proteobacteria	Gammaproteobacteria_2	NKB5	unclassified	unclassified	0	0.0608273	0	0	0	0	0	0	0	0	0	0	0.486618	0.0608273	0	0	0	0	0	0	0	0	0	0	0	0	0	0	0	0	0	0	0	0	0	0	0	0
			unclassified		0	0.0608273	0	0	0	0	0	0	0	0	0	0	0.486618	0.0608273	0	0	0	0	0	0	0	0	0	0	0	0	0	0	0	0	0	0	0	0	0	0	0	0
		NKB5			0	0.0608273	0	0	0	0	0	0	0	0	0	0	0.486618	0.0608273	0	0	0	0	0	0	0	0	0	0	0	0	0	0	0	0	0	0	0	0	0	0	0	0
Proteobacteria	Gammaproteobacteria_2	Salinisphaerales	Salinisphaeraceae	Salinisphaera	0	0	0	0	0	0	0.243309	0.0608273	0	0	0	0	0	0	0	0	0	0	0	0	0	0	0	0	0	0	0	0	0	0	0	0	0	0	0	0	0	0
			Salinisphaeraceae		0	0	0	0	0	0	0.243309	0.0608273	0	0	0	0	0	0	0	0	0	0	0	0	0	0	0	0	0	0	0	0	0	0	0	0	0	0	0	0	0	0
		Salinisphaerales			0	0	0	0	0	0	0.243309	0.0608273	0	0	0	0	0	0	0	0	0	0	0	0	0	0	0	0	0	0	0	0	0	0	0	0	0	0	0	0	0	0
Proteobacteria	Gammaproteobacteria_2	Xanthomonadales	Sinobacteraceae	Nevskia	0	0	0	0	0	0	0	0	0	0.0608273	0	0	0.182482	0.0608273	0	0	0	0	0	0	0	0	0	0	0	0	0	0	0	0	0	0	0	0	0	0	0	0
Proteobacteria	Gammaproteobacteria_2	Xanthomonadales	Sinobacteraceae	Uncultured_6	0	0	0	0	0	0	0	0	0	0.912409	0.0608273	0	0.425791	0.121655	0	0	0	0	0	0	0	0	0	0	0	0	0	0.0608273	0	0	0	0	0	0.121655	0.0608273	0	0.121655	0
			Sinobacteraceae		0	0	0	0	0	0	0	0	0	0.973236	0.0608273	0	0.608273	0.182482	0	0	0	0	0	0	0	0	0	0	0	0	0	0.0608273	0	0	0	0	0	0.121655	0.0608273	0	0.121655	0
		Xanthomonadales			0	0	0	0	0	0	0	0	0	0.973236	0.0608273	0	0.608273	0.182482	0	0	0	0	0	0	0	0	0	0	0	0	0	0.0608273	0	0	0	0	0	0.121655	0.0608273	0	0.121655	0
Proteobacteria	Gammaproteobacteria_2	unclassified	unclassified	unclassified	0	0	0	0	0	0	0	0.182482	0.243309	0.121655	0	0	0.0608273	0.0608273	0.0608273	0	0	0	0.0608273	0	0	0	0	0	0	0	0	0	0	0	0	0	0	0	0	0.121655	0.0608273	0
			unclassified		0	0	0	0	0	0	0	0.182482	0.243309	0.121655	0	0	0.0608273	0.0608273	0.0608273	0	0	0	0.0608273	0	0	0	0	0	0	0	0	0	0	0	0	0	0	0	0	0.121655	0.0608273	0
		unclassified			0	0	0	0	0	0	0	0.182482	0.243309	0.121655	0	0	0.0608273	0.0608273	0.0608273	0	0	0	0.0608273	0	0	0	0	0	0	0	0	0	0	0	0	0	0	0	0	0.121655	0.0608273	0
	Gammaproteobacteria_2				0.182482	0.304136	0	0	0	0	0.243309	0.243309	0.243309	2.0073	0.182482	0	1.58151	0.486618	0.0608273	0	0	0	0.121655	0.121655	0	0.182482	0	0	0.0608273	0	0	0.0608273	0.0608273	0	0	0	0	0.182482	0.121655	1.52068	0.364964	0
Proteobacteria	TA18	unclassified	unclassified	unclassified	0	0	0	0	0	0	0	0	0	0	0	0	0	0	0	0	0	0	0	0	0	0	0	0	0	0	0	0	0	0	0	0	0	0	0	0	0.0608273	0.0608273
			unclassified		0	0	0	0	0	0	0	0	0	0	0	0	0	0	0	0	0	0	0	0	0	0	0	0	0	0	0	0	0	0	0	0	0	0	0	0	0.0608273	0.0608273
		unclassified			0	0	0	0	0	0	0	0	0	0	0	0	0	0	0	0	0	0	0	0	0	0	0	0	0	0	0	0	0	0	0	0	0	0	0	0	0.0608273	0.0608273
	TA18				0	0	0	0	0	0	0	0	0	0	0	0	0	0	0	0	0	0	0	0	0	0	0	0	0	0	0	0	0	0	0	0	0	0	0	0	0.0608273	0.0608273
Proteobacteria	unclassified	unclassified	unclassified	unclassified	0	0.0608273	0.121655	0	0.182482	0.304136	0.121655	0.121655	0	0.0608273	0.121655	0	0.0608273	1.3382	0.0608273	0.0608273	0	0.425791	0.364964	0	0	0	0	0	0	0.0608273	0.121655	0	0	0.0608273	0	0.121655	0	0.121655	0.0608273	0.0608273	0	0
			unclassified		0	0.0608273	0.121655	0	0.182482	0.304136	0.121655	0.121655	0	0.0608273	0.121655	0	0.0608273	1.3382	0.0608273	0.0608273	0	0.425791	0.364964	0	0	0	0	0	0	0.0608273	0.121655	0	0	0.0608273	0	0.121655	0	0.121655	0.0608273	0.0608273	0	0
		unclassified			0	0.0608273	0.121655	0	0.182482	0.304136	0.121655	0.121655	0	0.0608273	0.121655	0	0.0608273	1.3382	0.0608273	0.0608273	0	0.425791	0.364964	0	0	0	0	0	0	0.0608273	0.121655	0	0	0.0608273	0	0.121655	0	0.121655	0.0608273	0.0608273	0	0
	unclassified				0	0.0608273	0.121655	0	0.182482	0.304136	0.121655	0.121655	0	0.0608273	0.121655	0	0.0608273	1.3382	0.0608273	0.0608273	0	0.425791	0.364964	0	0	0	0	0	0	0.0608273	0.121655	0	0	0.0608273	0	0.121655	0	0.121655	0.0608273	0.0608273	0	0
Proteobacteria					10.0973	13.5645	3.95377	11.0097	20.6204	7.72506	39.7202	10.219	32.5426	64.781	15.146	3.46715	38.8078	13.6253	3.71046	9.61071	16.1192	14.8418	14.4769	9.85401	12.4696	8.21168	17.0316	2.73723	10.2798	13.9903	25.9124	7.90754	14.4161	6.44769	4.0146	3.3455	4.13625	9.54988	7.90754	7.96837	7.54258	7.66423
Spirochaetes	Spirochaetes	CW-1_termite_group	unclassified	unclassified	0	0	0	0	0	0	0	0	0	0	0	0	0	0	0	0	0	0	0	0	0	0	0	0	0	0	0	0	0.425791	0.0608273	0	0	0	0.364964	0	0	1.03406	3.83212
			unclassified		0	0	0	0	0	0	0	0	0	0	0	0	0	0	0	0	0	0	0	0	0	0	0	0	0	0	0	0	0.425791	0.0608273	0	0	0	0.364964	0	0	1.03406	3.83212
		CW-1_termite_group			0	0	0	0	0	0	0	0	0	0	0	0	0	0	0	0	0	0	0	0	0	0	0	0	0	0	0	0	0.425791	0.0608273	0	0	0	0.364964	0	0	1.03406	3.83212
Spirochaetes	Spirochaetes	GZKB75	unclassified	unclassified	0	0	0	0	0	0	0	0	0	0	0	0	0	0	0	0	0	0	0	0	0	0	0	0	0	0	0	0	0	0	0	0	0	0	0	0	0.0608273	0.0608273
			unclassified		0	0	0	0	0	0	0	0	0	0	0	0	0	0	0	0	0	0	0	0	0	0	0	0	0	0	0	0	0	0	0	0	0	0	0	0	0.0608273	0.0608273
		GZKB75			0	0	0	0	0	0	0	0	0	0	0	0	0	0	0	0	0	0	0	0	0	0	0	0	0	0	0	0	0	0	0	0	0	0	0	0	0.0608273	0.0608273
Spirochaetes	Spirochaetes	Spirochaetales	Leptospiraceae	Rs-H88_termite_group	0	0	0.121655	0	0	0.243309	0	0	0	0	0	0.182482	0	0	0.0608273	0.182482	0	0.364964	0.0608273	0	0	0.0608273	0	0	0	0	0	0	0	0	0	0	0	0	0	0	0.182482	0
Spirochaetes	Spirochaetes	Spirochaetales	Leptospiraceae	Uncultured_3	0	0	0	0	0	0	0	0	0	0	0	0	0	0	0	0	0	0	0	0	0	0	0	0	0	0.0608273	0	0	0.304136	0.121655	0.0608273	0.121655	0	0.0608273	0.0608273	0.425791	0.121655	0.304136
Spirochaetes	Spirochaetes	Spirochaetales	Leptospiraceae	unclassified	0	0	0	0	0	0	0	0	0	0	0	0	0	0	0	0	0	0	0	0	0	0	0	0.0608273	0	0	0	0	0	0	0	0	0	0	0	0	0	0
			Leptospiraceae		0	0	0.121655	0	0	0.243309	0	0	0	0	0	0.182482	0	0	0.0608273	0.182482	0	0.364964	0.0608273	0	0	0.0608273	0	0.0608273	0	0.0608273	0	0	0.304136	0.121655	0.0608273	0.121655	0	0.0608273	0.0608273	0.425791	0.304136	0.304136
Spirochaetes	Spirochaetes	Spirochaetales	PL-11B10	unclassified	0	0	0	0	0	0	0	0	0	0	0	0	0	0	0	0.182482	0	0	0	0	0	0	0	0	0	0	0	0	0	0	0	0	0	0	0	0	0	0
			PL-11B10		0	0	0	0	0	0	0	0	0	0	0	0	0	0	0	0.182482	0	0	0	0	0	0	0	0	0	0	0	0	0	0	0	0	0	0	0	0	0	0
Spirochaetes	Spirochaetes	Spirochaetales	Spirochaetaceae	Spirochaeta	0	0	0	0	0	0	0	0	0	0	0	0.304136	0	0	0.243309	0.364964	0	0.121655	0.121655	0.364964	0.243309	0.182482	0.912409	0	0.0608273	0.121655	0.0608273	0.121655	0.973236	0.182482	0.243309	0	0.243309	0.243309	0.304136	0.121655	0	0.425791
			Spirochaetaceae		0	0	0	0	0	0	0	0	0	0	0	0.304136	0	0	0.243309	0.364964	0	0.121655	0.121655	0.364964	0.243309	0.182482	0.912409	0	0.0608273	0.121655	0.0608273	0.121655	0.973236	0.182482	0.243309	0	0.243309	0.243309	0.304136	0.121655	0	0.425791
Spirochaetes	Spirochaetes	Spirochaetales	Spirochaetaceae_10	Treponema_caldaria_cluster	0	0	0	0	0	0.0608273	0.0608273	0.0608273	0.0608273	0.0608273	0	0.547445	0	0	0.729927	0	0	0	0	0	0.121655	0	0	0	0.304136	0.0608273	0.121655	0	0	0	0	0	0	0	0.182482	0	0	0.0608273
			Spirochaetaceae_10		0	0	0	0	0	0.0608273	0.0608273	0.0608273	0.0608273	0.0608273	0	0.547445	0	0	0.729927	0	0	0	0	0	0.121655	0	0	0	0.304136	0.0608273	0.121655	0	0	0	0	0	0	0	0.182482	0	0	0.0608273
Spirochaetes	Spirochaetes	Spirochaetales	Spirochaetaceae_3	Uncultured_4	0	0	0	0	0	0	0	36.6788	0.0608273	0	0	0	0	0	0	0	0	0	0.182482	0	0	0	0	0	0.0608273	0	0	0	0	0	0.182482	0	0.486618	0.425791	0.547445	0.790754	0.0608273	0.121655
			Spirochaetaceae_3		0	0	0	0	0	0	0	36.6788	0.0608273	0	0	0	0	0	0	0	0	0	0.182482	0	0	0	0	0	0.0608273	0	0	0	0	0	0.182482	0	0.486618	0.425791	0.547445	0.790754	0.0608273	0.121655
Spirochaetes	Spirochaetes	Spirochaetales	Spirochaetaceae_5	M2PT2-76_termite_group	0	0	0	0	0	0	0	0	0	0	0	0	0	0	0	0.486618	0	0	0	0	0	0	0	0	0.304136	0	0	0	0.0608273	0	0	0	0.0608273	0	0.121655	0	0	0
			Spirochaetaceae_5		0	0	0	0	0	0	0	0	0	0	0	0	0	0	0	0.486618	0	0	0	0	0	0	0	0	0.304136	0	0	0	0.0608273	0	0	0	0.0608273	0	0.121655	0	0	0
Spirochaetes	Spirochaetes	Spirochaetales	Spirochaetaceae_Treponema	Animal_cluster_2	0	0	0	0	0	0	0	0	0	0	0	0	0	0	0	0.0608273	0	0.121655	0	0.0608273	0	0	0	0	0	0	0	0	0	0	0	0	0	0	0	0	0	0
Spirochaetes	Spirochaetes	Spirochaetales	Spirochaetaceae_Treponema	Treponema_II	0	0	0	0	0	0	0	0	0	0	0	0	0	0	0	0.0608273	0	0.121655	0.0608273	0	0	0.0608273	0	0.0608273	0	0.0608273	0	0	0.0608273	0	0	0.547445	0	0	0	0	0	0
Spirochaetes	Spirochaetes	Spirochaetales	Spirochaetaceae_Treponema	Treponema_III	0	0.0608273	0	0	0	0	0	0	0	0	0	0	0	0	0	0	0	0	0	0	0	0	0	0.121655	0.6691	0.364964	0	0	0	0	0	0.0608273	0	0	0	0	0	0
Spirochaetes	Spirochaetes	Spirochaetales	Spirochaetaceae_Treponema	unclassified	0	0	0	0	0	0	0	0	0	0	0	0	0	0	0	0.243309	0	0	0	0	0	0	0	0	0	0	0	0	0	0	0	0	0	0	0	0	0	0
			Spirochaetaceae_Treponema		0	0.0608273	0	0	0	0	0	0	0	0	0	0	0	0	0	0.364964	0	0.243309	0.0608273	0.0608273	0	0.0608273	0	0.182482	0.6691	0.425791	0	0	0.0608273	0	0	0.608273	0	0	0	0	0	0
Spirochaetes	Spirochaetes	Spirochaetales	Spirochaetaceae_Treponema_I	Treponema_Ia	0.0608273	0.121655	0	0.0608273	0.243309	0.0608273	0.304136	0.121655	0	0.243309	0	0.0608273	0	0	0.0608273	0.243309	0.0608273	0.6691	0.243309	0.0608273	0.304136	0.364964	0	0.425791	2.25061	0.425791	0.182482	3.95377	3.95377	2.49392	18.9781	11.3139	11.8613	3.16302	3.10219	2.6764	3.71046	5.41363
Spirochaetes	Spirochaetes	Spirochaetales	Spirochaetaceae_Treponema_I	Treponema_Ib	0	0	0	0	0	0	0	0	0	0	0	0	0	0	0	0	0	0	0	0	0	0	0	0	0	0	0	0	0	0	0.121655	0.0608273	0	0.121655	0.121655	0.0608273	0.0608273	0.0608273
Spirochaetes	Spirochaetes	Spirochaetales	Spirochaetaceae_Treponema_I	Treponema_Ic	0	0.182482	0	0.182482	0.0608273	0	0	0	0.0608273	0.547445	0	0	0	0	0	0.0608273	0	0	0.0608273	0	0	0	0	0	1.88564	0.0608273	0	0.486618	2.37226	0.304136	28.1022	33.1509	8.75912	14.8418	8.51582	11.1314	1.82482	4.07543
Spirochaetes	Spirochaetes	Spirochaetales	Spirochaetaceae_Treponema_I	Treponema_Ie	0	0	0	0	0	0	0	0	0	0	0	0	0	0	0	0.0608273	0	0	0	0	0	0	0	0	0.121655	0.121655	0	0.729927	0.182482	0.0608273	0	0	0	0.121655	0.182482	0.243309	0.729927	1.09489
Spirochaetes	Spirochaetes	Spirochaetales	Spirochaetaceae_Treponema_I	Treponema_If	0	0.121655	0	0.0608273	0.121655	0.0608273	0	0.0608273	0.0608273	0.121655	0	0	0	0	0	0	0	0	0.182482	0	0	0.121655	0	0	0.608273	0.486618	0	0.486618	0.364964	0.364964	15.146	18.1265	27.6156	0.425791	3.95377	3.58881	0.6691	2.18978
Spirochaetes	Spirochaetes	Spirochaetales	Spirochaetaceae_Treponema_I	Treponema_Ig	0	0	0	0	0	0.0608273	0	0.0608273	0.0608273	0	0	0	0	0	0	0	0	0	0.0608273	0	0	0.0608273	0	0.364964	0.243309	0.0608273	0	0	0.0608273	0	1.03406	0.243309	0	0.912409	0	0.121655	0.121655	0.0608273
Spirochaetes	Spirochaetes	Spirochaetales	Spirochaetaceae_Treponema_I	Treponema_Ih	0	0	0	0	0	0	0	0	0	0	0	0	0	0	0	0	0	0	0	0	0	0	0	0	0.364964	0	0	0.608273	0.486618	0.364964	0.182482	0.182482	1.94647	0.304136	0.547445	0.182482	0.851582	1.21655
Spirochaetes	Spirochaetes	Spirochaetales	Spirochaetaceae_Treponema_I	unclassified	0.121655	0.0608273	0	0.182482	0.243309	0	0.0608273	0.121655	0.0608273	0	0	0	0	0	0.0608273	0.121655	0	0.243309	0.121655	0	0.364964	0	0.0608273	0	1.82482	0.121655	0	1.94647	2.06813	0.912409	2.31144	3.71046	1.09489	7.48175	7.66423	5.17032	4.44039	9.85401
			Spirochaetaceae_Treponema_I		0.182482	0.486618	0	0.486618	0.6691	0.182482	0.364964	0.364964	0.243309	0.912409	0	0.0608273	0	0	0.121655	0.486618	0.0608273	0.912409	0.6691	0.0608273	0.6691	0.547445	0.0608273	0.790754	7.29927	1.27737	0.182482	8.21168	9.48905	4.50122	65.8759	66.7883	51.2774	27.3723	24.0876	23.1752	12.4088	23.9659
Spirochaetes	Spirochaetes	Spirochaetales	unclassified	unclassified	0	0	0	0	0.0608273	0.0608273	0	0.121655	0	0	0.0608273	0.121655	0	0	0.121655	0	0	0.364964	0.0608273	0	0.182482	0.0608273	0.973236	0	2.79805	0.0608273	0.243309	0.0608273	0.0608273	0.0608273	0.243309	0.121655	0	1.39903	0.121655	0.0608273	0.182482	0.547445
			unclassified		0	0	0	0	0.0608273	0.0608273	0	0.121655	0	0	0.0608273	0.121655	0	0	0.121655	0	0	0.364964	0.0608273	0	0.182482	0.0608273	0.973236	0	2.79805	0.0608273	0.243309	0.0608273	0.0608273	0.0608273	0.243309	0.121655	0	1.39903	0.121655	0.0608273	0.182482	0.547445
		Spirochaetales			0.182482	0.547445	0.121655	0.486618	0.729927	0.547445	0.425791	37.2263	0.364964	0.973236	0.0608273	1.21655	0	0	1.27737	2.06813	0.0608273	2.0073	1.15572	0.486618	1.21655	0.912409	1.94647	1.03406	11.4964	2.0073	0.608273	8.39416	10.9489	4.86618	66.6058	67.6399	52.0681	29.5012	25.4258	24.5742	12.9562	25.4258
Spirochaetes	Spirochaetes	unclassified	unclassified	unclassified	0	0	0	0	0	0	0	0	0	0	0	0	0	0	0	0	0	0	0	0	0	0	0	0	0	0	0	0	0	0	0	0	0	0.0608273	0	0	0	0.243309
			unclassified		0	0	0	0	0	0	0	0	0	0	0	0	0	0	0	0	0	0	0	0	0	0	0	0	0	0	0	0	0	0	0	0	0	0.0608273	0	0	0	0.243309
		unclassified			0	0	0	0	0	0	0	0	0	0	0	0	0	0	0	0	0	0	0	0	0	0	0	0	0	0	0	0	0	0	0	0	0	0.0608273	0	0	0	0.243309
	Spirochaetes				0.182482	0.547445	0.121655	0.486618	0.729927	0.547445	0.425791	37.2263	0.364964	0.973236	0.0608273	1.21655	0	0	1.27737	2.06813	0.0608273	2.0073	1.15572	0.486618	1.21655	0.912409	1.94647	1.03406	11.4964	2.0073	0.608273	8.39416	11.3747	4.92701	66.6058	67.6399	52.0681	29.927	25.4258	24.5742	14.0511	29.562
Spirochaetes					0.182482	0.547445	0.121655	0.486618	0.729927	0.547445	0.425791	37.2263	0.364964	0.973236	0.0608273	1.21655	0	0	1.27737	2.06813	0.0608273	2.0073	1.15572	0.486618	1.21655	0.912409	1.94647	1.03406	11.4964	2.0073	0.608273	8.39416	11.3747	4.92701	66.6058	67.6399	52.0681	29.927	25.4258	24.5742	14.0511	29.562
Synergistetes	Synergistia	Synergistales	Synergistaceae	Candidatus_Tammella	0	0	0.486618	0	0	0.121655	0.121655	0.729927	0.364964	0	0.0608273	6.50852	0.243309	0	2.31144	1.64234	4.13625	7.96837	4.37956	0.425791	0.0608273	9.24574	0	0	0.851582	0.851582	0.0608273	0	0.182482	0	0	0.121655	0	0	0	0	0	0
Synergistetes	Synergistia	Synergistales	Synergistaceae	Oral_cluster	0	0	0	0	0	0	0	0	0	0	0	0	0	0	0.0608273	0	0	0	0	0	0	0	0	0	0	0	0	0	0	0	0	0	0	0	0	0	0	0
Synergistetes	Synergistia	Synergistales	Synergistaceae	Termite_cockroach_cluster	0	0	0.0608273	0	0	0.0608273	0.0608273	0	0.0608273	0.0608273	0.6691	0.364964	0	0	0.547445	0.912409	0.0608273	0.304136	0.243309	0.121655	0.608273	0.6691	3.40633	0.243309	2.37226	0.425791	0.0608273	5.71776	2.37226	1.03406	0.486618	0.912409	0.912409	0.304136	0.729927	0.790754	1.27737	1.58151
Synergistetes	Synergistia	Synergistales	Synergistaceae	unclassified	0	0.0608273	0.364964	0	0	0.121655	0	0	0	0	0	0.182482	0	0	0	0.0608273	2.85888	1.03406	0.304136	0	0.121655	2.25061	0	0	0	0	0	0	0.182482	0	0	0	0	0	0	0	0	0
			Synergistaceae		0	0.0608273	0.912409	0	0	0.304136	0.182482	0.729927	0.425791	0.0608273	0.729927	7.05596	0.243309	0	2.91971	2.61557	7.05596	9.30657	4.92701	0.547445	0.790754	12.1655	3.40633	0.243309	3.22384	1.27737	0.121655	5.71776	2.73723	1.03406	0.486618	1.03406	0.912409	0.304136	0.729927	0.790754	1.27737	1.58151
		Synergistales			0	0.0608273	0.912409	0	0	0.304136	0.182482	0.729927	0.425791	0.0608273	0.729927	7.05596	0.243309	0	2.91971	2.61557	7.05596	9.30657	4.92701	0.547445	0.790754	12.1655	3.40633	0.243309	3.22384	1.27737	0.121655	5.71776	2.73723	1.03406	0.486618	1.03406	0.912409	0.304136	0.729927	0.790754	1.27737	1.58151
	Synergistia				0	0.0608273	0.912409	0	0	0.304136	0.182482	0.729927	0.425791	0.0608273	0.729927	7.05596	0.243309	0	2.91971	2.61557	7.05596	9.30657	4.92701	0.547445	0.790754	12.1655	3.40633	0.243309	3.22384	1.27737	0.121655	5.71776	2.73723	1.03406	0.486618	1.03406	0.912409	0.304136	0.729927	0.790754	1.27737	1.58151
Synergistetes					0	0.0608273	0.912409	0	0	0.304136	0.182482	0.729927	0.425791	0.0608273	0.729927	7.05596	0.243309	0	2.91971	2.61557	7.05596	9.30657	4.92701	0.547445	0.790754	12.1655	3.40633	0.243309	3.22384	1.27737	0.121655	5.71776	2.73723	1.03406	0.486618	1.03406	0.912409	0.304136	0.729927	0.790754	1.27737	1.58151
Tenericutes	Mollicutes	Acholeplasmatales	Acholeplasmataceae	Acholeplasma_2	0	0.121655	0.182482	0	0	0	0	0	0.0608273	0	0	0.304136	0	0	0.304136	0.486618	0	0.425791	0.121655	0.6691	0.6691	0.121655	0	0	0	0	0	0	0	0	0	0	0	0.0608273	0	0	0	0
Tenericutes	Mollicutes	Acholeplasmatales	Acholeplasmataceae	Acholeplasma_3	0	0	0	0	0	0	0	0	0	0	0	0	0	0	0	0	0	0	0	0	0	0	0	0	0	0	0	0	0	0	0	0	0	0	0	0	0.0608273	0
Tenericutes	Mollicutes	Acholeplasmatales	Acholeplasmataceae	unclassified	0	0	0	0	0	0	0	0	0	0	0	0	0	0	0	0	0	0	0	0	0	0	0	0	0	0	0	0	0	0	0	0	0	0	0	0	0.0608273	0
			Acholeplasmataceae		0	0.121655	0.182482	0	0	0	0	0	0.0608273	0	0	0.304136	0	0	0.304136	0.486618	0	0.425791	0.121655	0.6691	0.6691	0.121655	0	0	0	0	0	0	0	0	0	0	0	0.0608273	0	0	0.121655	0
		Acholeplasmatales			0	0.121655	0.182482	0	0	0	0	0	0.0608273	0	0	0.304136	0	0	0.304136	0.486618	0	0.425791	0.121655	0.6691	0.6691	0.121655	0	0	0	0	0	0	0	0	0	0	0	0.0608273	0	0	0.121655	0
Tenericutes	Mollicutes	Anaeroplasmatales	Anaeroplasmataceae	Anaeroplasma	0.364964	1.03406	0.121655	0.121655	0.0608273	0.121655	0.243309	0.0608273	0	0	4.50122	0.0608273	0	2.49392	0	0	0	0	0.0608273	0	0	0	0	0	0	0	0	0	0	0	0	0	0	0	0	0	0	0
			Anaeroplasmataceae		0.364964	1.03406	0.121655	0.121655	0.0608273	0.121655	0.243309	0.0608273	0	0	4.50122	0.0608273	0	2.49392	0	0	0	0	0.0608273	0	0	0	0	0	0	0	0	0	0	0	0	0	0	0	0	0	0	0
		Anaeroplasmatales			0.364964	1.03406	0.121655	0.121655	0.0608273	0.121655	0.243309	0.0608273	0	0	4.50122	0.0608273	0	2.49392	0	0	0	0	0.0608273	0	0	0	0	0	0	0	0	0	0	0	0	0	0	0	0	0	0	0
Tenericutes	Mollicutes	EMP-G18	unclassified	unclassified	0	0	0	0	0	0	0	0	0	0	0	0	0	0	0	0	0	0	0	0	0	0	0	0	0	0	0	0	0.0608273	0	0	0	0	0	0	0	0	0
			unclassified		0	0	0	0	0	0	0	0	0	0	0	0	0	0	0	0	0	0	0	0	0	0	0	0	0	0	0	0	0.0608273	0	0	0	0	0	0	0	0	0
		EMP-G18			0	0	0	0	0	0	0	0	0	0	0	0	0	0	0	0	0	0	0	0	0	0	0	0	0	0	0	0	0.0608273	0	0	0	0	0	0	0	0	0
Tenericutes	Mollicutes	Entomoplasmatales	Entomoplasmataceae	unclassified	0	0	0	0	0	0	0	0	0	0	0.0608273	0	15.146	0.0608273	0	0	0	0	0	0	0	0	0	0	0	0	0	0	0	0	0	0	0	0	0	0	0	0
			Entomoplasmataceae		0	0	0	0	0	0	0	0	0	0	0.0608273	0	15.146	0.0608273	0	0	0	0	0	0	0	0	0	0	0	0	0	0	0	0	0	0	0	0	0	0	0	0
Tenericutes	Mollicutes	Entomoplasmatales	Spiroplasmataceae	Spiroplasma_2	0	0	0	0	0	0	0	0	0	0	0	0	0	0	0	0	0	0	0	0	0.121655	0	0	0	0	0	0	0	0	0	0	0	0	0	0	0	0	0
			Spiroplasmataceae		0	0	0	0	0	0	0	0	0	0	0	0	0	0	0	0	0	0	0	0	0.121655	0	0	0	0	0	0	0	0	0	0	0	0	0	0	0	0	0
Tenericutes	Mollicutes	Entomoplasmatales	unclassified	unclassified	0	0	0	0	0	0	0	0	0	0	0	0	1.39903	0	0	0	0	0	0	0	0	0	0	0	0	0	0	0	0	0	0	0	0	0	0	0	0	0
			unclassified		0	0	0	0	0	0	0	0	0	0	0	0	1.39903	0	0	0	0	0	0	0	0	0	0	0	0	0	0	0	0	0	0	0	0	0	0	0	0	0
		Entomoplasmatales			0	0	0	0	0	0	0	0	0	0	0.0608273	0	16.545	0.0608273	0	0	0	0	0	0	0.121655	0	0	0	0	0	0	0	0	0	0	0	0	0	0	0	0	0
Tenericutes	Mollicutes	Mycoplasmatales	Mycoplasmataceae	Uncultured_1	0	0	0	0	0	0	0	0	0	0	0	0	0	0	0	0	0	0	0	0	0	0	0	0	0	0	0	0	0	0	0	0	0	0.182482	0.0608273	0	0	0
			Mycoplasmataceae		0	0	0	0	0	0	0	0	0	0	0	0	0	0	0	0	0	0	0	0	0	0	0	0	0	0	0	0	0	0	0	0	0	0.182482	0.0608273	0	0	0
		Mycoplasmatales			0	0	0	0	0	0	0	0	0	0	0	0	0	0	0	0	0	0	0	0	0	0	0	0	0	0	0	0	0	0	0	0	0	0.182482	0.0608273	0	0	0
Tenericutes	Mollicutes	RF9	unclassified	unclassified	0	0	0	0	0	0	0	0	0	0	0.0608273	0	0	0	0.0608273	0	0	0	0	0.0608273	0	0	0	0.486618	0	0	0	0.0608273	0.0608273	0.182482	0	0	0	0	0	0	0	0
			unclassified		0	0	0	0	0	0	0	0	0	0	0.0608273	0	0	0	0.0608273	0	0	0	0	0.0608273	0	0	0	0.486618	0	0	0	0.0608273	0.0608273	0.182482	0	0	0	0	0	0	0	0
		RF9			0	0	0	0	0	0	0	0	0	0	0.0608273	0	0	0	0.0608273	0	0	0	0	0.0608273	0	0	0	0.486618	0	0	0	0.0608273	0.0608273	0.182482	0	0	0	0	0	0	0	0
Tenericutes	Mollicutes	unclassified	unclassified	unclassified	0	0	0	0	0	0	0	0	0	0	0.0608273	0	0	0	0	0.121655	0	0	0	0	0	0	0	0	0.0608273	0	0	0	0.0608273	0	0	0	0	0	0	0	0	0
			unclassified		0	0	0	0	0	0	0	0	0	0	0.0608273	0	0	0	0	0.121655	0	0	0	0	0	0	0	0	0.0608273	0	0	0	0.0608273	0	0	0	0	0	0	0	0	0
		unclassified			0	0	0	0	0	0	0	0	0	0	0.0608273	0	0	0	0	0.121655	0	0	0	0	0	0	0	0	0.0608273	0	0	0	0.0608273	0	0	0	0	0	0	0	0	0
	Mollicutes				0.364964	1.15572	0.304136	0.121655	0.0608273	0.121655	0.243309	0.0608273	0.0608273	0	4.6837	0.364964	16.545	2.55474	0.364964	0.608273	0	0.425791	0.182482	0.729927	0.790754	0.121655	0	0.486618	0.0608273	0	0	0.0608273	0.182482	0.182482	0	0	0	0.243309	0.0608273	0	0.121655	0
Tenericutes					0.364964	1.15572	0.304136	0.121655	0.0608273	0.121655	0.243309	0.0608273	0.0608273	0	4.6837	0.364964	16.545	2.55474	0.364964	0.608273	0	0.425791	0.182482	0.729927	0.790754	0.121655	0	0.486618	0.0608273	0	0	0.0608273	0.182482	0.182482	0	0	0	0.243309	0.0608273	0	0.121655	0
Verrucomicrobia	Acidimethylosilex	unclassified	unclassified	unclassified	0	0	0	0	0	0	0	0	0	1.64234	0.243309	1.88564	7.66423	0.912409	0.790754	0	0	0	0	0	0	0	0	0.121655	0	0	0	0	0	0	0	0	0	0.0608273	0	0	0	0
			unclassified		0	0	0	0	0	0	0	0	0	1.64234	0.243309	1.88564	7.66423	0.912409	0.790754	0	0	0	0	0	0	0	0	0.121655	0	0	0	0	0	0	0	0	0	0.0608273	0	0	0	0
		unclassified			0	0	0	0	0	0	0	0	0	1.64234	0.243309	1.88564	7.66423	0.912409	0.790754	0	0	0	0	0	0	0	0	0.121655	0	0	0	0	0	0	0	0	0	0.0608273	0	0	0	0
	Acidimethylosilex				0	0	0	0	0	0	0	0	0	1.64234	0.243309	1.88564	7.66423	0.912409	0.790754	0	0	0	0	0	0	0	0	0.121655	0	0	0	0	0	0	0	0	0	0.0608273	0	0	0	0
Verrucomicrobia	OPB35_soil_group	unclassified	unclassified	unclassified	0.0608273	0	0	0	0	0	0	0	0	0.547445	0.243309	0	0.851582	0.364964	0	0	0	0	0	0	0	0	0	0	0	0	0	0.0608273	0	0	0	0	0	0	0	0	0	0
			unclassified		0.0608273	0	0	0	0	0	0	0	0	0.547445	0.243309	0	0.851582	0.364964	0	0	0	0	0	0	0	0	0	0	0	0	0	0.0608273	0	0	0	0	0	0	0	0	0	0
		unclassified			0.0608273	0	0	0	0	0	0	0	0	0.547445	0.243309	0	0.851582	0.364964	0	0	0	0	0	0	0	0	0	0	0	0	0	0.0608273	0	0	0	0	0	0	0	0	0	0
	OPB35_soil_group				0.0608273	0	0	0	0	0	0	0	0	0.547445	0.243309	0	0.851582	0.364964	0	0	0	0	0	0	0	0	0	0	0	0	0	0.0608273	0	0	0	0	0	0	0	0	0	0
Verrucomicrobia	Opitutae	Opitutales	Opitutaceae	Opitutus	0	0	0	0	0	0	0.0608273	0	0	0.0608273	0.0608273	0.304136	0	0	0.121655	0	0.0608273	0.0608273	0.121655	0	0	0.0608273	0	0	0.0608273	0	0	0.182482	0.121655	0.182482	0	0.182482	0	0.0608273	0	0	0	0
			Opitutaceae		0	0	0	0	0	0	0.0608273	0	0	0.0608273	0.0608273	0.304136	0	0	0.121655	0	0.0608273	0.0608273	0.121655	0	0	0.0608273	0	0	0.0608273	0	0	0.182482	0.121655	0.182482	0	0.182482	0	0.0608273	0	0	0	0
		Opitutales			0	0	0	0	0	0	0.0608273	0	0	0.0608273	0.0608273	0.304136	0	0	0.121655	0	0.0608273	0.0608273	0.121655	0	0	0.0608273	0	0	0.0608273	0	0	0.182482	0.121655	0.182482	0	0.182482	0	0.0608273	0	0	0	0
Verrucomicrobia	Opitutae	Puniceicoccales	Puniceicoccaceae	Cerasicoccus	0	0	0	0	0	0	0	0	0	0	0	0.0608273	0	0	0	0	0	0	0.0608273	0	0	0.0608273	0	0	0	0	0	0	0	0	0	0	0	0	0	0	0	0
Verrucomicrobia	Opitutae	Puniceicoccales	Puniceicoccaceae	unclassified	0	0	0	0	0	0	0	0	0	0	0.182482	0.486618	0	0	0.0608273	0	0	0	0.0608273	0	0	0.0608273	0	0	0.547445	0	0	0	0	0	0	0	0	0	0	0	0	0
			Puniceicoccaceae		0	0	0	0	0	0	0	0	0	0	0.182482	0.547445	0	0	0.0608273	0	0	0	0.121655	0	0	0.121655	0	0	0.547445	0	0	0	0	0	0	0	0	0	0	0	0	0
		Puniceicoccales			0	0	0	0	0	0	0	0	0	0	0.182482	0.547445	0	0	0.0608273	0	0	0	0.121655	0	0	0.121655	0	0	0.547445	0	0	0	0	0	0	0	0	0	0	0	0	0
Verrucomicrobia	Opitutae	unclassified	unclassified	unclassified	0	0	0	0	0	0	0	0	0	0	0.304136	0.182482	0	0	0.364964	0	0	0	0	0	0	0	0	0	0	0.182482	0	0	0	0	0	0	0	0	0	0	0	0
			unclassified		0	0	0	0	0	0	0	0	0	0	0.304136	0.182482	0	0	0.364964	0	0	0	0	0	0	0	0	0	0	0.182482	0	0	0	0	0	0	0	0	0	0	0	0
		unclassified			0	0	0	0	0	0	0	0	0	0	0.304136	0.182482	0	0	0.364964	0	0	0	0	0	0	0	0	0	0	0.182482	0	0	0	0	0	0	0	0	0	0	0	0
Verrucomicrobia	Opitutae	vadinHA64	Termite_cluster_I	unclassified	0	0	0	0	0	0	0	0	0	0	0	0	0	0	0	0	0	0	0	0	0	0.0608273	0	0	0	0	0	0	0	0	0.0608273	0	0	0.304136	0	0	0.0608273	0
			Termite_cluster_I		0	0	0	0	0	0	0	0	0	0	0	0	0	0	0	0	0	0	0	0	0	0.0608273	0	0	0	0	0	0	0	0	0.0608273	0	0	0.304136	0	0	0.0608273	0
Verrucomicrobia	Opitutae	vadinHA64	Termite_cluster_II	unclassified	0	0	0	0	0	0	0	0	0.121655	0.0608273	0	0	0	0	0	0.0608273	0	0.0608273	0.304136	0	0	0	0	0	0.851582	0	0	0.0608273	0	0	0	0	0	0	0	0	0.0608273	0
			Termite_cluster_II		0	0	0	0	0	0	0	0	0.121655	0.0608273	0	0	0	0	0	0.0608273	0	0.0608273	0.304136	0	0	0	0	0	0.851582	0	0	0.0608273	0	0	0	0	0	0	0	0	0.0608273	0
Verrucomicrobia	Opitutae	vadinHA64	unclassified	unclassified	0	0	0	0	0	0	0	0	0	0	0.0608273	0.0608273	0	0.0608273	0	0	0	0	0	0	0	0	0	0	0	0	0	0	0	0	0	0	0	0	0	0	0	0
			unclassified		0	0	0	0	0	0	0	0	0	0	0.0608273	0.0608273	0	0.0608273	0	0	0	0	0	0	0	0	0	0	0	0	0	0	0	0	0	0	0	0	0	0	0	0
		vadinHA64			0	0	0	0	0	0	0	0	0.121655	0.0608273	0.0608273	0.0608273	0	0.0608273	0	0.0608273	0	0.0608273	0.304136	0	0	0.0608273	0	0	0.851582	0	0	0.0608273	0	0	0.0608273	0	0	0.304136	0	0	0.121655	0
	Opitutae				0	0	0	0	0	0	0.0608273	0	0.121655	0.121655	0.608273	1.09489	0	0.0608273	0.547445	0.0608273	0.0608273	0.121655	0.547445	0	0	0.243309	0	0	1.45985	0.182482	0	0.243309	0.121655	0.182482	0.0608273	0.182482	0	0.364964	0	0	0.121655	0
Verrucomicrobia	Spartobacteria	Chthoniobacter	unclassified	unclassified	0	0	0	0	0	0	0	0	0	0.364964	0.121655	0.0608273	0.364964	0.364964	0.121655	0	0	0	0	0	0	0	0	0.0608273	0	0	0.121655	0.182482	0.304136	0.304136	0	0	0	0	0.0608273	0.0608273	0	0
			unclassified		0	0	0	0	0	0	0	0	0	0.364964	0.121655	0.0608273	0.364964	0.364964	0.121655	0	0	0	0	0	0	0	0	0.0608273	0	0	0.121655	0.182482	0.304136	0.304136	0	0	0	0	0.0608273	0.0608273	0	0
		Chthoniobacter			0	0	0	0	0	0	0	0	0	0.364964	0.121655	0.0608273	0.364964	0.364964	0.121655	0	0	0	0	0	0	0	0	0.0608273	0	0	0.121655	0.182482	0.304136	0.304136	0	0	0	0	0.0608273	0.0608273	0	0
Verrucomicrobia	Spartobacteria	Chthoniobacterales	Xiphinematobacteraceae	Candidatus_Xiphinematobacter	0	0	0	0	0	0	0	0	0	0	0	0	0	0	0	0	0	0	0	0	0	0	0	0	0	0	0	0	0	0	0	0	0	0	0	0.0608273	0.0608273	0
			Xiphinematobacteraceae		0	0	0	0	0	0	0	0	0	0	0	0	0	0	0	0	0	0	0	0	0	0	0	0	0	0	0	0	0	0	0	0	0	0	0	0.0608273	0.0608273	0
		Chthoniobacterales			0	0	0	0	0	0	0	0	0	0	0	0	0	0	0	0	0	0	0	0	0	0	0	0	0	0	0	0	0	0	0	0	0	0	0	0.0608273	0.0608273	0
Verrucomicrobia	Spartobacteria	DA101_soil_group	unclassified	unclassified	0	0	0	0	0	0	0	0	0	0	0	0	0	0	0	0	0	0	0	0	0	0	0	0	0	0	0	0.121655	0	0	0	0	0	0	0	0	0	0
			unclassified		0	0	0	0	0	0	0	0	0	0	0	0	0	0	0	0	0	0	0	0	0	0	0	0	0	0	0	0.121655	0	0	0	0	0	0	0	0	0	0
		DA101_soil_group			0	0	0	0	0	0	0	0	0	0	0	0	0	0	0	0	0	0	0	0	0	0	0	0	0	0	0	0.121655	0	0	0	0	0	0	0	0	0	0
Verrucomicrobia	Spartobacteria	FukuN18_freshwater_group	unclassified	unclassified	0	0	0	0	0	0	0	0	0	0.243309	0.0608273	0.121655	0	0	0	0	0	0	0	0	0	0	0	0	0	0	0	0	0	0	0	0	0	0	0	0	0	0.0608273
			unclassified		0	0	0	0	0	0	0	0	0	0.243309	0.0608273	0.121655	0	0	0	0	0	0	0	0	0	0	0	0	0	0	0	0	0	0	0	0	0	0	0	0	0	0.0608273
		FukuN18_freshwater_group			0	0	0	0	0	0	0	0	0	0.243309	0.0608273	0.121655	0	0	0	0	0	0	0	0	0	0	0	0	0	0	0	0	0	0	0	0	0	0	0	0	0	0.0608273
Verrucomicrobia	Spartobacteria	Uncultured_1	unclassified	unclassified	0	0	0	0	0	0	0	0	0	0	0	0	0.121655	0	0	0	0	0	0	0	0	0	0	0	0	0	0	0	0.0608273	0	0	0	0	0	0	0	0	0
			unclassified		0	0	0	0	0	0	0	0	0	0	0	0	0.121655	0	0	0	0	0	0	0	0	0	0	0	0	0	0	0	0.0608273	0	0	0	0	0	0	0	0	0
		Uncultured_1			0	0	0	0	0	0	0	0	0	0	0	0	0.121655	0	0	0	0	0	0	0	0	0	0	0	0	0	0	0	0.0608273	0	0	0	0	0	0	0	0	0
Verrucomicrobia	Spartobacteria	unclassified	unclassified	unclassified	0.0608273	0	0	0	0	0	0	0	0	0.486618	0.182482	0	0	0	0	0	0	0	0	0	0	0	0	0	0	0	0	0.121655	0.0608273	0.0608273	0	0	0	0	0.0608273	0.182482	0	0
			unclassified		0.0608273	0	0	0	0	0	0	0	0	0.486618	0.182482	0	0	0	0	0	0	0	0	0	0	0	0	0	0	0	0	0.121655	0.0608273	0.0608273	0	0	0	0	0.0608273	0.182482	0	0
		unclassified			0.0608273	0	0	0	0	0	0	0	0	0.486618	0.182482	0	0	0	0	0	0	0	0	0	0	0	0	0	0	0	0	0.121655	0.0608273	0.0608273	0	0	0	0	0.0608273	0.182482	0	0
	Spartobacteria				0.0608273	0	0	0	0	0	0	0	0	1.09489	0.364964	0.182482	0.486618	0.364964	0.121655	0	0	0	0	0	0	0	0	0.0608273	0	0	0.121655	0.425791	0.425791	0.364964	0	0	0	0	0.121655	0.304136	0.0608273	0.0608273
Verrucomicrobia	Verrucomicrobiae	Verrucomicrobiales	Verrucomicrobiaceae	Akkermansia	0	0	0	0	0	0	0	0	0	0	0	0	0	0	0	0.0608273	0.182482	2.43309	1.76399	0	0.608273	3.40633	0.182482	0	0	0.121655	0.0608273	0	0.0608273	0	0	0.0608273	0	0	0	0	0	0
Verrucomicrobia	Verrucomicrobiae	Verrucomicrobiales	Verrucomicrobiaceae	unclassified	0	0	0	0	0	0	0	0	0	0	0	0	0	0	0	0	0	0	0	0	0.0608273	0	0	0	0	0	0	0	0	0	0	0	0	0	0	0	0	0
			Verrucomicrobiaceae		0	0	0	0	0	0	0	0	0	0	0	0	0	0	0	0.0608273	0.182482	2.43309	1.76399	0	0.6691	3.40633	0.182482	0	0	0.121655	0.0608273	0	0.0608273	0	0	0.0608273	0	0	0	0	0	0
Verrucomicrobia	Verrucomicrobiae	Verrucomicrobiales	Verrucomicrobiaceae_1	Uncultured_2	0	0	0	0	0	0	0	0	0	0	0	0	0	0	0	0	0	0	0	0	0	0	0	0	0	0	0	0.0608273	0	0	0	0	0	0	0	0	0	0
			Verrucomicrobiaceae_1		0	0	0	0	0	0	0	0	0	0	0	0	0	0	0	0	0	0	0	0	0	0	0	0	0	0	0	0.0608273	0	0	0	0	0	0	0	0	0	0
Verrucomicrobia	Verrucomicrobiae	Verrucomicrobiales	Verrucomicrobiaceae_2	unclassified	0	0	0	0	0	0	0	0	0	0	0	0	0	0.0608273	0	0	0	0	0	0	0	0	0	0	0	0	0	0	0	0	0	0	0	0	0	0	0	0
			Verrucomicrobiaceae_2		0	0	0	0	0	0	0	0	0	0	0	0	0	0.0608273	0	0	0	0	0	0	0	0	0	0	0	0	0	0	0	0	0	0	0	0	0	0	0	0
Verrucomicrobia	Verrucomicrobiae	Verrucomicrobiales	unclassified	unclassified	0	0	0	0	0	0	0	0	0.0608273	0	0	0	0	0	0	0	0	0.0608273	0.364964	0	0.304136	0	0.243309	0	0	0	0	0	0	0	0	0	0	0	0	0	0	0
			unclassified		0	0	0	0	0	0	0	0	0.0608273	0	0	0	0	0	0	0	0	0.0608273	0.364964	0	0.304136	0	0.243309	0	0	0	0	0	0	0	0	0	0	0	0	0	0	0
		Verrucomicrobiales			0	0	0	0	0	0	0	0	0.0608273	0	0	0	0	0.0608273	0	0.0608273	0.182482	2.49392	2.12895	0	0.973236	3.40633	0.425791	0	0	0.121655	0.0608273	0.0608273	0.0608273	0	0	0.0608273	0	0	0	0	0	0
	Verrucomicrobiae				0	0	0	0	0	0	0	0	0.0608273	0	0	0	0	0.0608273	0	0.0608273	0.182482	2.49392	2.12895	0	0.973236	3.40633	0.425791	0	0	0.121655	0.0608273	0.0608273	0.0608273	0	0	0.0608273	0	0	0	0	0	0
Verrucomicrobia					0.121655	0	0	0	0	0	0.0608273	0	0.182482	3.40633	1.45985	3.16302	9.00243	1.76399	1.45985	0.121655	0.243309	2.61557	2.6764	0	0.973236	3.64964	0.425791	0.182482	1.45985	0.304136	0.182482	0.790754	0.608273	0.547445	0.0608273	0.243309	0	0.425791	0.121655	0.304136	0.182482	0.0608273

## Sheet: Table S2 CCA PERMANOVA
Table S2 | Analysis of covariance of environmental variables selected for the canonical correspondence analysis (CCA) by permutational multivariate analysis of variance using distance matrices (PERMANOVA, Anderson 2001, implemented in the function adonis of the vegan package in R). Columns indicate (Sums) sums of squares, (F) model strength, (R2) squared correlation coefficient, and (p) probabili…
Variable	Sums	F	R2	p	Significance
pH	0.458048	5.22915	0.23601	0.001	***
redox	0.198631	2.2676	0.102345	0.062
hydrogen	0.202034	2.30645	0.104098	0.073
Crop	0.16485	1.88195	0.0849394	0.124
Hindgut	0.408106	4.65901	0.210278	0.01	**
Ergaula	0.211567	2.41529	0.10901	0.063
Pycnoscelus	0.209965	2.397	0.108185	0.068
Residuals	0.0875951	#N/A	0.0451336	#N/A
Total	1.9408	#N/A	1	#N/A

## Sheet: Table S3 core compartments
Table S3 | Relative abundance of core bacterial families in the amplicon libraries of crop, midgut and hindgut of five cockroaches with a lignocellulosic diet. The core status was defined by the consistent presence in the respective compartment in all host species [Ec, Ergaula capucina; Bf, Byrsotria fumigata; Ps, Pycnoscelus surinamensis (litter-feeding, this study); Pa, Panesthia angustipennis;…
Class	Family	Crop					Midgut					Hindgut					Core status
		Ec	Bf	Ps	Pa	Se	Ec	Bf	Ps	Pa	Se	Ec	Bf	Ps	Pa	Se	C	M	H
Bacilli	Streptococcaceae	0.1	0	0.3	9.8	19.3	0	0	0.2	2.9	16.1	0	0	0	0	0	x
Alphaproteobacteria	Caulobacteraceae	0.2	1.2	0	1.3	3	0.2	0.3	0	0	1.3	0	0.4	0	0	0	x
	Acetobacteraceae	0.1	0.2	0	12.1	7.1	0.1	0.2	0	1.6	1.2	0	0	0	0	0	x
Gammaproteobacteria	Sinobacteraceae	0.1	0	0	1.6	1.3	0	0	0	0	0	0	0	0	0	0	x
	Xanthomonadaceae	1.4	0.2	0.2	6.7	14.1	0.6	0.4	0	1	3	0	0	0	0	0	x	x
	Enterobacteriaceae	0.2	0.7	1.2	13.3	1.3	0.1	1.6	0.5	5.9	1.4	0	0.1	0.1	0	0	x	x
Planctomycetes	Planctomycetaceae	0.1	0.1	0.1	0.4	1.6	0.2	0	0	0	0	0.2	0.4	0.1	2.9	1.7	x		x
Bacteroidia	Porphyromonadaceae_1	15.1	4.4	0.3	0	0	24.4	42	10.1	4.5	3.3	0.4	14.2	6.6	0	0.3		x
Fusobacteria	Fusobacteriaceae	0.1	0.6	0.1	0	0	0.2	0	2.2	5.3	15.6	0.1	0.1	0.3	0	0.3		x
Mollicutes	Anaeroplasmataceae	0.7	0.3	0.7	0	0	3.3	0.1	0.3	11.8	5.1	0.2	0.2	0	0	0		x
Clostridia_1	Lachnospiraceae	4.3	1.7	2.4	0	0	9.4	1.7	5.7	22.9	20.1	23.2	22.1	3.2	7.6	11.2		x	x
	Ruminococcaceae	3.5	1.8	4.5	0	0	6	1.3	4.7	18.4	10.8	27.7	20.1	5	28.3	26.3		x	x
	Family_XIII_Incertae_Sedis	0.2	0.1	0.6	0	0	0.4	0.1	0.8	0	1.5	0.5	1	0.2	2.6	2.6			x
Clostridia_2	Peptococcaceae_1	0	0	0	0	0	0	0	0.1	0	0	0.3	0.1	0	3.1	1.6			x
	Veillonellaceae	0.1	0	0.1	0	0	0.2	0.2	0.1	2.9	0	0.6	0.5	0.2	1.6	1.8			x
Bacteroidia	Marinilabiaceae	0.1	0	0.1	0	0	0.4	0	0.1	0.7	0	0.1	0.1	0	0.9	0.4			x
	Porphyromonadaceae_2	0.4	0	10.4	0	0	0.7	0.2	8.4	0	0	2.7	1.4	1.2	8.1	9.8			x
	Porphyromonadaceae_Cluster_V	1.5	0.1	13.5	0	0	3.7	0.7	6.5	0	0	3	3.9	6.8	7.7	4.7			x
	Porphyromonadaceae_Gut_group	1.5	0	1.7	0	0	2.9	0.1	1.7	0	0	11.1	1.7	5.2	8	15.6			x
	Rikenellaceae	2.9	0.2	1.8	0	0	5.2	0.5	3	9	0	13.9	6.3	10.8	13.3	10.2			x
Elusimicrobia	Endomicrobiaceae	0	0	0.3	0	0	0.1	0	0.2	0	0	0.5	0.2	0	0.8	0.2			x
Lentisphaeria	Victivallaceae	0.4	0	0.2	0	0	0.7	0	0.2	0	0	1	0	0.1	2.3	0.6			x
Alphaproteobacteria	Rhodospirillaceae	0.1	0	0.1	0	2.8	0.1	0	0	0	0	0.1	0.1	0.1	1.1	0.7			x
Deltaproteobacteria	Desulfobacteraceae	0	0	0	0	0	0	0	0.1	1	0	0.1	0.2	0.9	0.5	0.2			x
	Desulfovibrionaceae	0.8	0.7	1.7	0	0	2.5	0.6	1.7	1.7	0	0	4.2	4.5	1.6	3.1			x
Synergistia	Synergistaceae	0.1	0	0.6	0	0	0.1	0	0.8	1.9	0	0.8	0.3	0.7	7.5	2.8			x
Mollicutes	Acholeplasmataceae	0.1	0	0.1	0	0	0.3	0	0.1	0	0	0.4	0	0	0.5	0.8			x
Relative abundance of all core families (%)		34.1	12.3	41	45.2	50.5	61.8	50	47.5	91.5	79.4	86.9	77.6	46	98.4	94.9
Relative abundance of compartment-specific core families (%)		2.2	2.4	1.8	45.2	47.7	44	47.1	23.5	69.8	59.3	86.2	62.6	39	98.4	94.3

## Sheet: Table S4 core hindguts
Table S4 | Bacterial core taxa across cockroaches and termites from different feeding guilds. This Excel spreadsheet contains the 18 core bacterial families in the lignocellulose-feeding cockroaches. Listed are the relative abundances of the bacterial genera within these families across cockroaches and termites from different feeding guilds.
					Cockroaches														Termites
				Host group	Leaf litter feeders			Panesthiinae		Omnivores									Fungus feeders			Soil feeders			Wood/grass feeders			Litter/humus feeders
				Host number (see table S5)	Ec	Bf	Ps	Pa	Se	Ep	Dp	Oo	Rm	Elc	Sl	Bo	Sm	Cp	Odx	Max	Ms	At	Cu	Opx	Mix	Nc	Tx	Cx	Vx	Ax	Nx	Th
Phylum	Class	Order	Family	Genus
Bacteroidetes	Bacteroidia	Bacteroidales	Marinilabiaceae	Alkaliflexus	0.0641991	0.0206249	0	0	0	0	0	0	0	0	0	0	0	0	0	0	0	0	0	0	0	0	0.226652	0.101851	1.00118	0.205106	0.0482821	0.429492
Bacteroidetes	Bacteroidia	Bacteroidales	Marinilabiaceae	Uncultured_1	0.0309927	0.0618748	0.0177716	0.915681	0.435657	1.77296	0	0.281162	1.44189	1.76101	1.98655	0.456969	1.13276	0	0	0.377774	0	0	0	0	0	0	0	0	0.0348003	0.0279293	0.0123512	0
			Marinilabiaceae		0.0951917	0.0824997	0.0177716	0.915681	0.435657	1.77296	0	0.281162	1.44189	1.76101	1.98655	0.456969	1.13276	0	0	0.377774	0	0	0	0	0	0	0.226652	0.101851	1.03598	0.233035	0.0606333	0.429492
Bacteroidetes	Bacteroidia	Bacteroidales	Porphyromonadaceae_2	Paludibacter	0.230231	0.647967	0.012117	0	0	0.0384961	1.06933	0.618557	1.9694	0.345912	1.37531	0.482356	0.724966	0	0	0	0	0	0	0	0	0	0	0.049334	0	0.0663321	0	0.108024
Bacteroidetes	Bacteroidia	Bacteroidales	Porphyromonadaceae_2	Termite_cluster_1	0.0309927	0	0.460446	1.6406	1.97721	0	0	0	0	0	0	9.79944	0	0	0	0	0	0.425236	0	1.88397	0	0	0.191782	0.237121	1.85512	0.39101	0.946553	0.464632
Bacteroidetes	Bacteroidia	Bacteroidales	Porphyromonadaceae_2	Termite_cluster_2	0.0819091	0.213124	0.563844	2.74704	1.54155	0.0235254	0	0.731022	0	0	0	0.609292	0	0	0.429492	0.393515	0	0.347132	0	0	0	0	0.203406	0.553814	0.599636	0.529784	0.78711	1.56179
Bacteroidetes	Bacteroidia	Bacteroidales	Porphyromonadaceae_2	Termite_cluster_3	2.3333	0.558592	0.171254	3.73903	6.2891	0	0	0.731022	0	1.16352	0	0	0.498414	0.277778	2.18325	0	1.16071	4.3999	3.95387	0.777512	0.268701	0.681363	1.43546	2.67199	4.76229	4.31246	5.07635	6.05063
			Porphyromonadaceae_2		2.67644	1.41968	1.20766	8.12667	9.80786	0.0620215	1.06933	2.0806	1.9694	1.50943	1.37531	10.8911	1.22338	0.277778	2.61274	0.393515	1.16071	5.17226	3.95387	2.66148	0.268701	0.681363	1.83065	3.51226	7.21705	5.29959	6.81002	8.18507
Bacteroidetes	Bacteroidia	Bacteroidales	Porphyromonadaceae_3	Cluster_IV	2.19384	1.25984	4.6917	0	0.234584	0.139014	0.655398	0.31865	0.439599	0.534591	3.78973	3.30033	0.906208	3.13492	0	0	0	0	0	0	0.0693421	0	0	0.455146	0.216833	0.0488763	0.234673	0.108024
Bacteroidetes	Bacteroidia	Bacteroidales	Porphyromonadaceae_3	Parabacteroides	0.0531303	0.101406	0	0	0	0	0	0.337395	0	0	0	0	0	0	0	0	0	0	0	0	0	0	0	0	0	0	0	0
Bacteroidetes	Bacteroidia	Bacteroidales	Porphyromonadaceae_3	Tannerella	1.10467	1.02093	1.5122	0	0.48034	0	0.482925	0.262418	0.334095	0	0.550122	0	0	0	2.398	0	0	4.05276	0	0	0.121349	0	1.02284	2.84068	8.25838	5.21405	4.74175	4.76085
Bacteroidetes	Bacteroidia	Bacteroidales	Porphyromonadaceae_Cluster_V	Candidatus_Armantifilum	0	0	0	0	0	0	0	0	0	0	0	0	0	0	0	0	0	7.90593	2.47117	2.96053	0.0693421	0	0.778753	11.1415	3.18824	4.82304	3.60768	0.840763
Bacteroidetes	Bacteroidia	Bacteroidales	Porphyromonadaceae_Cluster_V	Candidatus_Azobacteroides	0	0	0	0	0	0	0	0	0	0	0	0	0	0	0	0	0	0	0	0	0	0	0	0.122539	0.155263	0.0733144	0.0864586	0.0702805
Bacteroidetes	Bacteroidia	Bacteroidales	Porphyromonadaceae_Cluster_V	Candidatus_Symbiothrix	0	0	0	0	0	0	0	0	0	0	0	0	0	0.0793651	0	0	0	0	0	0	0	0	0	0.474243	0	0.0122191	1.04199	0.469838
Bacteroidetes	Bacteroidia	Bacteroidales	Porphyromonadaceae_Cluster_V	Cockroach_cluster	0.695121	1.58984	1.85875	4.04426	2.83735	0.0876855	0.655398	0	0.580271	1.00629	1.77262	0.634679	0	0	0	0	0	0	0	0	0	0	0	0	0	0	0.0134741	0
Bacteroidetes	Bacteroidia	Bacteroidales	Porphyromonadaceae_Cluster_V	Mixed_gut_cluster	0.121757	0.0274999	0.0113092	0.915681	0.346291	0.0748535	0	0	0	0	1.52812	0	0	0.0727513	0.429492	0	0	0	0	0	0	0	0	0.0175056	0.0803084	0.03753	0.0606333	0.0468536
Bacteroidetes	Bacteroidia	Bacteroidales	Porphyromonadaceae_Cluster_V	Termite_Cockroach_cluster	2.18277	2.27046	4.91869	2.70889	1.4857	0	4.13936	2.36176	1.24846	0.660377	3.75917	0.279259	0	0	0	0.188887	0	0	0	0.62799	0	0	0	0.0175056	0	0.0349116	0.0247024	0.0871998
			Porphyromonadaceae_Cluster_V		2.99965	3.8878	6.78875	7.66883	4.66935	0.162539	4.79476	2.36176	1.82873	1.66667	7.0599	0.913938	0	0.152116	0.429492	0.188887	0	7.90593	2.47117	3.58852	0.0693421	0	0.778753	11.7733	3.42381	4.98102	4.83494	1.51493
Bacteroidetes	Bacteroidia	Bacteroidales	Porphyromonadaceae_Gut_group	Butyricimonas	0.0974055	0.135781	0.431365	0	0.625559	0.203174	0	0.412371	0.334095	3.83648	0.702934	6.57527	1.72179	0	0	0	0	0	0	0	0	0	0	0	0	0	0	0
Bacteroidetes	Bacteroidia	Bacteroidales	Porphyromonadaceae_Gut_group	Mammalian_cluster	0	0	0	0	0	0	0	0	0	0	1.00856	0.35542	0	0	0	0	0	0	0	0	0	0	0	0	0	0	0.0179654	0
Bacteroidetes	Bacteroidia	Bacteroidales	Porphyromonadaceae_Gut_group	Mixed_gut_cluster	4.58913	0.0584373	0.436212	2.40366	3.01609	0.0278027	0.827872	1.46204	0.351679	1.69811	0	0.736227	1.7671	0.10582	0.393701	0.566661	0	1.44928	2.47117	0	0	0.681363	2.26071	2.65926	2.1951	3.3105	0.94543	1.00865
Bacteroidetes	Bacteroidia	Bacteroidales	Porphyromonadaceae_Gut_group	Termite_cluster_I	3.05942	0.237187	3.96388	3.39565	5.69705	0.100518	0	1.16214	0.75611	2.7044	0	0.71084	0	0	0	0	0	0.86783	0	0	0.0823438	0.601202	1.18556	1.34952	1.42414	1.11717	0.58163	0.549229
Bacteroidetes	Bacteroidia	Bacteroidales	Porphyromonadaceae_Gut_group	Termite_cluster_II	0.230231	0.11	0.0541226	0	0	0	0	0	0	0	0	0	0	0	1.32427	1.85739	0	0.702942	0	0	0.173355	0.561122	0.319637	1.2986	0.206125	0.370063	0.52998	1.64769
Bacteroidetes	Bacteroidia	Bacteroidales	Porphyromonadaceae_Gut_group	Termite_cluster_III	3.10369	1.17047	0.347354	2.2129	6.23324	0.0919629	1.10383	0.487348	0	8.77358	0.947433	5.17898	0	0	0	0	0	0	0	0	0	0	0	0.65089	1.42414	1.19398	4.49135	1.28457
			Porphyromonadaceae_Gut_group		11.0799	1.71187	5.23293	8.01221	15.5719	0.423457	1.9317	3.5239	1.44189	17.0126	2.65892	13.5567	3.4889	0.10582	1.71797	2.42405	0	3.02005	2.47117	0	0.255699	1.84369	3.76591	5.95827	5.24949	5.99171	6.56636	4.49014
Bacteroidetes	Bacteroidia	Bacteroidales	Rikenellaceae	Alisitpes_IV	5.45692	4.83483	6.9487	9.69096	4.71403	7.88742	12.3491	9.31584	21.1887	7.67296	6.66259	13.3283	10.3308	0	5.01074	9.79065	5.71429	1.69227	0	0	0	0	0	0.098668	0.278402	0.232162	0.103301	0.068979
Bacteroidetes	Bacteroidia	Bacteroidales	Rikenellaceae	Alistipes_I	0	0	0.200334	0	0	0.115488	0	0.31865	0.228592	0	1.58924	0	0	0	0	0	0	0	0	0	0	0	0	0	0	0	0	0
Bacteroidetes	Bacteroidia	Bacteroidales	Rikenellaceae	Alistipes_II	1.14894	0	0.388552	0.991988	0.368633	0.513281	0	1.4433	3.6223	2.7044	2.41443	2.58949	0.770276	0	11.0236	23.3748	33.6607	0	0	0	0	0	0	0	0	0	0	0
Bacteroidetes	Bacteroidia	Bacteroidales	Rikenellaceae	Alistipes_III	1.75773	0.321405	1.92418	0	0.279267	3.05188	11.0728	3.82381	5.80271	10.0314	10.2384	9.41863	12.5057	0	0.858984	5.24162	4.55357	0	0	0	0.104013	0	0.232464	0	0	0	0	0
Bacteroidetes	Bacteroidia	Bacteroidales	Rikenellaceae	BCf9-17_termite_group	0	0	0	0	0.134048	0	0	0	0	0	0	0	0	0	1.10952	0.188887	0	0	0	0	1.41718	0	0.197594	1.25245	0.414927	0.131791	0.0426679	0.203032
Bacteroidetes	Bacteroidia	Bacteroidales	Rikenellaceae	gut_cluster_c	0.533516	0.232031	0.726212	0	0	0.162539	1.20731	3.01781	1.93424	0.408805	1.37531	0.279259	0.951518	0	0	0	0	0	0	0	0	0	0	0	0	0	0	0
Bacteroidetes	Bacteroidia	Bacteroidales	Rikenellaceae	M2PB4-61_termite_group	1.65811	0.304218	0.016156	0.839374	0.893655	0	0	1.14339	0	0	0	0	0	0.125661	0.501074	0.188887	0	0.329775	2.14168	0	0.840773	0.521042	2.09798	1.23812	0.944962	0.40672	0.461487	1.15702
Bacteroidetes	Bacteroidia	Bacteroidales	Rikenellaceae	RC9_gut_group	3.2011	0.407342	0.169638	0	3.8092	0.0919629	0	0.31865	0.492351	1.41509	0	1.44707	0	1.01852	0	0	0	0.130174	0	0	0	0	0	0	0	0	0	0
Bacteroidetes	Bacteroidia	Bacteroidales	Rikenellaceae	Rikenella_3	0.159391	0.0343749	0.427326	0	0	0	0	0	0	0	0	0	0	0	0	0	0	0	0	0	0	0	0	0	0	0	0	0
Bacteroidetes	Bacteroidia	Bacteroidales	Rikenellaceae	Rs-D38_termite_group	0	0.111718	0	0	0	0.132598	0.620904	0.805998	0.193424	1.41509	0	0	0	0	0	0	0	0	0	0	0	0	0.906608	1.17606	0.487204	0.0820423	0.1426	0.216047
Bacteroidetes	Bacteroidia	Bacteroidales	Rikenellaceae	vadinBC27_wastewater-sludge_group	0	0.0773435	0	1.79321	0	0	0	0	0	0	0	0	0	0	0	0	0	0.781047	0	0	0	0	0.151101	0.401038	0.457758	0.645865	0.671457	0.497169
			Rikenellaceae		13.9157	6.32326	10.8011	13.3155	10.1988	11.9552	25.2501	20.1874	33.4623	23.6478	22.28	27.0627	24.5582	1.14418	18.5039	38.7848	43.9286	2.93326	2.14168	0	2.36197	0.521042	3.58575	4.16634	2.58325	1.49858	1.42151	2.14225
Elusimicrobia	Elusimicrobia	Endomicrobiales	Endomicrobiaceae	Endomicrobium	0.480386	0.189062	0.0274652	0.839374	0.245755	1.04153	0.44843	1.16214	0.316511	0	0	0	1.40462	0.185185	0.393701	0.220368	0.982143	0.581446	0	0	0.251365	0	0	3.59661	0.583574	0.612699	3.82102	7.82586
			Endomicrobiaceae		0.480386	0.189062	0.0274652	0.839374	0.245755	1.04153	0.44843	1.16214	0.316511	0	0	0	1.40462	0.185185	0.393701	0.220368	0.982143	0.581446	0	0	0.251365	0	0	3.59661	0.583574	0.612699	3.82102	7.82586
Firmicutes	Clostridia_1	Clostridiales	Family_XIII_Incertae_Sedis	Anaerovorax_1	0	0.0395311	0	0	0	0	0	0	0	0	0	0	0	0	0	0	0	0	0	0	0	0	0	0	0	0	0	0
Firmicutes	Clostridia_1	Clostridiales	Family_XIII_Incertae_Sedis	Eubacterium_1	0	0.0996872	0	0	0	0.0320801	0	0.206186	0	0	0	0	0	0	0	0	0	0	0	0	0	0	0	0	0	0	0	0.0182209
Firmicutes	Clostridia_1	Clostridiales	Family_XIII_Incertae_Sedis	Eubacterium_3	0	0	0	0	0	0	0	0.262418	0	0	0	0	0	0	0.501074	0	0	0.277705	0	0	0	0	0	0	0.0588928	0.0514947	0.0494049	0
Firmicutes	Clostridia_1	Clostridiales	Family_XIII_Incertae_Sedis	Gut_cluster_1	0	0	0	0	0	0.248086	0	0	0	0	0	0.507743	0	0	0	0	0	0	0	0	0	0	0	0	0	0	0	0
Firmicutes	Clostridia_1	Clostridiales	Family_XIII_Incertae_Sedis	Gut_cluster_2	0	0	0	0	0	0	0	0	0	0	0	0	0	0.37037	0	0	0	0	0	0	0	0	0	0	0	0	0	0
Firmicutes	Clostridia_1	Clostridiales	Family_XIII_Incertae_Sedis	Gut_cluster_4	0	0.0842185	0	0	0	0.0855469	0	0	0	0	0	0	0	0	0	0	0	0	0	0	0	0	0.0755506	0	0	0	0	0
Firmicutes	Clostridia_1	Clostridiales	Family_XIII_Incertae_Sedis	Termite_cockroach_cluster_1	0.51802	0.737341	0.197911	2.55628	2.56926	1.1335	0	0.674789	0.826446	0.786164	0	0	0	1.58069	0.930565	0.25185	1.07143	1.27571	1.81219	3.19976	0.143018	0	0.435869	0.566545	1.17786	2.22387	1.39793	0.769181
Firmicutes	Clostridia_1	Clostridiales	Family_XIII_Incertae_Sedis	Termite_cockroach_cluster_2	0	0	0	0	0	0.0235254	0	0	0	0	0	0	0	0	0	0.173147	0	0.312419	2.14168	0.986842	0.073676	0	0.25571	0.396263	0.364065	0.463452	0.580508	0.559641
			Family_XIII_Incertae_Sedis		0.51802	0.960778	0.197911	2.55628	2.56926	1.52273	0	1.14339	0.826446	0.786164	0	0.507743	0	1.95106	1.43164	0.424996	1.07143	1.86583	3.95387	4.1866	0.216694	0	0.76713	0.962809	1.60081	2.73882	2.02785	1.34704
Firmicutes	Clostridia_1	Clostridiales	Lachnospiraceae	Blautia	0	0	0	0	0	0	0	0	0	0	0	0	0	0.357143	0	0	0	0	0	0	0	0	0	0	0	0	0	0
Firmicutes	Clostridia_1	Clostridiales	Lachnospiraceae	Candidatus_Arthromitus	0.0974055	0.0704685	0.0088858	0.724914	1.13941	0.230977	1.06933	0.31865	0	0	1.22249	0.558517	1.13276	0.489418	9.23407	4.64348	3.30357	9.13825	18.2867	6.84809	0.598076	0.440882	3.1615	3.09372	0.8941	2.0624	2.77229	2.65504
Firmicutes	Clostridia_1	Clostridiales	Lachnospiraceae	Catabacter	0.557868	0.72531	0.261727	0	0.357462	1.15488	0.96585	0.487348	0.773694	0.628931	0.733496	0	0	0.165344	0	0.204628	0	0	0	0	0	0	0	0	0	0.0340388	0.0168426	0.0208238
Firmicutes	Clostridia_1	Clostridiales	Lachnospiraceae	Clostridium_piliforme_cluster	0.159391	0.185624	0	0	0	0	0	0.262418	0	0	0	0	0	0	0	0	0	0	0	0	0	0	0	0	0	0	0	0
Firmicutes	Clostridia_1	Clostridiales	Lachnospiraceae	Coprococcus_1	0	0	0	0	0	0	0	0.299906	0	0	0	0	0	0.132275	0	0	0	0	0	0	0	0	0	0	0	0	0	0
Firmicutes	Clostridia_1	Clostridiales	Lachnospiraceae	Gut_cluster_1	0	0	0	0	0	0	0	0	0	0	0	0	0	0.0925926	0	0	0	0	0	0	0	0	0	0	0	0	0	0
Firmicutes	Clostridia_1	Clostridiales	Lachnospiraceae	Gut_cluster_13	17.8407	7.74294	2.26669	6.18085	9.04826	19.1133	7.7268	5.82943	5.99613	7.86164	5.99022	5.40746	2.99048	0.707672	1.14531	1.65276	2.85714	6.98603	7.57825	14.7428	0.073676	0.561122	0.482362	0.959626	2.09605	3.78617	2.23445	0.352704
Firmicutes	Clostridia_1	Clostridiales	Lachnospiraceae	Gut_cluster_14	1.34597	0	0.0129248	0	0	0.3871	0	0.281162	0	0.408805	0	0	0.906208	0	0	1.81017	0	0.138853	0	0	0.437722	0.440882	0.267333	0.359661	0.0856623	0.0567314	0.0920728	0.137958
Firmicutes	Clostridia_1	Clostridiales	Lachnospiraceae	Gut_cluster_15	0.513592	0.0378124	0.0355432	0.686761	0.625559	0.487617	0.482925	0.281162	0.211008	0	0.702934	1.06626	0.679656	0.568783	4.00859	2.20368	0	1.52738	1.81219	0.777512	1.87657	0	0.546289	0.375575	0.583574	0.650229	0.335729	1.8364
Firmicutes	Clostridia_1	Clostridiales	Lachnospiraceae	Gut_cluster_4	0	0	0	0	0	0	0	0	0	0	0	0	0	0.304233	0	0	0	0	0	0	0	0	0	0	0	0	0	0
Firmicutes	Clostridia_1	Clostridiales	Lachnospiraceae	Gut_cluster_6	0	0	0	0	0	0	0	0	0	0	0	0	0	0	0	0	0	0	0	0	0	0	0	0	0	0	0.0325623	0
Firmicutes	Clostridia_1	Clostridiales	Lachnospiraceae	Gut_cluster_7	0	0	0	0	0	0	0	0	0	0	0	0	0	0.152116	0	0	0	0	0	0	0	0	0	0	0	0	0	0
Firmicutes	Clostridia_1	Clostridiales	Lachnospiraceae	Hespellia	0	0	0	0	0	0	0	0	0	0	0	0	0	0	0	0	0	0.173566	0	0	0	0	0	0	0	0	0.0752302	0
Firmicutes	Clostridia_1	Clostridiales	Lachnospiraceae	Howardella	0	0	0	0	0	0	0	0	0	0	0	0	0	0.0793651	0	0	0	0	0	0	0	0	0	0	0	0	0	0
Firmicutes	Clostridia_1	Clostridiales	Lachnospiraceae	Incertae_Sedis_13	0	0	0	0	0	0	0	0	0	0	0	0	0	0.0727513	0	0	0	0	0	0	0	0	0	0	0	0	0	0
Firmicutes	Clostridia_1	Clostridiales	Lachnospiraceae	Incertae_Sedis_15	0	0	0	0	0	0	0	0	0	0	0	0	0	0.0925926	0	0	0	0	0	0	0	0	0	0	0	0	0	0
Firmicutes	Clostridia_1	Clostridiales	Lachnospiraceae	Incertae_Sedis_16	0	0	0	0	0	0	0	0	0	0	0	0	0	0.178571	0	0	0	0	0	0	0	0	0	0	0	0	0	0
Firmicutes	Clostridia_1	Clostridiales	Lachnospiraceae	Incertae_Sedis_23	0	0	0	0	0	0	0	0	0	0	0	0	0	0.628307	0	0	0	0	0	0	0	0	0	0	0	0	0	0
Firmicutes	Clostridia_1	Clostridiales	Lachnospiraceae	Incertae_Sedis_28	0	0	0	0	0	0	0	0	0	0	0	0	0	0.231481	0	0	0	0	0	0	0	0	0	0	0	0	0	0
Firmicutes	Clostridia_1	Clostridiales	Lachnospiraceae	Incertae_Sedis_3	0	0	0	0	0	0	0	0	0	0	0	0	0	0.26455	0	0	0	0	0	0	0	0	0	0	0	0	0	0
Firmicutes	Clostridia_1	Clostridiales	Lachnospiraceae	Incertae_Sedis_30	0	12.9731	0.0096936	0	0	0	0	0	0	0	0	0	0	0	0	0	0	0	0	0	0	0	0	0	0	0	0	0
Firmicutes	Clostridia_1	Clostridiales	Lachnospiraceae	Incertae_Sedis_34	0	0	0	0	0	0	0	0	0	0	0	0	0	0	0	0	0	0	0	0	0	0	0	0	0	0	0	1.11147
Firmicutes	Clostridia_1	Clostridiales	Lachnospiraceae	Incertae_Sedis_5	0	0	0	0	0	0	0	0	0	0	0	0	0	0.171958	0	0	0	0	0	0	0	0	0	0	0	0	0	0
Firmicutes	Clostridia_1	Clostridiales	Lachnospiraceae	Incertae_Sedis_9	0	0	0	0	0	0	0	0	0	0	0	0	0	0.0859788	0	0	0	0	0	0	0	0	0	0	0	0	0	0
Firmicutes	Clostridia_1	Clostridiales	Lachnospiraceae	Lachnospira	0	0	0	0	0	0	0	0	0	0	0	0	0	0.119048	0	0	0	0	0	0	0	0	0	0	0	0	0	0
Firmicutes	Clostridia_1	Clostridiales	Lachnospiraceae	Mixed_gut_cluster	0	0	0	0	0	0	0	0	0	0	0	0	0	0	0.572656	0	0	0	0	0	0	0	0	0	0	0	0	0
Firmicutes	Clostridia_1	Clostridiales	Lachnospiraceae	Oribacterium	0	0	0	0	0	0	0	0	0	0	0	0	0	0.238095	0	0	0	0	0	0	0	0	0	0	0	0	0	0
Firmicutes	Clostridia_1	Clostridiales	Lachnospiraceae	Parasporobacterium-Sporobacterium	0.0398477	0	0.0371588	0	0	0	0	0	0	0	0	0	0	0	0	0	0	0	0	0	0	0	0	0	0	0.0139647	0	0.0286328
Firmicutes	Clostridia_1	Clostridiales	Lachnospiraceae	Robinsoniella_Insects	0	0.0498436	0.266574	0	0	0.0320801	0	0.22493	0.246175	0	0.550122	0	0	0	0	0	0	0	0	0	0	0	0	0	0	0	0	0
Firmicutes	Clostridia_1	Clostridiales	Lachnospiraceae	Roseburia_2	0	0	0	0	0	0	0	0	0	0	0	0	0	2.50661	0	0	0	0	0	0	0	0	0	0	0	0	0	0
Firmicutes	Clostridia_1	Clostridiales	Lachnospiraceae	Termite_cluster	2.03445	0	0.0088858	0	0	0	0	0	0	0	0	0	0	0	0.501074	0	0	1.64888	3.29489	3.19976	2.84736	0.881764	3.09176	0.49334	1.23675	0.33166	2.14911	1.94182
Firmicutes	Clostridia_1	Clostridiales	Lachnospiraceae	Termite_cluster_2	0	0	0	0	0	0	0	0	0	0	0	0	0	0	0	0	1.25	0	0	0	0	0	0	0	0	0.0192014	0	0.0182209
Firmicutes	Clostridia_1	Clostridiales	Lachnospiraceae	Termite_cockroach_cluster	0.0752679	0	0	0	0	0	0	0	0	0	0	0	0	0	0	0.487958	0	0.173566	0	0	0	0	0	0	0.155263	0.125682	0.105547	0.0364417
Firmicutes	Clostridia_1	Clostridiales	Lachnospiraceae	Uncultured_1	0	0	0	0	0	0	0	0	0	0	0	0	0	0.0727513	0	0	0	0	0	0	0	0	0	0	0	0	0	0
Firmicutes	Clostridia_1	Clostridiales	Lachnospiraceae	Uncultured_10	0.194811	0.0274999	0	0	0	0	0	0	0	0	0	0	0	0	0	0	0	0	0	0	0	0	0	0	0	0	0	0
Firmicutes	Clostridia_1	Clostridiales	Lachnospiraceae	Uncultured_13	0.0265651	0	0.286769	0	0	0	0	0	0	0	0	0	0.498414	0	0	0	0	0	0	0	0	0	0	0	0	0	0	0
Firmicutes	Clostridia_1	Clostridiales	Lachnospiraceae	Uncultured_55	0	0.207968	0	0	0	0	0	0	0	0	0	0	0	0	0	0	0	0	0	0	0	0	0	0	0	0	0	0
Firmicutes	Clostridia_1	Clostridiales	Lachnospiraceae	Uncultured_58	0	0	0.0088858	0	0	0.0556055	0	0	0	0	0	0	0	0	0	0	0	0	0	0	0	0	0	0	0	0	0	0
Firmicutes	Clostridia_1	Clostridiales	Lachnospiraceae	Uncultured_61	0	0	0	0	0	0	0	0	0.193424	0	0	0	0	0	0	0	0	0	0	0	0	0	0	0	0	0	0	0
Firmicutes	Clostridia_1	Clostridiales	Lachnospiraceae	Uncultured_66	0.245727	0.0532811	0.0210028	0	0	0.0235254	0	0	0	0	0	0	0	0	0	0	0	0	0	0	0	0	0.0871738	0.0254627	0.246279	0.356971	0.223445	0.0143164
Firmicutes	Clostridia_1	Clostridiales	Lachnospiraceae	Uncultured_68	0.0265651	0	0	0	0	0	0	0	0	0	0	0	0	0	0	0	0	0	0	0	0	0	0	0	0	0	0	0
			Lachnospiraceae		23.1582	22.0738	3.22474	7.59252	11.1707	21.4851	10.2449	7.985	7.42043	8.89937	9.19927	7.03224	6.20752	7.71164	15.4617	11.0027	7.41071	19.7865	30.972	25.5682	5.83341	2.32465	7.63643	5.30738	5.29768	7.43705	8.03728	8.15384
Firmicutes	Clostridia_1	Clostridiales	Ruminococcaceae	Acetanaerobacterium	0	0	0	0	0	0	0	0	0	0	0	0	0	0	0	0	0	0	0	0	0	0	0	0	0	0	0.0640018	0.0286328
Firmicutes	Clostridia_1	Clostridiales	Ruminococcaceae	Acetivibrio	0	0	0	0	0	0	0	0	0	0	0	0	0	0	0	0	0	0	0	0	0	0	0	0.0397855	0	0.0488763	0.105547	0.0702805
Firmicutes	Clostridia_1	Clostridiales	Ruminococcaceae	Anaerotruncus	0.444966	0.247499	0.119554	0.724914	1.53038	0.0876855	0.482925	0.76851	0.474767	1.85535	0.886308	0	0	0.178571	0	0	0	0.234314	0	0	0	0	0	0	0.0722775	0	0.0157197	0
Firmicutes	Clostridia_1	Clostridiales	Ruminococcaceae	Faecalibacterium	0	0	0	0	0	0	0	0	0	0	0	0	0	6.0119	0	0	0	0	0	0	0	0	0	0	0	0	0	0
Firmicutes	Clostridia_1	Clostridiales	Ruminococcaceae	Gut_cluster_1	0.0774816	0.446874	0.200334	1.03014	0.860143	0.716455	0	0	0.298927	1.03774	1.49756	0.558517	0.770276	0.277778	0	0	0	0.190923	0	0.687799	0	0	0	0.0334198	0.0535389	0.168449	0.0965641	0.0169194
Firmicutes	Clostridia_1	Clostridiales	Ruminococcaceae	Gut_cluster_3	0.0398477	0.0240624	0.0516992	0	0.134048	0	0	0	0	0	0	0	0	0.363757	0	0	0	0	0	0	0	0	0	0.0175056	0	0.0122191	0.0381765	0
Firmicutes	Clostridia_1	Clostridiales	Ruminococcaceae	Gut_cluster_4	1.89498	0.106562	0.129248	3.16673	2.43521	0.476924	0	0	0	0.597484	0	0	0	0.304233	0	0.566661	0	3.16758	10.8731	2.54187	0.0606744	0	0.534666	0.994637	1.89795	1.70194	2.8812	1.28717
Firmicutes	Clostridia_1	Clostridiales	Ruminococcaceae	Gut_cluster_5	0.969627	0.297343	0.0533148	1.98398	1.98838	0.158262	0	1.66823	1.72323	0.503145	0	0	0	1.48148	0	0.220368	0	0	0	0	0	0	0.0813622	0	0	0.0104735	0	0
Firmicutes	Clostridia_1	Clostridiales	Ruminococcaceae	Gut_cluster_6	0.369698	0.0515623	0.0630084	1.94582	1.54155	0.0363574	0	0	0	0	0	0	0	0.125661	0	0.771289	0	0.998004	0	1.52512	0	0	0.726449	0.218024	1.12164	1.67227	0.781496	0.186113
Firmicutes	Clostridia_1	Clostridiales	Ruminococcaceae	Gut_cluster_7	0.839015	3.14015	0.386128	2.74704	1.85433	0.389238	1.37979	0.581068	0.597855	0.943396	0.488998	1.34552	0.860897	2.06349	1.28848	0.362034	0	4.53007	3.13015	9.15072	0	0	1.32504	0.786161	3.07849	3.1211	8.32809	0.722327
Firmicutes	Clostridia_1	Clostridiales	Ruminococcaceae	Gut_cluster_8	0	0	0	0	0.625559	0.0278027	0	0	0	0	0	0.330033	0	0	0.644238	0	0	1.6402	0	2.60167	0.164688	0	0.383565	0.0318284	0.0910162	0.0986254	0.151583	0.527104
Firmicutes	Clostridia_1	Clostridiales	Ruminococcaceae	Gut_cluster_9	0.0442752	0.0378124	0	1.03014	0.681412	0.100518	0	0	0	0	0	0	0	0.429894	0	0.220368	0	1.58813	0	2.87081	0	0	0.302203	0.206884	0.516651	0.453851	0.267236	0.134053
Firmicutes	Clostridia_1	Clostridiales	Ruminococcaceae	Hydrogenoanaerobacterium	0.821305	0.139218	0.0613928	0.610454	0.860143	0.0449121	0	0	0	0	0	0	0	0	0	0.330552	0	0	0	0	0	0	0	0.0222799	0.050862	0.0200742	0	0
Firmicutes	Clostridia_1	Clostridiales	Ruminococcaceae	Incertae_Sedis_1	3.94049	0.0549998	0.0508914	0	0	0.190342	0	0	0	0	0	0	0	0.119048	0	0	0	0.173566	0	0	0	0	1.24368	0.0334198	0.345326	0.13441	2.10083	3.29928
Firmicutes	Clostridia_1	Clostridiales	Ruminococcaceae	Incertae_Sedis_2	0	0	0	0	0	0	0	0	0	0	0	0	0	0	0	0	0	0	0	0	0	0	0.104609	0	0	0	0	0
Firmicutes	Clostridia_1	Clostridiales	Ruminococcaceae	Incertae_Sedis_3	0	0.0189062	0	0	0	0	0	0	0	0	0	0.812389	0	0	0	0	0	0	0	0	0	0	0	0	0	0	0.0179654	0
Firmicutes	Clostridia_1	Clostridiales	Ruminococcaceae	Incertae_Sedis_5	0	0	0	0	0	0	0	0.599813	0.351679	0	0.51956	0	0	0	0	0	0	0	0	0	0	0	0	0	0	0	0	0
Firmicutes	Clostridia_1	Clostridiales	Ruminococcaceae	Incertae_Sedis_6	0	0	0	0	0	0	0	0.412371	0	0	0	0.406194	0	0.0727513	0	0	0	0	0	0	0	0	0	0	0	0	0	0
Firmicutes	Clostridia_1	Clostridiales	Ruminococcaceae	Incertae_Sedis_6	0	0.256093	0.0710864	0	0	0.203174	0	0	0	0	0	0	0	0	0	0	0	0	0	0	0	0	0	0.0175056	0	0	0.359308	0
Firmicutes	Clostridia_1	Clostridiales	Ruminococcaceae	Incertae_Sedis_6	0.25901	0.158125	0.0355432	0	0	0.0342187	0.724388	0	0	0	0	0	0	0	0	0	0	0	0	0	0	0	0	0	0	0	0.0123512	0
Firmicutes	Clostridia_1	Clostridiales	Ruminococcaceae	Incertae_Sedis_7	0	0	0	0	0	0.0299414	0	0	0	0	0	0	0	0	0	0	0	0	0	0	0	0	0	0	0	0	0	0
Firmicutes	Clostridia_1	Clostridiales	Ruminococcaceae	Insect_cluster	2.9111	1.33546	1.52028	2.63258	3.70867	0.511142	2.03518	1.18088	1.74081	1.3522	1.98655	0.88855	6.84187	0.892857	6.7645	9.12955	5.08929	0.937256	4.11862	0.62799	0.0606744	0	0	0.184605	0.294464	0.298494	0.791601	5.34001
Firmicutes	Clostridia_1	Clostridiales	Ruminococcaceae	Oscillibacter	0	0	0	0	0.134048	0	0	0	0	0	0	0	0	2.05026	0	0	0	0	0	0	0	0	0	0	0	0	0	0
Firmicutes	Clostridia_1	Clostridiales	Ruminococcaceae	Papillibacter	1.33711	0.976247	0.0662396	2.06028	1.78731	0.0577441	0	0	0	0	0	0	0	0.555556	0	0.299071	0	0	0	0	0	0	0	0.173465	0	0.0392756	0.193128	0.0351402
Firmicutes	Clostridia_1	Clostridiales	Ruminococcaceae	Ruminococcus_1	3.88515	4.64577	0.0096936	0	0.245755	1.01587	0	0	0	1.85535	0	0	0	0.205026	0	0.944436	0	0	0	0	0	0	0.546289	0	0.107078	0.0776784	0.0673703	0.441205
Firmicutes	Clostridia_1	Clostridiales	Ruminococcaceae	Ruminococcus_2	0	0	0	0	0	0	0	0	0	0	0	0	0	0.10582	0	0	0	0	0	0	0	0	0	0	0.0294464	0	0	0.0351402
Firmicutes	Clostridia_1	Clostridiales	Ruminococcaceae	Sporobacter	0.0420615	0	0	0	0	0	0	0	0	0	0	0	0	0	0	0	0	0	0	0	0	0	0	0.210067	0.107078	0.0130919	0.0572648	0
Firmicutes	Clostridia_1	Clostridiales	Ruminococcaceae	Subdoligranulum	0	0	0	0	0	0	0	0	0	0	0	0	0	1.47487	0	0	0	0	0	0	0	0	0	0	0	0	0	0
Firmicutes	Clostridia_1	Clostridiales	Ruminococcaceae	Termite_cockroach_cluster	3.9095	5.84717	0.998441	0.686761	0.580876	5.15848	5.96758	8.4911	4.18498	4.93711	3.57579	2.36101	3.26235	0.482804	2.61274	0.897214	2.05357	0	0	0	0	0.480962	0	0	0	0.0480035	0.229059	0.0806924
Firmicutes	Clostridia_1	Clostridiales	Ruminococcaceae	Termite_group_aaa	0.055344	0	0	1.52614	0.714924	0	0	0	0	0	0	0	0	0	0	0	0	0	0	0	0.0996793	0	0	0.0318284	0.0642467	0.133537	0.178531	0.0481551
Firmicutes	Clostridia_1	Clostridiales	Ruminococcaceae	Uncultured_10	0.106261	0	0	0.610454	0.290438	0	0	0	0	0	0	0	0	0	0	0	0	0	0	0	0	0	0	0	0	0.0148374	0.0134741	0
Firmicutes	Clostridia_1	Clostridiales	Ruminococcaceae	Uncultured_12	4.34118	1.00031	0.682591	6.37161	4.82574	0.382822	2.62159	2.41799	1.23088	1.3522	0	1.90404	0	2.6918	0	0.849992	0	2.47331	3.13015	2.93062	0.238364	0.841683	2.65008	2.27096	4.52404	4.53328	2.03234	1.75701
Firmicutes	Clostridia_1	Clostridiales	Ruminococcaceae	Uncultured_13	0	0.0481248	0	0	0	0	0	0	0	0	0	0	0	0	0	0	0	0	0	0	0	0	0	0	0.0669237	0.033166	0.0213339	0
Firmicutes	Clostridia_1	Clostridiales	Ruminococcaceae	Uncultured_14	0	0	0	0	0	0	0	0	0	0	0	0	0	0.0992063	0	0	0	0	0	0	0	0	0	0	0	0	0	0
Firmicutes	Clostridia_1	Clostridiales	Ruminococcaceae	Uncultured_20	0	0	0	0	0	0	0	0	0	0	0	0	0	2.25529	0	0	0	0	0	0	0	0	0	0	0	0	0	0
Firmicutes	Clostridia_1	Clostridiales	Ruminococcaceae	Uncultured_24	0.675197	0.544842	0.120362	0	0.223414	0	0	0	0	0	0	0	0	0	0	0	0	0.885186	3.95387	5.71172	0.346711	0.681363	0.540478	4.03584	6.7807	4.16321	6.81788	13.1477
Firmicutes	Clostridia_1	Clostridiales	Ruminococcaceae	Uncultured_26	0	0.0189062	0	0	0	0	0	0	0	0	0	0	0	0	0	0	0	0	0	0	0	0	0	0	0	0	0.108915	0.0585671
Firmicutes	Clostridia_1	Clostridiales	Ruminococcaceae	Uncultured_27	0	0	0	0	0	0	0	0	0	0	0	0	0	0.661376	0	0	0	0	0	0	0	0	0	0	0	0	0	0
Firmicutes	Clostridia_1	Clostridiales	Ruminococcaceae	Uncultured_28	0.478172	0.556873	0.392591	1.1446	1.28463	0.329355	0.896861	0.955951	0.597855	0.786164	0	1.11703	0	0	0	0.314812	0	0	0	0	0	0	0	0	0.0829853	0.0663321	0.076353	0
Firmicutes	Clostridia_1	Clostridiales	Ruminococcaceae	Uncultured_29	0	0.094531	0	0	0	0	0	0	0	0	0	0	0	0	0	0	0	0.676907	0	0.657895	0	0	0.906608	0.0668396	0.851269	0.336897	0.476084	0.144465
Firmicutes	Clostridia_1	Clostridiales	Ruminococcaceae	Uncultured_3	0	0	0	0	0	0	0	0	0	0	0	0	0	0.198413	0	0	0	0	0	0	0	0	0	0	0	0	0	0
Firmicutes	Clostridia_1	Clostridiales	Ruminococcaceae	Uncultured_34	0.2413	0.0549998	0	0	0	0	0	0	0	0	0	0	0	0	0	0	0	0	0	0	0	0	0	0	0.0749545	0.0759328	0	0
Firmicutes	Clostridia_1	Clostridiales	Ruminococcaceae	Uncultured_9	0	0	0	0	0	0	0	0	0	0	0	0	0	0.132275	0	0	0	0	0	0	0	0	0	0	0	0	0	0
			Ruminococcaceae		27.6831	20.1024	5.0124	28.2717	26.307	9.95124	14.1083	17.0759	11.201	15.2201	8.95477	9.72328	11.7354	23.2341	11.3099	14.9063	7.14286	17.4954	25.2059	29.3062	0.97079	2.00401	9.34503	9.37505	20.2109	17.276	26.2834	27.3599
Firmicutes	Clostridia_2	Clostridiales_1	Peptococcaceae_1	Uncultured_2	0.278934	0.0378124	0.0185794	3.05227	1.5639	0.183926	0	0.374883	0.193424	0.880503	0	0.406194	0	0	0	0.456477	0	0.468628	0	0.448565	0	0	0	0.0541082	1.05739	1.38861	0.785987	0.203032
Firmicutes	Clostridia_2	Clostridiales_1	Peptococcaceae_1	Uncultured_3	0.0376339	0.0274999	0	0	0	0	0	0	0	0	0	0	0	0	0	0	0	0	0	0	0	0	0	0	0.0321234	0.0558586	0.0179654	0
Firmicutes	Clostridia_2	Clostridiales_1	Peptococcaceae_1	Uncultured_4	0	0	0	0	0	0.0384961	0	0	0	0	0	0	0	0	0	0	0	0	0	0	0	0	0	0	0	0	0	0
Firmicutes	Clostridia_2	Clostridiales_1	Peptococcaceae_1	Uncultured_5	0	0	0	0	0	0.0384961	0	0	0	0	0	0	0	0	0	0.299071	0	0.919899	0	0.568182	0.073676	0	0.371942	0.985088	2.5779	2.6847	3.07882	3.62595
			Peptococcaceae_1		0.316568	0.0653123	0.0185794	3.05227	1.5639	0.260918	0	0.374883	0.193424	0.880503	0	0.406194	0	0	0	0.755549	0	1.38853	0	1.01675	0.073676	0	0.371942	1.0392	3.66742	4.12917	3.88278	3.82898
Firmicutes	Clostridia_2	Clostridiales_1	Veillonellaceae	Acidaminococcus	0	0	0	0	0	0	0	0	0	0	0	0	0	0.443122	0	0	0	0	0	0	0	0	0	0	0	0	0	0
Firmicutes	Clostridia_2	Clostridiales_1	Veillonellaceae	Anaeroarcus-Anaeromusa	0	0	0	0	0	0	0	0	0	0	0.336186	0	0	0	0	0	0	0	0	0	0	0	0	0	0	0	0	0
Firmicutes	Clostridia_2	Clostridiales_1	Veillonellaceae	Anaerovibrio	0	0	0	0	0	0	0	0	0	0	0	0	0	0.271164	0	0	0	0	0	0	0	0	0	0	0	0	0	0
Firmicutes	Clostridia_2	Clostridiales_1	Veillonellaceae	Dendrosporobacter	0	0	0	0.724914	0.390974	0.136875	0	0.262418	0.457183	0	0	0	0	0	0.393701	0	0	0	0	0	0	0	0	0	0	0.0244381	0	0
Firmicutes	Clostridia_2	Clostridiales_1	Veillonellaceae	Dialister_1	0	0	0	0	0	0	0	0	0	0	0	0	0	0.681217	0	0	0	0	0	0	0	0	0	0	0	0	0	0
Firmicutes	Clostridia_2	Clostridiales_1	Veillonellaceae	Megasphaera	0	0	0	0	0	0	0	0	0	0	0	0	0	7.57275	0	0	0	0	0	0	0	0	0	0	0	0	0	0
Firmicutes	Clostridia_2	Clostridiales_1	Veillonellaceae	Mitsuokella	0	0	0	0	0	0	0	0	0	0	0	0	0	0.972222	0	0	0	0	0	0	0	0	0	0	0	0	0	0
Firmicutes	Clostridia_2	Clostridiales_1	Veillonellaceae	Phascolarctobacterium	0	0.223437	0	0	0	7.02981	0	0.281162	1.8639	0.880503	0.611247	1.87865	0	0.443122	0	0	0	0	0	0	0	0	0	0	0	0	0	0
Firmicutes	Clostridia_2	Clostridiales_1	Veillonellaceae	Selenomonas_2	0	0	0	0	0	0	0	0	0	0	0	0	0	0.436508	0	0	0	0	0	0	0	0	0	0	0	0	0	0
Firmicutes	Clostridia_2	Clostridiales_1	Veillonellaceae	Thermosinus	0	0	0	0	0	0	0	0	0	0	0	0	0	0	1.68218	0.582402	0	0	0	0	0	0	0	0	0.0535389	0.0523674	0	0
Firmicutes	Clostridia_2	Clostridiales_1	Veillonellaceae	Uncultured_2	0	0	0	0	0	0	0	0	0	0	0	0	0	0.15873	0	0	0	0	0	0	0	0	0	0	0	0	0	0
Firmicutes	Clostridia_2	Clostridiales_1	Veillonellaceae	Uncultured_7	0	0.171874	0.126017	0.915681	0.670241	1.84781	1.2763	1.76195	4.13223	0.628931	3.78973	0.431582	0.634345	0.125661	1.64639	1.63702	2.85714	0	0	0	0	0	0	0	0	0	0.0168426	0
Firmicutes	Clostridia_2	Clostridiales_1	Veillonellaceae	Uncultured_8	0.637563	0.0893747	0.0355432	0	0.692583	0.0941015	0	0	0.246175	0.440252	0	0.736227	0	0	0	0	0	0.321097	0	0	0	0	0	0.101851	0.310526	0.340388	0.218954	0.502375
			Veillonellaceae		0.637563	0.484686	0.16156	1.6406	1.7538	9.1086	1.2763	2.30553	6.69949	1.94969	4.73716	3.04646	0.634345	11.1045	3.72226	2.21942	2.85714	0.321097	0	0	0	0	0	0.101851	0.364065	0.417194	0.235796	0.502375
Lentisphaerae	Lentisphaeria	Victivallales	Victivallaceae	Victivallis	0.989551	0.0189062	0.108245	2.2892	0.603217	0.966679	0.724388	0.712277	0	0	0	1.65017	1.08745	0	0	0.173147	0	0	0	0	0	0	0	0	0	0.0698233	0.0145969	0
			Victivallaceae		0.989551	0.0189062	0.108245	2.2892	0.603217	0.966679	0.724388	0.712277	0	0	0	1.65017	1.08745	0	0	0.173147	0	0	0	0	0	0	0	0	0	0.0698233	0.0145969	0
Planctomycetes	Planctomycetacia	Planctomycetales	Planctomycetaceae	Gut_cluster_2	0	0.0309374	0	0	0	0.344326	0	0	1.19571	0	0	0	0	0.271164	0	0.283331	0	0	0	0	0	0	0	0	0	0	0.0123512	0
Planctomycetes	Planctomycetacia	Planctomycetales	Planctomycetaceae	Isosphaera	0	0	0	0	0	0	0	0	0	0	0	0	0	0	0	0	0	0	0	0	0	0	0	0	0	0.0113463	0	0
Planctomycetes	Planctomycetacia	Planctomycetales	Planctomycetaceae	Termite_cockroach_cluster_1	0.0996192	0.0549998	0.0088858	1.33537	0.848972	0.205312	0	0	0	0	0	0	0	0	0	0	0	0	0	0	0	0	0	0	0	0	0	0
Planctomycetes	Planctomycetacia	Planctomycetales	Planctomycetaceae	Termite_cockroach_cluster_2	0.0996192	0.288749	0.052507	1.56429	0.882484	1.10569	0	0.31865	0	0	0	0	0	0.198413	0	0	0	0	0	0	0	0	0	0.0445597	0.0294464	0.0480035	0	0.0195224
			Planctomycetaceae		0.199238	0.374686	0.0613928	2.89966	1.73146	1.65533	0	0.31865	1.19571	0	0	0	0	0.469577	0	0.283331	0	0	0	0	0	0	0	0.0445597	0.0294464	0.0593498	0.0123512	0.0195224
Proteobacteria	Alphaproteobacteria	Rhodospirillales_1	Rhodospirillaceae	Thalassospira	0.0398477	0.127187	0.0476602	1.1446	0.513852	0.851191	0	0.243674	0	0	0.336186	2.00559	0	0	0	0	0	0.234314	0	0	0	0	0	0.197336	0	0.102989	0.0235796	0.0950088
Proteobacteria	Alphaproteobacteria	Rhodospirillales_1	Rhodospirillaceae	Uncultured_2	0.046489	0	0.036351	0	0.145219	0.119766	0	0	0	0	0	0.507743	0	0	0.680029	0.645364	0	0.399202	0	0	0.355378	0.841683	0	0.0254627	0.377449	0.14401	0.15832	0.145767
			Rhodospirillaceae		0.0863367	0.127187	0.0840112	1.1446	0.659071	0.970957	0	0.243674	0	0	0.336186	2.51333	0	0	0.680029	0.645364	0	0.633516	0	0	0.355378	0.841683	0	0.222799	0.377449	0.247	0.1819	0.240776
Proteobacteria	Deltaproteobacteria	Desulfobacterales	Desulfobacteraceae	Desulfatiferula	0.0907642	0.101406	0.395822	0.457841	0.201072	0.205312	2.51811	1.70572	1.28363	0.503145	0.611247	0	1.40462	0	0	0	0	0	0	0	0	0	0	0	0	0	0	0
Proteobacteria	Deltaproteobacteria	Desulfobacterales	Desulfobacteraceae	Desulfobotulus	0	0.080781	0.0105014	0	0	0.0983789	0	0	1.84632	0	0	0	0	0	0	0	0	0	0	0	0	0	0	0	0	0	0	0
Proteobacteria	Deltaproteobacteria	Desulfobacterales	Desulfobacteraceae	Uncultured_5	0	0	0.537995	0	0	0	0	0	0	0	0	0	0	0	0	0	0	0	0	0	0	0	0	0	0	0	0	0
			Desulfobacteraceae		0.0907642	0.182187	0.944318	0.457841	0.201072	0.303691	2.51811	1.70572	3.12995	0.503145	0.611247	0	1.40462	0	0	0	0	0	0	0	0	0	0	0	0	0	0	0
Proteobacteria	Deltaproteobacteria	Desulfovibrionales	Desulfovibrionaceae	Desulfovibrio_2	0	0	0.0185794	0	0	0	0	0	0	0	0	0	0	0	0	0	0	0	0	0	0	0	0	0	0	0	0	0
Proteobacteria	Deltaproteobacteria	Desulfovibrionales	Desulfovibrionaceae	Desulfovibrio_5	0	0	0	0	0.390974	0.468369	0	0.206186	0	0	0	0	0	0	0	0	0	0	0	0	0	0	0	0	0.530035	0.166703	0.139232	0
Proteobacteria	Deltaproteobacteria	Desulfovibrionales	Desulfovibrionaceae	Gut_cluster_1	0	0.336874	0.405516	0	0	0.0898242	0	0	0	0	0	0	0	0.125661	0	0	0	0	0	0	0	0	0	0.0397855	0	0	1.22277	0.139259
Proteobacteria	Deltaproteobacteria	Desulfovibrionales	Desulfovibrionaceae	Gut_cluster_2	0	0.101406	0.431365	0	0	0.0898242	0	0	0.193424	0	1.40587	0	1.81242	0	0.465283	0.51944	0	0	0	0	0	0	0.441681	0.278498	0.714745	0.251364	0.107792	0.0455522
Proteobacteria	Deltaproteobacteria	Desulfovibrionales	Desulfovibrionaceae	Gut_cluster_3	0.0398477	3.71421	3.53089	1.6406	2.66979	1.62111	6.93343	7.38519	6.06647	5	9.19927	6.19447	10.3308	0.0859788	3.93701	1.98331	5.80357	0.616159	0	0	0.23403	0	0.226652	0.335789	0.243602	0.208597	0.547945	0.39305
Proteobacteria	Deltaproteobacteria	Desulfovibrionales	Desulfovibrionaceae	Termite_cluster_II	0	0	0	0	0	0	0	0	0	0	0	0	0	0	0	0	0	0.590124	0	0.358852	0.221028	0	1.24949	0.652482	3.82803	2.28409	1.93914	0.862888
Proteobacteria	Deltaproteobacteria	Desulfovibrionales	Desulfovibrionaceae	Termite_cluster_III	0	0.0601561	0.0880502	0	0	0.0278027	0	0	0	0	0.488998	0	0	0	0	0	0	0.312419	0	0	0.0476727	0	0	0.0286455	0.15794	0.235654	0.1819	0.249886
			Desulfovibrionaceae		0.0398477	4.21264	4.4744	1.6406	3.06077	2.29693	6.93343	7.59138	6.25989	5	11.0941	6.19447	12.1432	0.21164	4.40229	2.50275	5.80357	1.5187	0	0.358852	0.50273	0	1.91782	1.3352	5.47435	3.14641	4.13878	1.69064
Synergistetes	Synergistia	Synergistales	Synergistaceae	Candidatus_Tammella	0.728327	0.0429686	0.592117	6.67684	1.61975	0.384961	0.379441	8.86598	1.60014	0	0	0.330033	0	0	1.21689	0.818511	0	0	0	0	0	0	0.0755506	0	0.0428311	0.0480035	0	0
Synergistetes	Synergistia	Synergistales	Synergistaceae	Termite_cockroach_cluster	0.0575578	0.250937	0.142981	0.801221	1.13941	0.77206	0	0.656045	0.351679	0.408805	0.977995	1.14242	4.3498	0.218254	3.50752	0.629624	0	10.3359	6.42504	2.48206	0.905781	0.961924	1.11001	0.781387	1.33312	1.30395	2.47923	3.25763
			Synergistaceae		0.785885	0.293905	0.735098	7.47806	2.75916	1.15702	0.379441	9.52202	1.95182	0.408805	0.977995	1.47245	4.3498	0.218254	4.72441	1.44813	0	10.3359	6.42504	2.48206	0.905781	0.961924	1.18556	0.781387	1.37595	1.35195	2.47923	3.25763
Tenericutes	Mollicutes	Acholeplasmatales	Acholeplasmataceae	Acholeplasma_2	0.436111	0.0292187	0.0339276	0.495994	0.848972	1.12066	0	0.412371	0	1.38365	1.16137	0	0	0	0	0	0	0	0	0	0	0	0	0	0	0	0.0134741	0
Tenericutes	Mollicutes	Acholeplasmatales	Acholeplasmataceae	Acholeplasma_3	0	0	0	0	0	0	0	0	0	0	0	0	0	0	0	0	0	0	0	0	0	0	0	0	0	0	0.0392993	0
			Acholeplasmataceae		0.436111	0.0292187	0.0339276	0.495994	0.848972	1.12066	0	0.412371	0	1.38365	1.16137	0	0	0	0	0	0	0	0	0	0	0	0	0	0	0	0.0527734	0
				Total	89.54	64.9221	45.3362	98.3976	94.8727	66.3566	70.8175	79.9063	80.1125	81.1635	76.7726	88.7281	70.2764	49.9008	67.7881	76.7511	70.3571	77.0112	77.5947	69.1687	12.2562	9.17836	32.4345	51.5747	66.9665	60.7523	75.8376	75.8574

## Sheet: Table S5 host information
Table S5 | Information about the insect species used in this study, their diet, and the origin of the datasets included in the analyses.
ID	Host species	Diet	Origin of 16S rRNA gene sequence data
Corydiidae (formerly Polyphagidae)
Ec	Ergaula capucina	Leaf-litter	This study
Blaberidae
Bf	Byrsotria sp.	Leaf-litter	This study
Ps	Pycnoscelus surinamensis	Leaf-litter	This study
Dp	Diploptera punctata	Detritus	(Dietrich, Köhler and Brune 2014)
Elc	Elliptorhina chopardi	Detritus	(Dietrich, Köhler and Brune 2014)
Ep	Eublaberus posticus	Detritus	(Dietrich, Köhler and Brune 2014)
Pa	Panesthia angustipennis	Rotting wood	(Bauer et al. 2015)
Rm	Rhyparobia maderae	Detritus	(Dietrich, Köhler and Brune 2014)
Se	Salganea esakii	Rotting wood	(Bauer et al. 2015)
Ectobiidae
Sm	Symploce macroptera	Detritus	(Dietrich, Köhler and Brune 2014)
Blattidae
Bo	Blatta orientalis	Detritus	(Dietrich, Köhler and Brune 2014)
Ef	Eurycotis floridana	Detritus	(Dietrich, Köhler and Brune 2014)
Sl	Shelfordella lateralis	Detritus	(Dietrich, Köhler and Brune 2014)
Cryptocercidae
Cp	Cryptocercus punctulatus	Wood	(Dietrich, Köhler and Brune 2014)
Termitidae
Odx	Odontotermes sp.	Fungus	(Dietrich, Köhler and Brune 2014)
Max	Macrotermes sp.	Fungus	(Dietrich, Köhler and Brune 2014)
Ms	Macrotermes subhyalinus	Fungus	(Dietrich, Köhler and Brune 2014)
At	Alyscotermes trestus	Soil	(Dietrich, Köhler and Brune 2014)
Cu	Cubitermes ugandensis	Soil	(Dietrich, Köhler and Brune 2014)
Opx	Ophiotermes sp.	Soil	(Dietrich, Köhler and Brune 2014)
Mix	Microcerotermes sp.	Wood	(Dietrich, Köhler and Brune 2014)
Nc	Nasutitermes corniger	Wood	(Dietrich, Köhler and Brune 2014)
Tx	Trinervitermes sp.	Dry grass	(Dietrich, Köhler and Brune 2014)
Cx	Cornitermes sp.	Litter	(Mikaelyan et al. 2015a)
Vx	Velocitermes sp.	Litter	(Mikaelyan et al. 2015a)
Ax	Atlantitermes sp.	Humus	(Mikaelyan et al. 2015a)
Nx	Neocapritermes sp.	Humus	(Mikaelyan et al. 2015a)
Th	Termes hospes	Humus	(Mikaelyan et al. 2015a)

## Sheet: Abs_#_of_subsampled_reads
Phylum	Class	Order	Family	Genus	01a_Ec167_C_i	01b_Ec167_M_i	01c_Ec167_H_i	02a_Bf170_C_i	02b_Bf170_M_i	02c_Bf170_H_i	03a_Ps171_C_i	03b_Ps171_M_i	03c_Ps171_H_i	04a_Pa140_C1	04b_Pa140_M1	04c_Pa140_H	05a_Se139_C1	05b_Se139_M1	05c_Se139_H	06_Eublaberus_posticus	07_Diploptera_punctata	08_Opisthoplatia_orientalis	09_Rhyparobia_maderae	10_Elliptorhina_chopardi	11_Shelfordella_lateralis	12_Blatta_orientalis	13_Symploce_macroptera	14_Cryptocercus_punctulatus	15_Odontotermes_sp	16_Macrotermes_sp	17_Macrotermes_subhyalinus	18_Alyscotermes_tresus	19_Cubitermes_ugandensis	20_Ophiotermes_sp	21_Microcerotermes_sp	22_Nasutitermes_corniger	23_Trinervitermes_sp	24_Csp191_Cornitermes_sp._WG	25_Nsp194_Velocitermes_sp._WG	26_As202_Atlantitermes_sp._WG	27_Nt197_Neocapritermes_WG	28_Th196_Termes_hospes_WG
Acidobacteria	Acidobacteria	Acidobacteriales	Acidobacteriaceae	AMD_cluster	0	0	0	0	0	0	0	0	0	7	1	0	10	1	0	0	0	0	0	0	0	0	0	0	0	0	0	0	0	0	0	0	0	0	0	0	0	0
Acidobacteria	Acidobacteria	Acidobacteriales	Acidobacteriaceae	Acidobacterium	0	0	0	0	0	0	0	0	0	37	0	0	26	7	1	0	0	0	0	0	0	0	0	0	0	0	0	0	0	0	0	0	0	0	0	0	0	0
Acidobacteria	Acidobacteria	Acidobacteriales	Acidobacteriaceae	Candidatus_Koribacter	0	0	0	0	0	0	0	0	0	1	1	0	0	2	0	0	0	0	0	0	0	0	0	0	0	0	0	0	0	0	0	0	0	0	0	0	0	0
Acidobacteria	Acidobacteria	Acidobacteriales	Acidobacteriaceae	Candidatus_Solibacter	0	0	0	0	0	0	0	0	0	2	0	0	2	0	0	0	0	0	0	0	0	0	0	0	0	0	0	0	0	1	0	0	0	0	0	0	0	0
Acidobacteria	Acidobacteria	Acidobacteriales	Acidobacteriaceae	Edaphobacter	0	0	0	0	1	0	0	0	0	66	5	0	111	32	1	0	0	0	0	0	0	0	0	0	0	0	0	0	0	0	0	0	0	0	0	0	0	0
Acidobacteria	Acidobacteria	Acidobacteriales	Acidobacteriaceae	Mixed_environment_cluster	0	0	0	0	0	0	0	0	0	1	0	0	1	0	0	0	0	0	0	0	0	0	0	0	0	0	0	0	0	0	0	0	0	0	0	0	0	0
Acidobacteria	Acidobacteria	Acidobacteriales	Acidobacteriaceae	Telmatobacter	0	0	0	0	0	0	0	0	0	71	8	1	4	5	0	0	0	0	0	0	0	0	0	0	0	0	0	0	0	0	0	0	0	0	0	0	0	0
Acidobacteria	Acidobacteria	Acidobacteriales	Acidobacteriaceae	Terriglobus	1	0	0	0	0	0	0	0	0	3	2	0	4	1	0	0	0	0	0	0	0	0	0	0	0	0	0	0	0	0	0	0	0	0	0	0	0	0
Acidobacteria	Acidobacteria	Acidobacteriales	Acidobacteriaceae	Uncultured_1	0	0	0	0	1	1	0	0	0	0	0	0	1	0	0	0	0	0	0	0	0	0	0	0	0	0	0	0	0	0	0	0	0	0	0	0	0	0
Acidobacteria	Acidobacteria	Acidobacteriales	Acidobacteriaceae	Uncultured_12	1	0	0	0	0	0	0	0	0	4	0	0	40	10	0	0	0	0	0	0	0	0	0	0	0	0	0	0	0	0	0	0	0	0	0	0	0	0
Acidobacteria	Acidobacteria	Acidobacteriales	Acidobacteriaceae	Uncultured_13	0	0	0	0	0	0	0	0	0	1	0	0	1	0	0	0	0	0	0	0	0	0	0	0	0	0	0	0	0	0	0	0	0	0	0	0	0	0
Acidobacteria	Acidobacteria	Acidobacteriales	Acidobacteriaceae	Uncultured_14	0	0	0	0	0	0	0	0	0	2	0	0	0	0	0	0	0	0	0	0	0	0	0	0	0	0	0	0	0	0	0	1	0	1	0	0	0	0
Acidobacteria	Acidobacteria	Acidobacteriales	Acidobacteriaceae	Uncultured_17	0	0	0	0	0	0	0	0	0	0	0	0	0	0	0	0	0	0	0	0	0	0	0	0	0	0	0	0	0	1	0	0	0	0	0	0	0	0
Acidobacteria	Acidobacteria	Acidobacteriales	Acidobacteriaceae	Uncultured_18	0	0	0	0	0	0	0	0	0	1	1	0	0	0	0	0	0	0	0	0	0	0	0	0	1	0	2	0	0	0	0	0	0	0	0	0	0	0
Acidobacteria	Acidobacteria	Acidobacteriales	Acidobacteriaceae	Uncultured_23	0	0	0	0	0	0	0	0	0	0	0	0	0	0	0	0	0	0	0	0	0	0	0	0	2	0	0	12	3	0	5	12	0	2	5	0	9	12
Acidobacteria	Acidobacteria	Acidobacteriales	Acidobacteriaceae	Uncultured_26	0	0	0	0	0	0	0	0	0	0	0	0	0	0	0	0	0	0	0	0	0	0	0	0	1	0	0	0	0	0	0	0	0	0	0	0	0	0
Acidobacteria	Acidobacteria	Acidobacteriales	Acidobacteriaceae	Uncultured_31	0	0	0	0	0	0	0	0	0	0	0	0	0	0	0	0	0	0	0	0	0	0	0	0	2	0	3	1	0	0	0	0	0	0	0	0	0	0
Acidobacteria	Acidobacteria	Acidobacteriales	Acidobacteriaceae	Uncultured_9	0	0	0	0	0	0	0	0	0	7	0	0	3	0	0	0	0	0	0	0	0	0	0	0	0	0	0	0	0	0	0	0	0	0	0	0	0	0
Acidobacteria	Acidobacteria	Acidobacteriales	Acidobacteriaceae	unclassified	0	0	0	0	0	0	0	0	0	23	1	1	21	4	0	0	0	0	0	0	0	0	0	0	0	0	0	1	0	0	0	0	0	1	3	1	1	0
Acidobacteria	Holophagae	Holophagales	Holophagaceae	Uncultured_3	0	0	1	0	0	0	0	0	0	0	0	0	0	0	0	0	0	0	0	0	0	0	0	0	1	0	0	2	0	0	6	2	7	0	0	1	6	2
Acidobacteria	Holophagae	Holophagales	Holophagaceae	unclassified	0	0	0	0	0	0	0	0	0	0	0	0	0	0	0	0	0	0	0	0	0	0	0	0	0	0	0	0	0	0	0	0	0	0	0	0	7	0
Actinobacteria	Actinobacteria	AKIW543	unclassified	unclassified	0	0	0	0	0	0	0	0	0	0	0	0	0	0	0	0	0	0	0	0	0	0	0	0	0	0	1	6	0	0	0	0	0	0	0	0	0	0
Actinobacteria	Actinobacteria	Acidimicrobiales	Acidimicrobiaceae_1	marine_group	0	0	0	0	0	0	0	0	0	0	0	0	0	0	0	0	0	0	0	0	0	0	0	0	0	0	0	1	0	0	0	0	0	0	0	0	0	0
Actinobacteria	Actinobacteria	Acidimicrobiales	Acidimicrobiaceae_1	marine_group	0	0	0	0	0	0	0	0	0	0	0	0	0	0	0	0	0	0	0	0	0	0	0	0	0	0	0	1	0	0	0	0	0	0	0	0	0	0
Actinobacteria	Actinobacteria	Acidimicrobiales	Uncultured_6	unclassified	0	0	0	0	0	0	0	0	0	14	1	1	2	2	0	0	0	0	0	0	0	0	0	0	0	0	1	0	0	6	0	0	0	0	0	0	0	0
Actinobacteria	Actinobacteria	Acidimicrobiales	unclassified	unclassified	0	0	0	0	1	0	0	0	0	0	0	0	0	0	0	0	0	0	0	0	0	0	0	0	0	0	0	0	0	0	0	0	0	0	0	0	0	0
Actinobacteria	Actinobacteria	Actinomycetales	Actinomycetaceae_2	Actinomyces_2	1	1	0	1	0	0	25	2	3	0	0	0	0	0	0	2	2	1	0	2	0	0	0	0	0	0	0	0	0	0	0	0	0	0	0	0	0	0
Actinobacteria	Actinobacteria	Actinomycetales	Actinomycetaceae_2	Varibaculum	0	0	0	0	0	0	0	0	0	0	0	0	0	0	0	0	0	0	0	0	0	0	0	0	1	0	0	0	0	0	0	0	0	0	0	0	0	0
Actinobacteria	Actinobacteria	Actinomycetales	Actinomycetaceae_2	unclassified	0	0	0	0	0	0	1	0	0	0	0	0	0	0	0	0	0	0	0	0	0	0	0	0	1	0	0	0	0	0	0	0	0	0	0	0	0	0
Actinobacteria	Actinobacteria	Actinomycetales	Kineosporiaceae	Quadrisphaera	0	0	0	0	0	0	0	0	0	0	0	0	0	0	0	0	0	0	0	0	0	0	0	0	0	0	2	1	0	0	0	0	0	0	0	0	0	0
Actinobacteria	Actinobacteria	Actinomycetales	Kineosporiaceae	unclassified	0	0	0	0	0	0	0	0	0	0	0	0	0	0	0	0	0	0	0	0	0	0	0	0	0	0	0	1	0	0	0	0	0	0	0	0	0	0
Actinobacteria	Actinobacteria	Actinomycetales	Termite_cluster_1	Candidatus_Ancillula_trichonymphae	0	0	4	3	3	2	2	1	1	0	0	0	0	0	0	1	0	2	0	0	0	0	0	0	0	0	0	0	1	0	0	1	0	0	0	0	2	0
Actinobacteria	Actinobacteria	Actinomycetales	Termite_cluster_1	Subcluster_a	0	0	0	0	0	0	0	0	0	0	0	0	0	0	0	0	0	0	0	0	0	0	0	1	0	0	0	0	0	0	0	0	0	0	0	0	0	0
Actinobacteria	Actinobacteria	Actinomycetales	Termite_cluster_1	Subcluster_b	0	0	0	0	0	0	0	0	0	0	0	0	0	0	0	0	0	0	0	0	0	0	0	0	0	0	0	0	0	0	0	0	0	0	0	1	0	0
Actinobacteria	Actinobacteria	Actinomycetales	Termite_cluster_2	unclassified	0	0	0	0	0	0	0	0	0	0	0	3	0	0	1	0	0	0	0	0	0	0	0	0	1	0	0	1	0	1	0	0	0	0	1	0	1	1
Actinobacteria	Actinobacteria	Actinomycetales	unclassified	unclassified	0	0	3	1	1	7	3	0	0	0	0	0	0	0	0	15	0	1	0	0	0	0	0	0	0	0	5	0	4	2	1	0	0	0	1	0	1	0
Actinobacteria	Actinobacteria	Actinomycetales_1	Streptomycetaceae	Kitasatospora	0	0	0	0	0	0	0	0	0	0	0	0	0	0	0	0	0	0	0	0	0	0	0	0	0	0	0	1	0	0	0	0	0	0	1	0	0	0
Actinobacteria	Actinobacteria	Actinomycetales_1	Streptomycetaceae	Streptacidiphilus	0	0	0	0	0	0	0	0	0	1	0	0	1	1	0	0	0	0	0	0	0	0	0	0	0	0	0	0	0	0	0	0	0	0	0	0	0	0
Actinobacteria	Actinobacteria	Actinomycetales_1	Streptomycetaceae	Streptomyces_1	1	0	0	0	0	0	0	0	0	0	0	0	0	0	0	0	0	0	0	0	0	0	0	0	1	0	2	1	0	0	0	0	1	0	0	0	0	0
Actinobacteria	Actinobacteria	Actinomycetales_1	Streptomycetaceae	Streptomyces_2	0	2	0	0	0	0	0	0	0	0	0	0	0	0	0	0	0	0	0	0	0	0	0	0	0	0	0	0	0	0	0	0	0	0	0	0	0	0
Actinobacteria	Actinobacteria	Actinomycetales_1	Streptomycetaceae	Streptomyces_8	0	1	0	0	0	0	0	0	0	0	0	0	0	0	0	0	0	0	0	0	0	0	0	0	0	0	1	0	0	0	0	0	0	0	0	1	0	0
Actinobacteria	Actinobacteria	Actinomycetales_1	Streptomycetaceae	unclassified	2	2	0	0	0	0	0	0	0	1	0	0	1	0	0	0	0	0	0	0	0	0	0	0	0	0	1	1	1	4	0	0	0	0	0	1	0	1
Actinobacteria	Actinobacteria	Bifidobacteriales	Bifidobacteriaceae	Gardnerella	143	36	7	172	37	26	17	3	2	0	0	0	0	0	0	29	0	9	2	0	0	2	0	0	0	0	0	0	2	0	0	2	1	0	0	0	0	0
Actinobacteria	Actinobacteria	Bifidobacteriales	Bifidobacteriaceae	unclassified	0	0	0	0	1	0	0	0	0	0	0	0	0	0	0	0	0	0	0	0	0	0	0	0	0	0	0	0	0	0	0	0	0	0	0	1	0	0
Actinobacteria	Actinobacteria	Coriobacteriales	Coriobacteriaceae	Uncultured_1	0	0	0	0	0	0	0	0	0	0	0	0	0	0	0	0	0	0	0	0	0	0	0	1	0	0	0	0	0	0	0	0	0	0	0	0	0	0
Actinobacteria	Actinobacteria	Coriobacteriales	Coriobacteriaceae	Uncultured_10	1	1	8	1	2	17	2	4	5	1	3	4	0	0	6	9	9	8	4	5	3	1	0	2	7	27	44	6	16	7	3	7	3	11	9	11	18	10
Actinobacteria	Actinobacteria	Coriobacteriales	Coriobacteriaceae	Uncultured_11	0	0	0	0	0	0	1	0	0	0	0	0	0	0	0	0	0	0	0	1	0	0	0	0	0	1	0	0	0	0	0	0	0	0	1	1	0	0
Actinobacteria	Actinobacteria	Coriobacteriales	Coriobacteriaceae	Uncultured_12	0	0	0	0	0	0	0	0	0	0	0	0	0	0	0	0	0	0	0	0	0	0	0	0	0	0	0	0	5	0	0	0	0	1	0	0	0	1
Actinobacteria	Actinobacteria	Coriobacteriales	Coriobacteriaceae	Uncultured_2	0	0	0	0	0	0	0	0	0	0	0	0	0	0	0	0	0	0	0	0	0	0	0	2	0	0	0	0	0	0	0	0	0	0	0	0	0	0
Actinobacteria	Actinobacteria	Coriobacteriales	Coriobacteriaceae	marine_group	1	0	0	0	0	0	0	0	0	0	0	0	0	0	0	0	0	0	0	0	0	0	0	0	3	0	0	6	12	51	0	0	0	2	2	2	1	3
Actinobacteria	Actinobacteria	Coriobacteriales	Coriobacteriaceae	unclassified	0	0	2	0	0	0	0	0	0	0	0	0	0	0	0	0	0	0	0	0	0	0	0	0	1	1	2	2	1	0	1	0	0	5	1	0	4	2
Actinobacteria	Actinobacteria	Corynebacteriales	Corynebacteriaceae	Corynebacterium_1	27	0	3	0	0	0	0	0	0	0	0	0	0	0	0	0	2	1	0	2	2	0	1	0	0	0	0	0	0	0	0	0	0	0	0	0	0	0
Actinobacteria	Actinobacteria	Corynebacteriales	Corynebacteriaceae	Corynebacterium_6	6	0	3	0	0	0	0	0	0	0	0	0	0	0	0	0	0	0	0	0	0	0	0	0	0	0	0	0	0	0	0	0	0	0	0	0	0	0
Actinobacteria	Actinobacteria	Corynebacteriales	Corynebacteriaceae	unclassified	43	4	4	0	0	0	19	0	0	0	0	0	0	0	0	0	0	1	0	0	1	0	0	0	0	0	0	0	0	0	0	0	0	0	0	0	0	0
Actinobacteria	Actinobacteria	Corynebacteriales	Dietziaceae	Dietzia	0	0	0	0	0	0	0	0	0	0	0	0	0	0	0	0	0	0	0	0	0	0	0	0	1	0	1	0	0	0	0	0	0	0	0	0	0	0
Actinobacteria	Actinobacteria	Corynebacteriales	Mycobacteriaceae	Mycobacterium	40	6	22	0	0	0	39	1	0	9	0	0	3	3	0	0	0	0	0	0	0	0	0	0	0	0	1	2	1	0	0	0	0	0	0	0	0	0
Actinobacteria	Actinobacteria	Corynebacteriales	Nocardiaceae	Nocardia	0	0	1	0	0	0	0	0	0	0	0	0	0	0	0	0	0	0	0	0	0	0	0	0	0	0	0	1	0	0	0	0	0	0	0	0	0	0
Actinobacteria	Actinobacteria	Corynebacteriales	Nocardiaceae	Rhodococcus_1	6	2	0	4	0	1	0	0	0	0	0	0	0	0	0	0	0	0	0	0	0	0	0	0	0	0	0	0	0	0	0	0	0	0	0	0	0	0
Actinobacteria	Actinobacteria	Corynebacteriales	Nocardiaceae_1	Gordonia	2	0	3	0	0	0	0	0	0	0	0	0	0	0	0	0	0	0	0	0	0	0	0	0	0	0	0	0	0	0	0	0	0	0	0	0	0	0
Actinobacteria	Actinobacteria	Corynebacteriales	Segniliparaceae	Segniliparus	0	0	0	0	0	0	0	0	0	0	0	0	0	0	0	0	0	0	0	0	0	0	0	0	0	0	0	0	0	1	0	0	0	0	0	0	0	0
Actinobacteria	Actinobacteria	Corynebacteriales	Tsukamurellaceae	Tsukamurella	0	0	0	0	0	0	13	0	0	0	0	0	0	0	0	0	0	0	0	0	0	0	0	0	0	0	0	0	0	0	0	0	0	0	0	0	0	0
Actinobacteria	Actinobacteria	Corynebacteriales	unclassified	unclassified	10	0	3	2	0	3	124	1	1	0	0	0	0	0	0	0	0	0	0	1	0	0	0	0	0	0	1	0	0	0	0	0	1	0	0	0	0	0
Actinobacteria	Actinobacteria	Frankiales	Acidothermaceae	Acidothermus	0	0	0	0	0	0	0	0	0	2	1	0	1	1	0	0	0	0	0	0	0	0	0	0	0	0	0	4	4	15	0	0	0	0	2	3	1	0
Actinobacteria	Actinobacteria	Frankiales	Frankiaceae	Frankia	0	0	0	0	0	0	1	0	0	0	0	0	0	0	0	0	0	0	0	0	0	0	0	0	0	0	0	1	0	4	0	0	0	0	0	0	0	0
Actinobacteria	Actinobacteria	Frankiales	Geodermatophilaceae	Blastococcus_2	0	0	0	0	0	0	0	0	0	0	0	0	0	0	0	0	0	0	0	0	0	0	0	0	0	0	0	1	0	0	0	0	0	0	0	0	0	0
Actinobacteria	Actinobacteria	Frankiales	Geodermatophilaceae	Geodermatophilus	0	0	0	0	0	0	0	0	0	0	0	0	0	0	0	0	0	0	0	0	0	0	0	0	0	0	0	3	0	0	0	0	0	0	0	0	0	0
Actinobacteria	Actinobacteria	Frankiales	unclassified	unclassified	0	1	0	0	0	0	0	0	0	0	0	0	0	0	0	0	0	0	0	0	0	0	0	0	0	0	0	2	0	0	0	0	0	0	0	0	0	0
Actinobacteria	Actinobacteria	Micrococcales_1	Demequina	unclassified	0	0	0	1	0	0	0	0	0	0	0	0	0	0	0	0	0	0	0	0	0	0	0	0	0	0	0	0	0	0	0	0	0	0	0	0	0	0
Actinobacteria	Actinobacteria	Micrococcales_1	Dermabacteraceae	Brachybacterium	0	0	0	0	0	0	0	0	0	0	0	0	0	0	0	0	1	0	0	0	0	0	0	0	0	0	0	0	0	0	0	0	0	0	0	0	0	0
Actinobacteria	Actinobacteria	Micrococcales_1	Micrococcaceae	Arthrobacter_17	0	0	0	0	0	0	0	0	0	0	0	0	0	0	0	0	0	0	0	0	0	0	0	0	0	0	1	0	0	0	0	0	0	0	0	0	0	0
Actinobacteria	Actinobacteria	Micrococcales_1	Micrococcaceae	Arthrobacter_21	0	0	0	0	0	0	0	0	0	0	0	0	0	0	0	0	0	0	0	0	0	0	0	0	2	0	1	0	0	0	0	0	0	0	0	0	0	0
Actinobacteria	Actinobacteria	Micrococcales_1	Micrococcaceae	Citricoccus	0	0	0	0	0	0	0	0	0	0	0	0	0	0	0	0	0	0	0	0	0	0	0	0	1	0	0	0	0	0	0	0	0	0	0	0	0	0
Actinobacteria	Actinobacteria	Micrococcales_1	Micrococcaceae	unclassified	0	0	0	1	0	1	0	0	0	0	0	0	0	0	0	0	0	0	0	0	1	0	0	0	0	0	0	0	0	0	0	0	0	0	0	0	0	0
Actinobacteria	Actinobacteria	Micrococcales_1	Sanguibacteraceae	Sanguibacter	0	0	0	0	0	0	0	0	0	0	0	0	0	0	0	0	0	0	0	0	0	0	0	0	10	0	0	2	1	0	31	4	20	0	9	11	5	0
Actinobacteria	Actinobacteria	Micrococcales_1	unclassified	unclassified	0	0	0	0	0	0	0	0	0	0	0	0	1	0	0	0	0	0	0	0	0	0	0	0	1	0	0	0	0	0	1	1	0	0	0	0	0	0
Actinobacteria	Actinobacteria	Micrococcales_2	Promicromonosporaceae	Xylanimonas	1	0	0	0	0	0	0	0	0	0	0	0	0	0	0	0	0	0	0	0	0	0	0	0	0	0	0	2	4	1	0	0	4	0	2	1	7	2
Actinobacteria	Actinobacteria	Micrococcales_2	Promicromonosporaceae	unclassified	1	0	0	0	0	0	0	0	0	0	0	0	0	0	0	0	0	0	0	0	0	0	0	0	0	0	0	0	0	0	0	0	1	1	0	0	0	0
Actinobacteria	Actinobacteria	Micrococcales_2	unclassified	unclassified	0	0	0	0	0	0	0	0	0	0	0	0	0	7	0	0	0	0	0	0	0	0	0	0	0	0	0	0	0	0	0	0	0	0	0	0	0	0
Actinobacteria	Actinobacteria	Micrococcales_3	Cellulomonadaceae	Actinotalea	3	3	0	1	0	0	0	0	0	0	0	0	0	1	0	0	0	0	0	0	0	0	0	0	0	0	0	0	0	0	0	0	0	0	0	0	0	0
Actinobacteria	Actinobacteria	Micrococcales_3	Cellulomonadaceae	Cellulomonas_1	0	0	0	1	0	0	0	0	0	0	0	0	0	0	0	0	0	0	0	0	0	0	0	0	0	0	0	0	0	1	0	0	0	0	0	0	0	0
Actinobacteria	Actinobacteria	Micrococcales_3	Cellulomonadaceae	Cellulomonas_2	2	6	0	0	0	0	0	0	0	0	0	0	0	0	0	0	0	0	0	0	0	0	0	0	0	0	0	0	0	0	0	0	0	0	0	0	0	0
Actinobacteria	Actinobacteria	Micrococcales_3	Cellulomonadaceae	Cellulomonas_3	0	1	0	1	0	0	0	0	0	0	0	0	0	0	0	0	0	0	0	0	0	0	0	0	0	0	0	0	0	0	0	0	0	0	0	0	0	0
Actinobacteria	Actinobacteria	Micrococcales_3	Cellulomonadaceae	Oerskovia	0	0	0	0	0	0	0	0	0	0	0	0	0	0	0	0	0	0	0	0	0	0	0	0	2	0	0	0	0	0	0	0	0	0	0	0	0	0
Actinobacteria	Actinobacteria	Micrococcales_3	Cellulomonadaceae	unclassified	3	1	0	1	0	0	0	0	0	0	0	0	1	0	0	0	0	0	0	0	0	0	0	0	0	0	0	0	0	0	0	0	0	0	0	0	0	0
Actinobacteria	Actinobacteria	Micrococcales_3	Microbacteriaceae	Curtobacterium	0	2	2	0	0	0	2	0	0	30	0	0	7	1	0	0	0	0	0	0	0	0	0	0	0	0	0	0	0	0	0	0	0	0	0	0	1	0
Actinobacteria	Actinobacteria	Micrococcales_3	Microbacteriaceae	Microbacterium	0	0	0	0	0	0	0	0	0	0	0	0	0	0	0	0	0	0	0	0	0	0	0	1	0	0	0	0	0	0	0	0	0	0	0	0	0	0
Actinobacteria	Actinobacteria	Micrococcales_3	Microbacteriaceae	Pseudoclavibacter_1	0	0	0	0	0	0	0	0	0	0	0	0	0	0	0	0	0	0	0	0	0	0	0	0	0	0	0	0	0	0	0	0	0	0	0	0	1	0
Actinobacteria	Actinobacteria	Micrococcales_3	Microbacteriaceae	Rathayibacter	7	14	5	0	0	0	0	0	0	0	0	0	0	0	0	0	0	0	0	0	0	0	0	0	0	0	0	0	0	0	0	0	0	0	0	0	0	0
Actinobacteria	Actinobacteria	Micrococcales_3	Microbacteriaceae	Uncultured_1	0	0	0	0	0	0	0	0	0	0	0	0	0	0	0	0	0	0	0	0	0	0	0	0	0	0	1	0	0	0	0	0	0	0	0	0	0	0
Actinobacteria	Actinobacteria	Micrococcales_3	Microbacteriaceae	unclassified	14	1	7	8	2	1	1	0	0	0	0	0	0	0	1	0	0	0	0	0	0	0	0	2	0	0	2	0	0	0	0	0	0	0	0	0	0	0
Actinobacteria	Actinobacteria	Micrococcales_3	unclassified	unclassified	0	0	0	1	0	0	0	0	0	0	0	0	0	0	0	0	0	0	0	0	0	0	0	0	0	0	0	0	0	0	0	0	0	0	0	0	0	0
Actinobacteria	Actinobacteria	Micrococcales_4	Intrasporangiaceae_1	Humihabitans	0	0	0	0	0	0	0	0	0	0	0	0	0	0	0	0	0	0	0	0	0	0	0	0	0	0	0	4	0	0	0	0	0	0	0	0	0	0
Actinobacteria	Actinobacteria	Micrococcales_4	Intrasporangiaceae_1	unclassified	0	2	0	0	0	0	1	0	0	0	0	0	0	0	0	0	0	0	0	0	0	0	0	0	0	0	1	1	0	0	0	0	0	0	0	0	0	0
Actinobacteria	Actinobacteria	Micromonosporales	Micromonosporaceae	Actinoplanes_1	0	0	0	0	0	0	0	0	0	0	0	0	0	0	0	0	0	0	0	0	0	0	0	0	1	0	0	0	0	0	0	0	0	0	0	0	0	0
Actinobacteria	Actinobacteria	Micromonosporales	Micromonosporaceae	Krasilnikovia	0	0	0	0	0	0	0	0	0	0	0	0	0	0	0	0	0	0	0	0	0	0	0	0	0	0	0	0	0	1	0	0	0	0	0	0	0	0
Actinobacteria	Actinobacteria	Micromonosporales	Micromonosporaceae	Longispora	0	0	1	0	0	0	0	0	0	0	0	0	0	0	0	0	0	0	0	0	0	0	0	0	0	0	0	0	0	0	0	0	0	0	0	0	0	0
Actinobacteria	Actinobacteria	Micromonosporales	Micromonosporaceae	Micromonosporaceae	0	0	0	0	0	0	0	0	0	0	0	0	0	0	0	0	0	0	0	0	0	0	0	0	0	0	0	0	0	1	0	0	0	0	0	0	0	0
Actinobacteria	Actinobacteria	Micromonosporales	Micromonosporaceae	unclassified	0	0	0	1	0	0	0	0	0	0	0	0	0	0	0	0	0	0	0	0	0	0	0	0	0	0	0	2	0	0	0	0	0	0	0	1	2	0
Actinobacteria	Actinobacteria	Propionibacteriales	Nocardioidaceae	Aeromicrobium	0	0	0	1	1	0	0	0	0	0	0	0	0	0	0	0	0	0	0	0	0	0	0	0	0	0	0	1	0	0	0	0	0	0	0	0	0	0
Actinobacteria	Actinobacteria	Propionibacteriales	Nocardioidaceae	Marmoricola	0	0	0	1	0	0	0	0	0	0	0	0	0	0	0	0	0	0	0	0	0	0	0	0	2	0	3	0	0	0	0	0	0	0	0	0	0	0
Actinobacteria	Actinobacteria	Propionibacteriales	Nocardioidaceae	Nocardioides	13	11	2	1	0	0	0	0	0	0	0	0	1	0	0	0	0	0	0	0	0	0	0	0	11	0	1	1	0	1	0	0	0	1	0	0	0	0
Actinobacteria	Actinobacteria	Propionibacteriales	Nocardioidaceae	unclassified	11	10	1	0	1	0	0	0	0	0	0	0	0	0	0	0	0	0	0	0	0	0	0	0	0	0	0	0	0	0	0	0	0	0	0	0	0	0
Actinobacteria	Actinobacteria	Propionibacteriales	Propionibacteriaceae	Aestuariimicrobium	0	0	0	0	0	0	0	0	0	0	0	0	0	0	0	0	0	0	0	0	0	0	0	0	0	0	0	0	0	1	0	0	0	1	0	0	0	0
Actinobacteria	Actinobacteria	Propionibacteriales	Propionibacteriaceae	Tessaracoccus	1	0	0	1	0	0	0	0	0	0	0	0	0	0	0	0	0	0	0	0	0	0	0	0	0	0	0	0	0	0	0	0	0	0	0	0	0	0
Actinobacteria	Actinobacteria	Propionibacteriales	Propionibacteriaceae	unclassified	0	0	0	0	1	0	0	0	0	0	0	0	0	0	0	0	0	1	0	0	0	0	0	0	0	0	0	0	0	0	0	0	0	0	0	0	0	0
Actinobacteria	Actinobacteria	Propionibacteriales	unclassified	unclassified	1	0	0	0	0	0	0	0	0	0	0	0	0	0	0	0	0	0	0	0	0	0	0	0	0	0	0	0	0	0	0	0	0	0	0	0	0	0
Actinobacteria	Actinobacteria	Pseudonocardiales_1	Pseudonocardiaceae_1	Amycolatopsis	0	0	0	0	0	0	0	0	0	0	0	0	0	0	0	0	0	0	0	0	0	0	0	0	0	0	0	2	0	0	0	0	0	0	0	0	0	0
Actinobacteria	Actinobacteria	Pseudonocardiales_2	Pseudonocardiaceae_2	Pseudonocardia	0	0	0	0	0	0	0	0	0	0	0	0	0	0	0	0	0	0	0	0	0	0	0	0	0	0	1	3	0	1	0	0	0	0	0	0	0	0
Actinobacteria	Actinobacteria	RL185-aaj71c12	unclassified	unclassified	0	0	0	0	0	0	0	0	0	0	0	0	0	0	0	0	0	0	0	0	0	0	0	0	1	0	0	0	0	0	0	0	0	0	0	0	0	0
Actinobacteria	Actinobacteria	Rubrobacterales	Rubrobacteriaceae	Rubrobacter	0	0	0	0	0	0	0	0	0	0	0	0	0	0	0	0	0	0	0	0	0	0	0	0	0	0	1	1	0	0	0	0	0	0	0	0	0	0
Actinobacteria	Actinobacteria	Solirubrobacterales	Cluster_319-6M6	unclassified	0	0	0	0	0	0	0	0	0	0	0	0	0	0	0	0	0	0	0	0	0	0	0	0	0	0	0	1	0	0	0	0	0	0	0	0	0	0
Actinobacteria	Actinobacteria	Solirubrobacterales	Cluster_480-2	unclassified	1	0	0	0	0	0	0	0	0	1	1	0	1	1	0	0	0	0	0	0	0	0	0	0	0	0	0	4	0	0	0	0	0	0	0	0	0	0
Actinobacteria	Actinobacteria	Solirubrobacterales	Solirubrobacteriaceae	Solirubrobacter	0	0	0	0	0	0	0	0	0	0	0	0	0	0	0	0	0	0	0	0	0	0	0	0	1	0	1	1	0	0	0	0	0	0	0	0	0	0
Actinobacteria	Actinobacteria	Solirubrobacterales	TM146	unclassified	0	0	0	0	0	0	0	0	0	4	0	0	0	0	0	0	0	0	0	0	0	0	0	0	0	0	0	0	0	5	0	0	0	0	0	0	0	0
Actinobacteria	Actinobacteria	Solirubrobacterales	YNPFFP1	unclassified	0	0	0	0	0	0	0	0	0	1	0	0	5	1	0	0	0	0	0	0	0	0	0	0	0	0	0	1	2	12	0	0	0	0	0	0	0	0
Actinobacteria	Actinobacteria	Solirubrobacterales	unclassified	unclassified	0	0	0	0	0	0	0	0	0	3	0	0	4	0	0	0	0	0	0	0	0	0	0	0	0	0	0	0	1	3	0	0	0	0	0	0	0	0
Actinobacteria	Actinobacteria	Streptosporangiales	Nocardiopsaceae	Thermobifida	1	0	0	0	0	0	0	0	0	0	0	0	0	0	0	0	0	0	0	0	0	0	0	0	0	0	0	0	0	0	0	0	0	0	0	0	0	0
Actinobacteria	Actinobacteria	Streptosporangiales	Streptosporangiaceae	unclassified	0	0	0	0	0	0	0	0	0	0	0	0	0	0	0	0	0	0	0	0	0	0	0	0	0	0	0	1	0	0	0	0	0	0	0	0	0	0
Actinobacteria	Actinobacteria	Streptosporangiales	Thermomonosporaceae_2	Actinoallomurus	0	0	0	0	0	0	0	0	0	0	0	0	0	0	0	0	0	0	0	0	0	0	0	0	0	0	0	0	0	3	0	0	0	0	0	0	0	0
Actinobacteria	Actinobacteria	Streptosporangiales	Thermomonosporaceae_2	Actinocorallia	0	1	1	0	0	0	0	0	0	0	0	0	0	0	0	0	0	0	0	0	0	0	0	0	5	0	0	0	0	0	0	0	0	0	0	0	0	0
Actinobacteria	Actinobacteria	Streptosporangiales	Thermomonosporaceae_2	Actinomadura_1	0	1	0	0	0	0	0	0	0	0	0	0	0	0	0	0	0	0	0	0	0	0	0	0	0	0	0	0	0	0	0	0	0	0	0	0	0	0
Actinobacteria	Actinobacteria	Streptosporangiales	Thermomonosporaceae_2	Actinomadura_8	1	0	0	0	0	0	0	0	0	0	0	0	0	0	0	0	0	0	0	0	0	0	0	0	0	0	0	0	0	0	0	0	0	0	0	0	0	0
Actinobacteria	Actinobacteria	Streptosporangiales	Thermomonosporaceae_2	unclassified	1	0	0	0	0	0	0	0	0	0	0	0	0	0	0	0	0	0	0	0	0	0	0	0	0	0	0	2	0	0	0	0	0	0	0	0	0	0
Actinobacteria	Actinobacteria	unclassified	unclassified	unclassified	7	5	8	5	2	4	5	2	13	0	0	2	0	0	0	1	0	3	0	0	2	0	0	6	10	0	24	3	4	0	9	1	8	1	8	3	3	1
Bacteroidetes	Bacteroidia	Bacteroidales	Bacteroidaceae	Bacteroides	12	17	8	2	104	67	10	3	141	0	0	0	0	0	2	0	18	39	3	9	31	6	73	0	2	15	2	0	1	0	1	1	0	1	1	0	26	0
Bacteroidetes	Bacteroidia	Bacteroidales	Marinilabiaceae	Alkaliflexus	0	0	1	0	0	0	0	0	0	0	0	0	0	0	0	0	0	0	0	0	3	0	1	0	2	0	0	0	1	0	0	1	2	1	14	2	1	0
Bacteroidetes	Bacteroidia	Bacteroidales	Marinilabiaceae	Uncultured_1	2	2	0	0	0	1	0	0	0	0	6	10	0	0	4	22	0	3	19	19	16	7	11	0	0	6	6	0	0	0	0	1	0	0	0	0	0	0
Bacteroidetes	Bacteroidia	Bacteroidales	MgMjR-022	unclassified	1	1	7	0	0	0	0	0	0	0	0	4	0	0	2	0	0	1	0	0	0	0	0	0	0	0	0	0	0	1	0	0	0	0	0	0	0	1
Bacteroidetes	Bacteroidia	Bacteroidales	Porphyromonadaceae_1	Dysgonomonas	98	140	5	17	301	126	1	96	78	0	22	8	0	14	1	14	19	21	10	22	47	17	68	2	88	1	4	1	0	0	1	1	22	1	1	0	0	9
Bacteroidetes	Bacteroidia	Bacteroidales	Porphyromonadaceae_2	Paludibacter	3	5	4	0	0	1	0	0	0	0	0	4	0	0	2	0	18	13	13	13	23	6	23	0	0	1	0	0	2	1	0	0	0	1	1	1	1	2
Bacteroidetes	Bacteroidia	Bacteroidales	Porphyromonadaceae_2	Termite_cluster_1	0	0	2	0	0	0	39	27	5	0	0	20	1	0	22	1	0	0	0	0	0	98	0	0	0	1	0	1	5	14	0	0	1	3	15	5	7	3
Bacteroidetes	Bacteroidia	Bacteroidales	Porphyromonadaceae_2	Termite_cluster_2	0	1	1	0	0	2	40	39	6	0	0	33	0	0	31	1	0	8	1	4	0	7	0	0	10	17	0	11	4	1	1	2	4	9	14	8	20	13
Bacteroidetes	Bacteroidia	Bacteroidales	Porphyromonadaceae_2	Termite_cluster_3	1	4	19	0	0	3	7	9	2	0	2	32	0	0	67	0	0	6	3	7	5	1	2	2	18	2	12	43	24	8	3	10	21	16	39	28	53	39
Bacteroidetes	Bacteroidia	Bacteroidales	Porphyromonadaceae_2	unclassified	2	4	0	0	2	0	2	0	8	0	0	0	0	0	12	1	5	1	0	1	4	0	5	0	0	4	0	0	0	0	0	0	0	1	3	2	3	1
Bacteroidetes	Bacteroidia	Bacteroidales	Porphyromonadaceae_3	Cluster_IV	3	9	46	0	1	18	3	2	75	0	1	0	0	0	10	0	7	4	6	14	45	40	9	32	4	3	0	0	0	0	3	0	0	7	4	1	0	0
Bacteroidetes	Bacteroidia	Bacteroidales	Porphyromonadaceae_3	Parabacteroides	0	0	0	0	5	2	0	0	0	0	0	0	0	0	0	0	3	4	2	0	1	2	0	1	0	0	0	0	0	0	0	0	0	0	0	0	0	0
Bacteroidetes	Bacteroidia	Bacteroidales	Porphyromonadaceae_3	Tannerella	2	5	15	0	0	10	1	1	23	0	6	1	0	2	17	0	6	1	4	4	9	0	6	0	24	0	3	37	2	2	1	0	19	28	76	41	35	51
Bacteroidetes	Bacteroidia	Bacteroidales	Porphyromonadaceae_3	unclassified	0	0	10	0	0	7	2	2	10	0	2	4	0	0	4	0	2	1	4	8	8	0	1	0	1	0	2	1	0	0	0	0	0	1	1	1	0	1
Bacteroidetes	Bacteroidia	Bacteroidales	Porphyromonadaceae_4	Cubitermes_Cluster_A	0	0	0	0	0	0	0	0	0	0	0	0	0	0	0	0	0	0	0	0	0	0	0	0	0	0	0	7	22	6	0	0	0	1	1	1	0	0
Bacteroidetes	Bacteroidia	Bacteroidales	Porphyromonadaceae_5	Termite_Cluster	0	0	0	0	0	0	0	0	0	0	0	0	0	0	1	0	0	0	0	0	0	0	0	0	0	0	0	0	0	0	0	0	6	2	1	0	1	0
Bacteroidetes	Bacteroidia	Bacteroidales	Porphyromonadaceae_6	Odoribacter	0	0	0	0	0	0	0	0	0	0	0	0	0	0	0	1	0	0	0	0	59	1	3	0	3	1	0	0	0	0	0	0	0	0	0	0	0	1
Bacteroidetes	Bacteroidia	Bacteroidales	Porphyromonadaceae_6	Uncultured_b	0	0	0	0	0	0	0	0	0	0	0	0	0	0	0	0	0	0	0	0	0	0	0	0	0	14	0	0	0	0	0	0	40	1	1	0	1	0
Bacteroidetes	Bacteroidia	Bacteroidales	Porphyromonadaceae_Cluster_V	Candidatus_Armantifilum	0	0	0	0	0	0	0	0	0	0	0	0	0	0	4	0	0	0	0	0	0	0	0	0	1	1	0	95	19	30	1	5	35	126	48	61	42	9
Bacteroidetes	Bacteroidia	Bacteroidales	Porphyromonadaceae_Cluster_V	Candidatus_Azobacteroides	0	0	0	0	0	0	0	0	0	0	0	0	0	0	0	0	0	0	0	0	4	0	0	0	0	0	0	0	0	0	0	0	0	1	2	1	0	2
Bacteroidetes	Bacteroidia	Bacteroidales	Porphyromonadaceae_Cluster_V	Candidatus_Symbiothrix	0	0	0	0	0	0	3	8	4	0	0	0	0	0	4	0	0	0	0	0	0	0	0	5	0	0	0	2	2	0	0	0	0	10	0	0	18	3
Bacteroidetes	Bacteroidia	Bacteroidales	Porphyromonadaceae_Cluster_V	Cockroach_cluster	9	27	21	0	0	14	105	60	28	0	2	44	0	1	43	0	13	6	11	15	14	9	3	2	0	0	0	0	1	0	0	0	0	0	0	0	1	0
Bacteroidetes	Bacteroidia	Bacteroidales	Porphyromonadaceae_Cluster_V	Mixed_gut_cluster	0	1	1	0	0	1	0	0	0	0	0	12	0	0	2	10	0	0	1	1	15	0	0	0	5	0	0	4	2	0	0	0	0	0	2	0	0	0
Bacteroidetes	Bacteroidia	Bacteroidales	Porphyromonadaceae_Cluster_V	Termite_Cockroach_cluster	15	24	29	0	4	26	6	8	74	0	4	34	0	0	26	1	60	30	16	10	46	3	2	0	0	33	2	0	2	5	0	3	0	0	0	2	0	0
Bacteroidetes	Bacteroidia	Bacteroidales	Porphyromonadaceae_Cluster_V	unclassified	19	77	47	0	1	6	37	19	31	0	2	14	0	0	20	0	16	3	4	0	3	4	0	4	1	38	3	10	3	15	0	0	2	33	23	37	25	15
Bacteroidetes	Bacteroidia	Bacteroidales	Porphyromonadaceae_Gut_group	Butyricimonas	0	0	2	0	1	2	1	0	6	1	1	2	0	0	11	0	0	1	3	33	4	85	15	0	0	2	0	0	0	0	0	0	0	0	0	0	0	0
Bacteroidetes	Bacteroidia	Bacteroidales	Porphyromonadaceae_Gut_group	ML635J_40_aquatic_group	0	0	1	0	0	0	0	0	0	0	0	0	0	0	1	0	0	0	0	0	0	0	0	0	0	0	0	0	0	0	0	0	0	0	0	0	0	0
Bacteroidetes	Bacteroidia	Bacteroidales	Porphyromonadaceae_Gut_group	Mammalian_cluster	0	0	0	0	0	0	0	0	0	0	0	0	0	0	0	0	3	0	1	3	9	7	7	0	0	0	0	1	0	0	0	0	0	0	0	0	0	0
Bacteroidetes	Bacteroidia	Bacteroidales	Porphyromonadaceae_Gut_group	Mixed_gut_cluster	4	3	33	0	0	0	4	5	4	1	0	23	1	0	29	0	9	13	4	16	3	6	20	2	4	8	5	8	17	0	0	6	26	26	13	24	13	8
Bacteroidetes	Bacteroidia	Bacteroidales	Porphyromonadaceae_Gut_group	Termite_cluster_I	2	3	23	0	0	5	2	12	41	0	0	30	1	0	55	0	2	10	5	39	0	5	0	0	1	1	1	11	2	0	3	6	15	18	12	6	3	5
Bacteroidetes	Bacteroidia	Bacteroidales	Porphyromonadaceae_Gut_group	Termite_cluster_II	1	2	2	0	0	0	0	1	0	0	0	0	0	0	0	0	0	0	0	1	0	0	0	0	15	18	0	4	4	1	1	7	4	13	2	5	2	13
Bacteroidetes	Bacteroidia	Bacteroidales	Porphyromonadaceae_Gut_group	Termite_cluster_III	2	5	25	0	0	9	2	5	5	1	0	18	1	0	75	2	12	1	0	72	10	64	2	0	0	1	4	1	1	1	0	1	0	6	13	17	34	8
Bacteroidetes	Bacteroidia	Bacteroidales	Porphyromonadaceae_Gut_group	unclassified	0	0	0	0	0	1	0	0	0	0	0	1	0	0	1	0	0	0	0	1	0	0	0	0	0	0	2	0	0	0	0	0	0	2	0	0	0	0
Bacteroidetes	Bacteroidia	Bacteroidales	Prevotellaceae	Prevotella_1	0	0	0	0	0	0	0	0	0	0	0	0	0	0	0	0	0	0	0	0	0	0	0	1	1	0	0	0	0	0	0	0	0	0	0	0	0	0
Bacteroidetes	Bacteroidia	Bacteroidales	Rikenellaceae	Alistipes_I	0	0	1	0	0	0	0	0	5	0	2	2	0	2	3	1	0	4	2	0	21	3	0	0	0	1	0	0	0	0	0	1	0	0	0	0	0	0
Bacteroidetes	Bacteroidia	Bacteroidales	Rikenellaceae	Alistipes_II	1	0	13	0	0	0	1	3	2	0	1	16	3	0	3	12	5	15	39	23	23	22	13	0	102	246	282	0	0	1	1	3	0	0	0	0	0	0
Bacteroidetes	Bacteroidia	Bacteroidales	Rikenellaceae	Alistipes_III	2	11	21	0	1	4	2	3	31	0	0	0	0	0	1	39	124	56	66	104	96	91	125	0	5	67	28	0	2	0	2	1	4	0	0	0	0	0
Bacteroidetes	Bacteroidia	Bacteroidales	Rikenellaceae	Alistipes_IV	7	16	48	1	2	41	10	14	64	2	52	94	1	1	68	80	115	87	193	86	73	135	133	1	46	88	51	11	6	4	1	2	0	0	2	5	0	0
Bacteroidetes	Bacteroidia	Bacteroidales	Rikenellaceae	BCf9-17_termite_group	0	0	0	0	0	0	1	0	0	0	0	4	0	0	3	1	0	0	0	0	0	1	1	0	16	0	0	0	0	0	16	3	2	12	1	1	0	2
Bacteroidetes	Bacteroidia	Bacteroidales	Rikenellaceae	M2PB4-61_termite_group	1	5	18	0	1	5	1	3	0	0	0	7	0	0	6	0	0	8	1	0	0	0	0	3	7	0	1	2	13	1	9	10	26	10	10	9	5	13
Bacteroidetes	Bacteroidia	Bacteroidales	Rikenellaceae	RC9_gut_group	5	5	46	0	0	5	3	10	7	0	1	0	0	0	35	0	0	10	5	25	2	16	6	11	0	0	0	4	0	0	0	0	0	0	0	0	0	0
Bacteroidetes	Bacteroidia	Bacteroidales	Rikenellaceae	Rikenella_1	0	0	0	0	0	0	0	0	0	0	0	0	0	0	0	0	0	0	0	0	0	1	0	0	0	0	0	0	0	0	0	0	0	0	0	0	0	0
Bacteroidetes	Bacteroidia	Bacteroidales	Rikenellaceae	Rikenella_3	0	2	9	0	0	1	0	1	7	0	3	0	0	0	0	0	0	1	4	0	0	1	0	0	0	0	0	0	0	0	0	0	0	0	0	0	0	0
Bacteroidetes	Bacteroidia	Bacteroidales	Rikenellaceae	Rs-D38_termite_group	0	0	0	0	0	3	0	0	0	0	0	0	0	0	0	2	4	3	1	12	2	3	0	1	1	0	0	0	1	0	1	2	13	21	5	0	3	1
Bacteroidetes	Bacteroidia	Bacteroidales	Rikenellaceae	gut_cluster_c	1	1	6	0	0	2	0	2	6	1	4	5	0	0	0	0	14	27	19	4	16	2	9	0	0	1	3	0	1	0	0	0	0	0	0	0	0	0
Bacteroidetes	Bacteroidia	Bacteroidales	Rikenellaceae	unclassified	0	4	20	0	0	12	1	1	13	0	1	11	0	0	6	11	11	10	20	25	0	5	18	0	3	4	4	1	1	0	0	1	0	1	1	1	5	4
Bacteroidetes	Bacteroidia	Bacteroidales	Rikenellaceae	vadinBC27_wastewater-sludge_group	0	0	0	0	0	0	0	1	0	0	0	25	0	0	3	0	0	0	0	1	0	0	0	0	0	0	0	9	6	2	0	3	2	3	7	8	5	5
Bacteroidetes	Bacteroidia	Bacteroidales	S24_7	Cluster_I	0	0	0	0	0	0	0	0	0	0	0	0	0	0	3	3	0	0	0	2	0	0	0	8	0	1	0	0	0	0	0	0	0	0	0	0	0	0
Bacteroidetes	Bacteroidia	Bacteroidales	gir-aah93h0	unclassified	0	0	0	0	0	0	0	0	9	0	0	0	0	0	0	0	0	0	0	0	0	0	0	0	0	0	0	0	0	0	0	0	0	0	0	0	0	0
Bacteroidetes	Bacteroidia	Bacteroidales	ratAN060301C	unclassified	0	0	0	0	0	0	0	0	0	0	0	0	0	0	0	0	0	0	0	0	0	0	0	0	0	1	0	0	0	0	0	0	0	0	0	0	0	0
Bacteroidetes	Bacteroidia	Bacteroidales	unclassified	unclassified	4	18	40	0	21	50	0	22	50	1	1	16	0	0	12	1	2	9	6	2	7	12	13	1	4	22	1	2	1	2	0	1	0	11	14	9	24	10
Bacteroidetes	Flavobacteria	Flavobacteriales	Blattabacteriaceae	Blattabacterium	0	1	3	0	0	0	3	0	1	0	0	1	2	0	0	2	0	0	0	0	0	1	0	0	1	2	0	0	1	0	1	0	0	0	0	0	0	0
Bacteroidetes	Flavobacteria	Flavobacteriales	Blattabacteriaceae	unclassified	0	1	0	0	0	0	0	0	0	0	0	0	0	0	0	0	0	0	0	0	0	0	0	0	0	0	0	0	0	0	0	0	0	0	0	0	0	0
Bacteroidetes	Flavobacteria	Flavobacteriales	Cryomorphaceae_2	Fluviicola	5	1	0	0	0	0	0	0	0	0	0	0	0	0	0	0	0	0	0	0	0	0	0	0	0	0	0	0	0	0	0	0	0	0	0	0	0	0
Bacteroidetes	Flavobacteria	Flavobacteriales	Cryomorphaceae_2	unclassified	0	1	0	0	0	0	0	0	0	0	0	0	0	0	0	0	0	0	0	0	0	0	0	0	0	0	0	0	0	0	0	0	0	0	0	0	0	0
Bacteroidetes	Flavobacteria	Flavobacteriales	Flavobacteriaceae_1	Flavobacterium_1	1	0	0	0	0	0	0	0	0	1	0	0	0	0	0	0	0	0	0	0	0	0	0	0	0	0	0	0	0	0	0	0	0	0	0	0	0	0
Bacteroidetes	Flavobacteria	Flavobacteriales	Flavobacteriaceae_1	unclassified	0	0	0	0	0	0	0	0	0	0	0	0	0	0	0	0	0	0	0	0	0	0	0	0	1	0	0	0	0	0	0	0	0	0	0	0	0	0
Bacteroidetes	Flavobacteria	Flavobacteriales	Flavobacteriaceae_2	Chryseobacterium_12	0	0	0	0	0	0	0	0	0	0	0	0	0	0	0	0	0	1	0	0	0	0	0	0	0	0	0	0	0	0	0	0	0	3	0	0	0	0
Bacteroidetes	Flavobacteria	Flavobacteriales	Flavobacteriaceae_2	Cloacibacterium	0	0	0	0	0	0	0	0	0	0	1	0	0	0	0	0	0	0	0	0	0	0	0	0	0	0	0	0	0	0	0	0	0	0	0	0	0	0
Bacteroidetes	Flavobacteria	Flavobacteriales	Flavobacteriaceae_2	Elizabethkingia	4	1	0	0	1	0	0	0	0	0	0	0	0	0	0	0	0	0	0	0	0	0	0	0	0	6	1	0	0	0	0	0	0	0	0	0	0	0
Bacteroidetes	Flavobacteria	Flavobacteriales	Flavobacteriaceae_2	Uncultured_2	0	0	0	0	1	0	0	0	0	0	0	0	0	0	0	0	0	0	0	0	0	0	0	0	0	0	0	0	0	0	0	0	0	0	0	0	0	0
Bacteroidetes	Flavobacteria	Flavobacteriales	Flavobacteriaceae_2	Uncultured_a	0	0	0	0	0	0	0	0	0	0	0	0	0	0	0	0	0	1	1	0	0	4	0	3	0	2	0	0	3	0	0	1	0	0	0	0	0	0
Bacteroidetes	Flavobacteria	Flavobacteriales	Flavobacteriaceae_2	Weeksella	0	3	1	0	0	0	0	0	0	0	0	0	0	0	0	0	0	0	0	0	0	0	0	0	0	0	0	0	0	0	0	0	0	0	0	0	0	0
Bacteroidetes	Flavobacteria	Flavobacteriales	Flavobacteriaceae_2	unclassified	0	0	0	0	2	0	0	0	1	0	0	0	0	0	0	0	0	0	0	0	0	0	0	0	0	1	1	1	0	0	2	0	0	0	0	0	0	0
Bacteroidetes	Flavobacteria	Flavobacteriales	unclassified	unclassified	0	1	1	0	0	0	1	0	0	0	0	0	0	0	0	1	0	0	0	0	0	0	1	0	0	0	0	0	0	0	0	0	0	0	0	0	0	0
Bacteroidetes	Sphingobacteria	Sphingobacteriales_1	SB_1	Termite_cluster	0	0	0	0	0	0	0	0	0	0	0	0	0	0	0	0	0	0	0	0	0	0	0	0	3	3	5	53	1	2	0	0	6	2	3	3	4	9
Bacteroidetes	Sphingobacteria	Sphingobacteriales_1	SB_1	unclassified	0	0	0	0	0	5	0	1	4	0	0	22	0	0	1	1	1	22	0	0	0	0	0	0	0	0	0	0	1	0	0	0	0	0	0	0	1	0
Bacteroidetes	Sphingobacteria	Sphingobacteriales_1	Sphingobacteriaceae	Mucilaginibacter_1	0	0	0	0	0	0	0	0	0	16	1	0	19	7	0	0	0	0	0	0	0	0	0	0	0	0	0	1	0	0	0	0	0	0	0	0	0	0
Bacteroidetes	Sphingobacteria	Sphingobacteriales_1	Sphingobacteriaceae	Mucilaginibacter_2	0	0	0	0	0	0	0	0	0	1	0	0	2	2	0	0	0	0	0	0	0	0	0	0	0	0	0	0	0	0	0	0	0	0	0	0	0	0
Bacteroidetes	Sphingobacteria	Sphingobacteriales_1	Sphingobacteriaceae	Olivibacter_1	0	0	0	0	1	0	0	0	0	0	0	0	0	0	0	0	0	0	0	0	0	0	0	0	0	0	0	0	0	0	0	0	0	0	0	0	0	0
Bacteroidetes	Sphingobacteria	Sphingobacteriales_1	Sphingobacteriaceae	Sphingobacterium_1	0	0	0	0	1	0	0	0	0	0	0	0	0	0	0	0	0	0	0	0	0	0	0	0	0	0	0	4	0	0	0	0	0	0	0	0	0	0
Bacteroidetes	Sphingobacteria	Sphingobacteriales_1	Sphingobacteriaceae	Sphingobacterium_2	0	0	0	1	1	1	0	0	0	0	0	0	0	0	0	0	0	0	0	0	0	0	0	0	1	0	0	0	0	0	0	0	0	0	0	0	0	0
Bacteroidetes	Sphingobacteria	Sphingobacteriales_1	Sphingobacteriaceae	Sphingobacterium_3	0	0	0	2	1	0	0	0	0	0	0	0	0	0	0	0	0	0	0	0	0	0	0	0	0	0	0	0	0	0	0	0	0	0	0	0	0	0
Bacteroidetes	Sphingobacteria	Sphingobacteriales_1	Sphingobacteriaceae	Uncultured_a	0	0	0	2	7	1	0	0	0	0	0	0	0	0	0	0	0	0	0	0	0	0	0	0	0	0	0	0	0	0	0	0	0	0	0	0	0	0
Bacteroidetes	Sphingobacteria	Sphingobacteriales_1	Sphingobacteriaceae	unclassified	0	0	0	1	2	0	0	0	0	10	1	0	2	0	0	0	0	0	0	0	0	0	0	0	0	0	0	0	0	0	0	0	0	0	0	0	0	0
Bacteroidetes	Sphingobacteria	Sphingobacteriales_1	unclassified	unclassified	0	1	0	0	0	0	0	0	0	0	0	0	0	0	0	0	0	1	0	0	0	2	0	0	1	0	0	6	0	2	0	0	0	1	7	12	5	8
Bacteroidetes	Sphingobacteria	Sphingobacteriales_1	vadinHA17	unclassified	0	0	0	0	0	0	0	0	0	0	0	2	0	0	1	0	0	0	0	0	0	0	0	0	2	0	0	0	0	0	0	0	0	3	0	3	7	2
Bacteroidetes	Sphingobacteria	Sphingobacteriales_2	Chitinophagaceae	Chitinophaga	3	0	0	0	0	0	0	0	0	3	0	0	1	6	0	0	0	0	0	0	0	0	0	0	0	0	0	0	0	0	0	0	0	0	0	0	0	0
Bacteroidetes	Sphingobacteria	Sphingobacteriales_2	Chitinophagaceae	Sediminibacterium	0	0	0	0	0	0	0	0	0	24	0	0	1	0	0	0	0	0	0	0	0	0	0	0	0	0	0	0	0	0	1	0	0	2	0	0	0	2
Bacteroidetes	Sphingobacteria	Sphingobacteriales_2	Chitinophagaceae	Uncultured_11	0	0	0	0	0	0	0	0	0	2	0	0	1	0	0	0	0	0	0	0	0	0	0	0	0	0	0	0	0	0	0	0	0	0	0	0	0	0
Bacteroidetes	Sphingobacteria	Sphingobacteriales_2	Chitinophagaceae	Uncultured_12	1	0	0	0	3	0	1	1	0	2	0	0	10	3	0	0	0	0	0	0	0	0	0	0	1	0	0	0	0	0	0	0	0	1	0	0	0	0
Bacteroidetes	Sphingobacteria	Sphingobacteriales_2	Chitinophagaceae	Uncultured_13	0	0	0	0	0	0	0	0	0	0	0	0	1	0	0	0	0	0	0	0	0	0	0	0	0	0	0	0	0	0	0	0	0	0	0	0	0	0
Bacteroidetes	Sphingobacteria	Sphingobacteriales_2	Chitinophagaceae	Uncultured_4	0	0	0	0	0	0	0	0	0	1	0	0	2	2	0	0	0	0	0	0	0	0	0	0	0	0	0	0	0	0	0	0	0	0	0	0	0	0
Bacteroidetes	Sphingobacteria	Sphingobacteriales_2	Chitinophagaceae	Uncultured_6	9	5	0	0	0	0	0	0	0	0	0	0	0	0	0	0	0	0	0	0	0	0	0	0	0	0	0	1	0	0	0	0	0	0	0	0	0	0
Bacteroidetes	Sphingobacteria	Sphingobacteriales_2	Chitinophagaceae	unclassified	0	0	0	0	0	0	3	3	0	12	1	23	14	2	0	0	0	0	0	0	0	0	0	0	0	0	0	0	0	1	1	1	0	1	0	1	0	14
Bacteroidetes	Sphingobacteria	Sphingobacteriales_3	Cytophagaceae_1	Dyadobacter	0	0	0	0	1	0	0	0	0	0	0	0	0	0	0	0	0	0	0	0	0	0	0	0	0	0	0	0	0	0	0	0	0	0	0	0	0	0
Bacteroidetes	Sphingobacteria	Sphingobacteriales_3	Cytophagaceae_1	Flexibacter_1	0	1	0	0	0	0	0	0	0	0	0	0	0	0	0	0	0	0	0	0	0	0	0	0	0	0	0	0	0	0	0	0	0	0	0	0	0	0
Bacteroidetes	Sphingobacteria	Sphingobacteriales_3	unclassified	unclassified	0	0	0	0	0	0	0	0	0	0	0	0	0	0	0	0	0	0	0	0	0	1	0	0	0	0	0	0	0	0	0	0	0	0	0	0	0	0
Bacteroidetes	Sphingobacteria	unclassified	unclassified	unclassified	0	0	3	0	0	0	0	0	0	0	0	1	0	0	4	0	0	0	0	0	0	2	0	0	0	0	1	2	1	0	0	1	0	0	0	0	3	1
Bacteroidetes	unclassified	unclassified	unclassified	unclassified	3	14	22	0	7	8	4	4	1	0	0	3	0	0	0	4	0	6	8	1	2	1	2	0	1	5	1	10	1	0	0	0	0	5	7	2	7	6
Candidate_phylum_BD1_5	unclassified	unclassified	unclassified	unclassified	0	0	0	0	0	0	0	0	0	0	0	0	0	0	0	0	0	0	1	5	2	0	0	0	2	0	0	0	0	0	0	0	0	1	1	0	0	0
Candidate_phylum_OD1	unclassified	unclassified	unclassified	unclassified	0	0	0	0	0	0	0	0	0	0	0	0	0	0	0	0	0	0	0	0	0	0	0	0	0	0	1	0	0	0	0	0	0	0	0	0	0	0
Candidate_phylum_OP11	unclassified	unclassified	unclassified	unclassified	4	3	7	1	2	0	5	2	0	0	20	3	0	1	3	7	4	2	6	4	9	0	1	1	61	32	18	9	4	6	2	3	1	1	1	2	4	3
Candidate_phylum_SR1	unclassified	unclassified	unclassified	unclassified	0	0	0	0	0	1	0	0	0	0	0	0	0	0	1	4	0	0	0	0	10	1	0	0	0	0	0	3	1	0	0	2	0	3	1	8	0	2
Candidate_phylum_TG3	Subphylum_1	incertae_sedis	Termite_cluster_III	Subcluster_IIIa	0	1	3	0	1	1	1	0	0	1	0	0	0	0	0	0	0	0	0	0	0	0	0	0	10	0	0	0	0	0	8	52	18	0	0	3	0	0
Candidate_phylum_TG3	Subphylum_1	incertae_sedis	Termite_cluster_III	Subcluster_IIIb	0	0	0	0	0	0	0	0	0	0	0	0	0	0	0	0	0	0	0	0	0	0	0	0	4	0	0	0	1	1	74	0	0	105	1	1	0	8
Candidate_phylum_TG3	Subphylum_1	incertae_sedis	Termite_cluster_III	unclassified	0	0	0	0	0	0	0	0	0	0	0	0	0	0	0	0	0	0	0	0	0	0	0	0	0	0	0	0	0	0	0	0	0	0	0	3	0	0
Candidate_phylum_TG3	Subphylum_2	incertae_sedis	Termite_cluster_IV	Subcluster_IVa	0	1	4	0	0	0	0	0	0	0	0	0	0	0	0	0	0	0	0	0	0	0	0	0	2	1	0	0	3	0	2	11	4	0	7	2	4	1
Candidate_phylum_TG3	Subphylum_2	incertae_sedis	Termite_cluster_IV	Subcluster_IVb	0	0	0	0	0	0	0	0	0	0	0	0	0	0	0	0	0	0	0	0	0	0	0	0	0	0	0	0	0	0	2	0	0	0	0	0	0	0
Candidate_phylum_TG3	Subphylum_2	incertae_sedis	Termite_cluster_IV	unclassified	0	0	0	0	0	0	0	0	0	0	0	0	0	0	0	0	0	0	0	0	0	0	0	0	0	0	0	0	0	0	3	0	0	1	0	0	0	0
Candidate_phylum_TM6	unclassified	unclassified	unclassified	unclassified	0	0	0	0	0	0	0	1	0	0	0	0	1	0	0	0	0	0	0	0	0	0	0	0	0	0	0	0	0	0	0	0	0	0	0	0	0	0
Candidate_phylum_TM7	Termite_cluster_1	unclassified	unclassified	unclassified	3	2	4	3	14	20	2	1	2	0	0	4	1	3	16	25	16	27	6	1	9	5	0	7	2	6	6	3	4	11	1	8	5	23	30	51	7	3
Candidate_phylum_TM7	Termite_cluster_2	unclassified	unclassified	unclassified	0	1	0	0	1	0	0	2	0	0	0	0	0	0	1	0	0	0	1	0	0	0	0	0	1	8	0	0	0	8	2	1	2	3	2	3	2	2
Candidate_phylum_TM7	Termite_cockroach_cluster	unclassified	unclassified	unclassified	11	11	5	2	4	17	4	3	1	1	0	37	2	1	66	48	14	4	12	24	23	7	1	3	17	48	166	0	5	1	1	2	0	9	28	4	18	4
Candidate_phylum_TM7	unclassified	unclassified	unclassified	unclassified	3	2	3	0	1	1	7	3	4	1	1	0	10	4	1	1	0	0	0	2	13	1	0	3	0	0	0	5	0	0	0	0	0	0	7	1	1	0
Chlamydiae	Chlamydiae	Chlamydiales	Parachlamydiaceae	Candidatus_Protochlamydia	0	0	0	0	0	0	0	0	0	0	1	0	0	1	0	0	0	0	0	0	0	0	0	0	0	0	0	0	0	0	0	0	0	0	0	0	0	0
Chlamydiae	Chlamydiae	Chlamydiales	Parachlamydiaceae	Neochlamydia	0	0	0	0	0	0	0	0	0	3	0	0	0	0	0	0	0	0	0	0	0	0	0	0	0	0	0	0	0	0	0	0	0	0	0	0	0	0
Chlamydiae	Chlamydiae	Chlamydiales	Parachlamydiaceae	unclassified	0	0	0	0	0	0	0	0	0	0	0	0	1	0	0	0	0	0	0	0	0	0	0	0	0	0	0	0	0	0	0	0	0	0	0	0	0	0
Chlamydiae	Chlamydiae	Chlamydiales	cvE6	unclassified	0	0	0	0	0	0	0	0	0	0	0	0	2	1	0	0	0	0	0	0	0	0	0	0	0	0	0	0	0	0	0	0	0	0	0	0	0	0
Chlamydiae	Chlamydiae	Chlamydiales	unclassified	unclassified	0	0	0	0	0	0	0	0	0	1	0	0	0	0	0	0	0	0	0	0	0	0	0	0	0	0	0	0	0	0	0	0	0	0	0	0	0	0
Chlorobi	Chlorobia	Chlorobiales	OPB56	Termite_cluster	0	0	0	0	0	0	0	0	0	0	0	0	0	0	0	0	0	0	0	0	0	0	0	0	0	0	0	0	3	1	3	2	0	5	4	3	0	3
Chlorobi	Chlorobia	Chlorobiales	SJA-28	unclassified	0	0	0	0	0	0	0	0	0	0	0	0	0	0	0	0	0	0	0	0	0	0	0	0	0	0	0	0	0	0	7	0	0	1	0	0	0	0
Chloroflexi	Anaerolineae	Anaerolineales	Anaerolineaceae	unclassified	0	0	0	0	0	0	0	0	0	0	0	0	0	0	0	0	0	0	0	0	0	0	0	0	0	0	0	1	0	0	0	0	0	0	0	0	0	0
Chloroflexi	JG37-AG_4	unclassified	unclassified	unclassified	0	0	0	0	0	0	0	0	0	0	0	0	0	0	0	0	0	0	0	0	0	0	0	0	0	0	1	0	1	22	0	0	0	0	0	0	0	0
Chloroflexi	KD4-96	unclassified	unclassified	unclassified	0	0	0	0	0	0	0	0	0	0	0	0	0	0	0	0	0	0	0	0	0	0	0	0	0	0	0	1	0	0	0	0	0	0	0	0	0	0
Chloroflexi	TK10	unclassified	unclassified	unclassified	0	0	0	0	0	0	0	0	0	0	0	0	0	0	0	0	0	0	0	0	0	0	0	0	0	0	0	0	0	1	0	0	0	0	0	0	0	0
Chloroflexi	Thermomicrobia	JG30-KF-CM45	unclassified	unclassified	0	0	0	0	0	0	0	0	0	0	0	0	0	0	0	0	0	0	0	0	0	0	0	0	1	0	0	0	0	0	0	0	0	0	0	0	0	0
Chloroflexi	unclassified	unclassified	unclassified	unclassified	0	0	1	0	0	0	0	0	0	0	0	0	0	0	0	0	0	0	0	0	0	0	0	0	0	0	0	3	0	0	0	0	0	0	0	0	1	0
Chloroflexi	vadinBA26	unclassified	unclassified	unclassified	0	0	0	0	0	0	0	0	0	0	0	0	0	0	2	0	0	0	0	0	0	0	0	0	0	0	0	7	1	0	0	0	0	3	0	8	5	1
Cyanobacteria	Cyanobacteria	Cyanobacteriales	C0d-2	unclassified	0	0	0	0	0	0	0	0	0	0	0	0	2	0	0	0	0	0	0	0	0	0	1	11	0	0	0	0	0	0	0	0	0	0	0	0	0	0
Cyanobacteria	Cyanobacteria	Cyanobacteriales	Chloroplast	Chloroplast	0	0	0	0	0	0	0	0	0	0	0	0	39	1	0	1	0	0	0	0	0	0	0	88	0	1	0	0	0	0	0	0	0	0	0	0	0	0
Cyanobacteria	Cyanobacteria	Cyanobacteriales	ML635J-21	Cluster_TG2	0	0	0	0	0	0	0	0	0	0	0	0	0	0	0	0	0	0	0	0	0	0	0	0	2	0	0	0	0	0	3	1	0	3	1	0	2	2
Cyanobacteria	Cyanobacteria	Cyanobacteriales	MLE1-12	unclassified	0	0	0	0	0	0	0	0	0	0	0	0	1	0	0	0	0	0	0	0	0	0	0	0	0	0	0	0	0	0	0	0	0	0	0	0	0	0
Cyanobacteria	Cyanobacteria	Cyanobacteriales	SHA-109	unclassified	0	0	0	0	0	0	0	0	1	0	0	0	0	0	0	1	0	0	1	1	0	0	2	1	0	2	1	0	0	0	0	0	0	0	0	0	0	0
Cyanobacteria	Cyanobacteria	Cyanobacteriales	WD272	unclassified	0	0	0	0	0	0	0	0	0	22	4	0	11	1	0	0	0	0	0	0	0	0	0	0	0	0	0	0	0	1	0	0	0	0	0	0	0	0
Cyanobacteria	Cyanobacteria	Cyanobacteriales	unclassified	unclassified	0	0	0	0	0	0	0	0	0	0	0	0	0	0	0	0	0	0	0	0	0	0	0	2	0	0	0	0	0	0	0	0	0	0	0	0	0	0
Deferribacteres	Deferribacteres	Deferribacterales	Deferribacteraceae	Mucispirillum	0	0	0	0	0	0	0	0	1	0	3	3	0	0	3	1	1	5	0	1	11	1	7	0	23	8	21	4	3	0	0	0	1	0	0	0	2	4
Deinococcus-Thermus	Deinococcus-Thermus	Deinococcales	Trueperaceae	Truepera	0	0	0	0	0	0	1	0	0	0	0	0	0	0	0	0	0	0	0	0	0	0	0	0	0	0	0	0	0	0	0	0	0	0	0	0	0	0
Elusimicrobia	Elusimicrobia	Elusimicrobiales	Lineage_III	unclassified	0	0	0	0	0	0	2	3	0	0	1	5	0	0	3	5	0	0	1	1	11	5	5	0	0	8	6	3	5	0	0	0	0	1	5	1	2	0
Elusimicrobia	Elusimicrobia	Elusimicrobiales	unclassified	unclassified	0	0	0	0	0	0	0	0	0	0	0	0	0	0	0	0	0	0	0	0	0	4	0	0	0	0	0	0	0	0	0	0	0	0	0	0	0	0
Elusimicrobia	Elusimicrobia	Endomicrobiales	Endomicrobiaceae	Endomicrobium	2	0	5	0	0	3	1	2	1	0	0	7	1	0	4	14	6	5	4	1	3	1	12	0	5	1	5	4	1	3	4	0	0	33	6	7	30	52
Elusimicrobia	Elusimicrobia	Endomicrobiales	Endomicrobiaceae	Environmental_cluster_I	0	0	0	0	0	0	0	0	0	0	0	0	0	0	0	0	0	0	0	0	0	0	0	0	0	0	0	0	0	1	0	0	0	0	0	0	0	0
Fibrobacteres	Subphylum_2	Insect_cluster	Cockroach_cluster_II	Subcluster_IIa	0	0	0	0	0	3	0	0	0	0	0	0	0	0	0	1	0	1	0	0	0	0	0	0	0	0	0	0	0	0	0	0	0	0	0	0	0	0
Fibrobacteres	Subphylum_2	Insect_cluster	Cockroach_cluster_II	Subcluster_IIb	3	11	15	0	0	2	1	0	1	0	0	0	0	0	1	0	0	0	0	0	0	0	0	0	0	29	1	0	0	0	0	0	0	0	0	0	0	0
Fibrobacteres	Subphylum_2	Insect_cluster	Cockroach_cluster_II	unclassified	0	0	0	0	0	0	0	0	0	0	0	0	0	0	0	0	0	0	0	0	0	0	0	0	0	1	0	0	0	0	0	0	0	0	0	0	0	0
Fibrobacteres	Subphylum_2	Insect_cluster	Termite_cluster_I	Subcluster_Ia	0	0	0	0	0	0	1	0	0	0	0	0	0	1	0	0	0	0	0	0	0	0	0	0	1	0	0	0	0	0	93	1	0	19	48	0	0	3
Fibrobacteres	Subphylum_2	Insect_cluster	Termite_cluster_I	Subcluster_Ib	0	5	4	1	1	0	1	0	1	1	0	0	0	0	0	0	0	0	1	0	0	1	0	0	3	2	0	0	0	0	9	139	2	0	10	1	0	1
Fibrobacteres	Subphylum_2	Insect_cluster	Termite_cluster_I	unclassified	0	0	0	0	0	0	0	0	0	0	0	0	0	0	0	0	0	0	0	0	0	0	0	0	0	0	1	0	0	0	0	1	1	9	23	0	0	1
Fibrobacteres	Subphylum_2	Insect_cluster	unclassified	unclassified	0	0	0	0	0	0	0	0	1	0	0	0	0	0	2	0	0	0	0	0	0	0	0	0	0	0	0	0	0	0	0	0	0	0	0	0	0	0
Firmicutes	Bacilli	Bacillales	Bacillaceae	Bacillus_10	0	1	0	0	0	0	0	0	0	0	0	0	0	0	0	0	0	0	0	0	0	0	0	0	0	0	0	0	0	0	0	0	0	0	0	0	0	0
Firmicutes	Bacilli	Bacillales	Bacillaceae	Bacillus_11	0	0	0	0	0	0	0	0	0	2	0	0	0	0	0	0	1	0	0	0	0	0	0	0	0	0	3	3	0	37	0	0	0	0	0	0	1	0
Firmicutes	Bacilli	Bacillales	Bacillaceae	Bacillus_3	0	0	0	0	0	0	0	0	0	0	0	0	0	0	0	0	0	0	0	0	0	0	0	0	0	0	1	0	0	15	0	0	0	0	0	0	0	0
Firmicutes	Bacilli	Bacillales	Bacillaceae	Bacillus_4	0	0	0	0	0	0	0	0	0	1	0	0	0	0	0	0	0	0	0	0	0	0	0	0	1	0	1	1	0	32	0	0	0	0	0	0	0	0
Firmicutes	Bacilli	Bacillales	Bacillaceae	Bacillus_5	0	0	0	0	0	0	0	0	0	0	0	0	0	0	0	0	0	0	0	0	0	0	0	0	1	0	0	0	0	3	0	0	0	0	0	0	0	0
Firmicutes	Bacilli	Bacillales	Bacillaceae	Bacillus_6	0	2	0	0	0	0	0	0	0	0	0	0	0	0	0	0	0	0	0	0	0	0	0	0	0	0	0	1	0	2	0	0	0	0	0	0	0	0
Firmicutes	Bacilli	Bacillales	Bacillaceae	Bacillus_7	0	0	0	0	0	0	0	0	0	0	0	0	0	0	0	0	0	0	0	0	0	0	0	0	3	0	1	1	0	0	0	0	0	0	0	0	0	0
Firmicutes	Bacilli	Bacillales	Bacillaceae	unclassified	3	0	0	8	0	0	0	0	0	0	0	0	0	0	0	0	0	0	0	0	0	0	0	0	2	0	0	0	2	7	0	0	0	0	0	0	0	0
Firmicutes	Bacilli	Bacillales	Paenibacillaceae_2	Brevibacillus	0	0	0	0	0	0	0	0	0	0	0	0	5	0	0	0	0	0	0	0	0	0	0	0	0	0	0	0	0	0	0	0	0	0	0	0	0	0
Firmicutes	Bacilli	Bacillales	Paenibacillaceae_2	Cohnella	0	2	0	0	0	0	1	0	0	0	0	0	1	0	0	0	0	0	0	0	0	0	0	0	0	0	0	0	0	2	0	0	0	0	0	0	0	0
Firmicutes	Bacilli	Bacillales	Paenibacillaceae_2	Paenibacillus_12	1	0	0	0	0	0	0	0	0	0	0	0	0	0	0	0	0	0	0	0	0	0	0	0	0	0	0	0	0	0	0	0	0	0	0	0	0	0
Firmicutes	Bacilli	Bacillales	Paenibacillaceae_2	Paenibacillus_17	0	1	0	0	0	0	0	0	0	0	0	0	1	1	2	0	0	0	0	0	0	0	0	0	2	0	1	0	0	0	0	0	0	0	0	0	0	0
Firmicutes	Bacilli	Bacillales	Paenibacillaceae_2	Paenibacillus_7	0	0	0	0	0	0	0	0	0	0	0	0	0	0	0	0	0	0	0	0	0	0	0	0	0	0	0	0	0	1	0	0	0	0	0	0	0	0
Firmicutes	Bacilli	Bacillales	Paenibacillaceae_2	unclassified	0	0	0	2	0	0	0	0	0	0	0	0	1	0	0	0	0	0	0	0	0	0	0	0	0	0	1	0	0	2	0	0	1	0	0	0	0	0
Firmicutes	Bacilli	Bacillales	Planococcaceae_2	Incertae_Sedis_1	0	0	0	0	0	0	0	0	0	0	0	0	0	0	0	0	0	0	0	0	0	0	0	1	0	0	0	0	0	0	0	0	0	0	0	0	0	0
Firmicutes	Bacilli	Bacillales	Planococcaceae_2	Incertae_Sedis_2	0	0	0	0	0	0	0	0	0	0	0	0	0	0	0	0	0	0	0	0	0	0	0	0	7	0	2	0	0	0	0	0	0	0	0	0	0	0
Firmicutes	Bacilli	Bacillales	Planococcaceae_2	Incertae_Sedis_3	0	0	0	0	0	0	0	0	0	0	0	0	0	1	0	0	0	0	0	0	0	0	0	0	1	0	2	0	0	0	0	0	0	0	0	1	0	0
Firmicutes	Bacilli	Bacillales	Planococcaceae_2	Incertae_Sedis_6	0	0	0	0	0	0	0	0	0	0	0	0	0	0	0	0	0	0	0	0	0	0	0	0	7	0	1	0	0	0	0	0	0	0	0	0	0	0
Firmicutes	Bacilli	Bacillales	Planococcaceae_2	Kurthia	0	0	0	0	0	0	0	0	0	0	0	0	0	0	0	0	0	0	0	0	0	0	0	7	0	0	0	0	0	0	0	0	0	0	0	0	0	0
Firmicutes	Bacilli	Bacillales	Planococcaceae_2	Lysinibacillus	0	0	0	7	0	0	0	0	0	0	0	0	0	0	0	0	0	0	0	0	0	0	0	0	2	0	0	0	0	0	0	0	0	0	0	0	0	0
Firmicutes	Bacilli	Bacillales	Planococcaceae_2	Uncultured_1	0	0	0	0	0	0	0	0	0	0	0	0	0	0	0	0	0	0	0	0	0	0	0	0	1	0	0	0	0	0	0	0	0	0	0	0	0	0
Firmicutes	Bacilli	Bacillales	Planococcaceae_2	unclassified	0	0	0	2	0	0	0	0	0	0	0	0	0	0	0	0	0	0	0	0	0	0	0	1	11	0	0	0	0	0	0	0	0	0	0	0	0	0
Firmicutes	Bacilli	Bacillales	Staphylococcaceae	Staphylococcus_1	0	0	0	0	0	0	0	0	0	0	0	0	0	2	0	0	0	0	0	0	2	0	2	0	0	0	0	0	0	0	1	0	0	0	0	0	0	0
Firmicutes	Bacilli	Bacillales	unclassified	unclassified	1	3	0	5	1	0	0	0	0	0	0	0	0	0	0	0	0	0	0	0	0	0	0	0	1	0	2	0	1	2	0	0	2	0	0	0	0	1
Firmicutes	Bacilli	Cluster_4-15	unclassified	unclassified	0	0	0	0	0	0	0	0	0	0	0	0	0	0	0	0	0	0	0	0	0	0	0	0	0	0	0	1	0	0	0	0	0	0	0	0	0	0
Firmicutes	Bacilli	Lactobacillales	Carnobacteriaceae	Carnobacterium_1	0	0	0	0	0	0	0	0	0	0	0	0	0	0	0	0	0	0	0	0	0	0	0	1	0	0	0	0	0	0	0	0	0	0	0	0	0	0
Firmicutes	Bacilli	Lactobacillales	Carnobacteriaceae	Uncultured	0	0	0	0	0	0	1	0	0	0	0	0	0	0	0	0	0	0	0	0	0	0	0	0	0	0	0	0	0	0	0	0	0	0	0	0	0	0
Firmicutes	Bacilli	Lactobacillales	Cockroach_cluster	unclassified	54	74	0	100	93	24	83	40	34	0	0	0	0	0	0	18	0	7	6	1	12	1	0	0	0	0	0	0	0	0	0	0	0	0	0	0	0	0
Firmicutes	Bacilli	Lactobacillales	Enterococcaceae	Enterococcus	0	2	0	0	0	0	0	0	0	0	0	0	0	0	0	1	4	2	5	16	2	0	4	1	0	0	0	0	0	0	0	0	0	0	0	0	0	0
Firmicutes	Bacilli	Lactobacillales	Enterococcaceae	Enterococcus_2	4	9	0	17	11	2	9	6	14	0	0	1	0	0	0	77	58	6	36	53	0	8	0	0	0	3	0	0	0	0	0	3	0	0	0	0	1	0
Firmicutes	Bacilli	Lactobacillales	Enterococcaceae	Enterococcus_3	0	0	0	0	0	0	0	0	0	0	0	0	0	0	0	0	0	0	0	0	0	0	0	0	0	0	0	0	0	0	0	0	0	0	0	0	1	0
Firmicutes	Bacilli	Lactobacillales	Enterococcaceae	Termite_cluster_1	0	0	0	0	0	0	0	0	0	0	0	0	0	0	0	0	0	0	0	0	0	0	1	0	0	0	0	0	0	0	0	0	0	0	0	0	0	0
Firmicutes	Bacilli	Lactobacillales	Enterococcaceae	Vagococcus	0	0	0	0	0	0	0	0	0	0	0	0	0	0	0	0	0	0	0	0	0	5	0	0	0	0	0	3	0	0	0	0	0	0	0	0	0	0
Firmicutes	Bacilli	Lactobacillales	Enterococcaceae	unclassified	3	0	0	5	3	1	8	40	0	0	0	0	0	0	0	2	9	1	5	16	5	0	3	5	0	0	0	2	0	0	0	0	0	0	0	0	0	0
Firmicutes	Bacilli	Lactobacillales	Enterococcaceae_1	Enterococcus_3	0	0	0	0	0	0	0	0	0	0	0	0	0	0	0	0	0	0	0	0	0	1	0	1	0	0	0	0	0	0	0	0	0	0	0	0	0	0
Firmicutes	Bacilli	Lactobacillales	Enterococcaceae_2	Enterococcus_1	0	0	0	0	0	0	0	1	0	0	0	0	0	0	0	0	3	1	3	5	0	0	0	0	0	0	0	0	0	0	0	0	0	0	0	0	0	0
Firmicutes	Bacilli	Lactobacillales	Insect_cluster	unclassified	0	0	0	0	0	0	0	0	0	0	0	0	0	0	0	0	0	0	0	0	0	0	0	0	0	0	0	7	0	0	3	1	18	0	0	0	0	0
Firmicutes	Bacilli	Lactobacillales	Lactobacillaceae	Lactobacillus_1	0	0	0	0	0	0	0	0	0	0	0	0	0	0	0	0	0	0	0	0	0	0	0	23	0	0	0	0	0	0	0	0	0	0	0	0	0	0
Firmicutes	Bacilli	Lactobacillales	Lactobacillaceae	Lactobacillus_1	1	1	0	0	0	0	0	0	0	0	0	0	0	0	0	3	0	1	0	0	0	0	0	351	0	0	0	0	0	0	0	0	0	0	0	0	0	0
Firmicutes	Bacilli	Lactobacillales	Lactobacillaceae	Lactobacillus_2	15	2	0	0	1	0	1	0	0	0	0	0	0	1	0	0	0	0	0	2	47	0	67	0	2	0	0	0	0	0	0	0	0	0	0	0	0	0
Firmicutes	Bacilli	Lactobacillales	Lactobacillaceae	Lactobacillus_3	0	0	0	30	15	0	8	2	7	0	0	0	0	0	0	8	6	3	4	7	2	0	0	0	0	0	0	0	0	0	0	0	0	0	0	0	0	0
Firmicutes	Bacilli	Lactobacillales	Lactobacillaceae	Lactobacillus_4	20	12	0	135	74	12	16	4	3	0	0	0	0	0	0	26	5	36	27	11	0	0	7	0	0	2	0	0	0	0	0	1	0	0	0	0	0	0
Firmicutes	Bacilli	Lactobacillales	Lactobacillaceae	Lactobacillus_5	74	38	0	107	59	7	8	3	14	0	0	0	0	0	0	29	0	6	2	31	0	0	0	0	0	0	0	0	0	0	0	0	0	0	0	0	0	0
Firmicutes	Bacilli	Lactobacillales	Lactobacillaceae	Lactobacillus_6	22	1	1	11	3	3	1	1	0	0	0	0	0	0	0	1	0	1	1	7	0	1	0	0	1	0	0	0	0	0	0	1	0	0	0	0	0	0
Firmicutes	Bacilli	Lactobacillales	Lactobacillaceae	Lactobacillus_8	0	0	0	0	0	0	0	0	0	0	0	0	0	0	0	0	0	0	0	0	0	0	0	10	0	0	0	0	0	0	0	0	0	0	0	0	0	0
Firmicutes	Bacilli	Lactobacillales	Lactobacillaceae	Lactobacillus_sp_a	0	0	0	0	1	0	0	0	0	0	0	0	0	0	0	0	0	0	0	0	1	2	0	0	0	0	0	0	0	0	0	0	0	0	0	0	0	0
Firmicutes	Bacilli	Lactobacillales	Lactobacillaceae	Pediococcus	0	1	0	1	0	0	0	0	0	0	0	0	0	0	0	0	0	0	0	0	18	0	0	0	1	0	0	0	0	0	0	0	0	0	0	0	0	0
Firmicutes	Bacilli	Lactobacillales	Lactobacillaceae	unclassified	196	53	0	152	74	19	72	3	8	1	0	0	0	0	0	23	9	15	14	5	10	6	39	2	0	0	0	0	0	0	2	0	0	0	0	0	0	0
Firmicutes	Bacilli	Lactobacillales	Leuconostocaceae	Fructobacillus	0	0	0	0	0	0	0	0	0	0	0	0	0	0	0	0	0	0	0	0	0	0	0	1	0	0	0	0	0	0	0	0	0	0	0	0	0	0
Firmicutes	Bacilli	Lactobacillales	Leuconostocaceae	Leuconostoc	0	0	0	0	0	0	0	0	0	0	0	0	0	0	0	0	0	0	0	0	0	0	0	4	0	0	0	0	0	0	0	0	0	0	0	0	0	0
Firmicutes	Bacilli	Lactobacillales	Leuconostocaceae	Weissella_1	0	0	0	0	0	0	0	0	0	0	0	0	0	0	0	0	2	0	0	0	0	0	0	0	0	0	31	0	0	0	0	0	0	0	0	0	0	0
Firmicutes	Bacilli	Lactobacillales	Leuconostocaceae	Weissella_2	0	0	0	0	0	0	0	0	0	0	0	0	0	0	0	0	0	0	0	0	0	0	0	2	0	0	0	0	0	0	0	2	0	0	0	0	1	0
Firmicutes	Bacilli	Lactobacillales	Leuconostocaceae	unclassified	0	0	0	0	0	0	0	0	0	0	0	0	0	0	0	0	0	0	0	0	0	0	0	1	0	0	0	0	0	0	0	0	0	0	0	0	0	0
Firmicutes	Bacilli	Lactobacillales	Streptococcaceae	Lactococcus_1	0	0	0	0	1	0	0	0	0	0	0	0	0	0	0	1	0	0	1	2	0	30	0	0	1	0	2	6	2	0	0	0	41	0	0	0	0	9
Firmicutes	Bacilli	Lactobacillales	Streptococcaceae	Lactococcus_2	0	0	0	0	0	0	1	2	0	64	18	1	0	0	0	0	35	0	11	0	1	0	4	0	0	0	0	0	0	0	0	1	0	0	1	0	0	1
Firmicutes	Bacilli	Lactobacillales	Streptococcaceae	Lactococcus_3	0	0	0	0	0	0	0	0	0	0	0	0	0	0	0	0	0	0	0	0	0	0	0	0	0	0	0	0	0	0	0	0	0	0	0	0	0	2
Firmicutes	Bacilli	Lactobacillales	Streptococcaceae	Lactovum	0	0	0	0	0	0	0	0	0	1	2	0	129	114	0	0	0	0	0	0	0	0	0	0	26	0	0	12	0	0	0	0	6	0	1	5	12	0
Firmicutes	Bacilli	Lactobacillales	Streptococcaceae	Streptococcus	0	0	0	0	0	0	0	0	0	0	2	0	0	0	0	0	0	0	0	0	0	0	0	10	0	0	0	0	1	1	0	0	0	0	0	0	0	0
Firmicutes	Bacilli	Lactobacillales	Streptococcaceae	Uncultured_1	0	0	0	0	0	0	0	0	0	0	0	0	0	0	0	0	0	0	0	0	0	0	0	0	0	0	0	0	0	0	1	0	0	0	0	0	0	0
Firmicutes	Bacilli	Lactobacillales	Streptococcaceae	Uncultured_2	0	0	0	0	0	0	0	0	0	0	0	0	0	0	0	0	0	0	0	0	0	1	0	0	0	0	0	0	0	0	0	0	0	0	0	0	0	1
Firmicutes	Bacilli	Lactobacillales	Streptococcaceae	unclassified	0	0	0	0	1	0	0	0	0	0	0	0	0	0	0	0	0	0	0	0	0	0	0	2	7	0	8	9	0	0	2	0	3	0	1	8	3	3
Firmicutes	Bacilli	Lactobacillales	Termite_cluster_2	unclassified	3	0	1	5	2	2	0	0	0	0	0	0	0	0	0	1	0	0	0	0	0	0	0	0	0	0	0	0	1	0	0	0	0	0	0	0	0	0
Firmicutes	Bacilli	Lactobacillales	d63_751	unclassified	1	1	1	2	3	0	0	0	0	0	0	0	0	0	0	0	0	0	0	0	0	0	0	0	0	0	0	1	0	0	0	0	0	0	0	0	0	0
Firmicutes	Bacilli	Lactobacillales	q48f312-pp90	unclassified	0	0	0	1	0	0	0	0	0	0	0	0	0	0	0	0	0	0	0	0	0	0	0	0	0	0	0	0	0	0	0	0	0	0	0	0	0	0
Firmicutes	Bacilli	Lactobacillales	unclassified	unclassified	282	244	12	400	285	55	49	81	7	0	0	0	1	0	0	9	38	14	15	47	5	3	49	8	4	1	0	4	1	1	3	2	4	2	2	2	1	1
Firmicutes	Bacilli	VAN12	unclassified	unclassified	0	0	0	0	0	0	0	0	0	0	0	0	0	0	0	0	0	0	0	0	0	0	0	0	0	0	0	0	0	1	0	0	0	0	0	0	0	0
Firmicutes	Bacilli	unclassified	unclassified	unclassified	7	24	5	3	4	3	0	0	0	0	0	0	0	0	0	0	0	0	0	0	0	0	0	2	2	0	0	6	0	0	1	0	0	0	1	1	1	2
Firmicutes	CK-1C4-19	unclassified	unclassified	unclassified	0	0	0	0	0	0	0	11	1	1	7	0	0	19	0	3	9	0	0	1	0	0	0	0	0	0	0	0	0	0	0	0	0	0	0	0	0	0
Firmicutes	Clostridia_1	Clostridiales	Clostridiaceae_1	Arthropod_cluster	0	1	0	0	0	8	1	4	1	0	0	2	0	0	8	1	0	1	21	0	12	1	0	0	2	1	0	1	0	3	1	1	0	0	2	3	14	2
Firmicutes	Clostridia_1	Clostridiales	Clostridiaceae_1	Clostridium_1	0	0	0	0	0	0	0	0	0	0	0	0	0	0	0	0	0	0	0	0	0	0	0	0	1	0	0	0	0	0	0	0	0	0	0	0	0	0
Firmicutes	Clostridia_1	Clostridiales	Clostridiaceae_1	Clostridium_11	0	0	0	0	0	0	0	0	0	0	0	0	0	0	0	0	0	0	0	0	0	0	0	0	0	0	0	2	2	0	0	0	0	0	0	0	0	0
Firmicutes	Clostridia_1	Clostridiales	Clostridiaceae_1	Clostridium_5	0	0	0	0	0	0	0	0	0	0	0	0	0	2	0	0	0	0	0	0	3	0	0	0	0	0	0	0	1	0	0	0	0	0	0	0	0	0
Firmicutes	Clostridia_1	Clostridiales	Clostridiaceae_1	Clostridium_8	0	0	0	0	0	0	3	0	0	0	0	0	0	1	0	0	0	0	0	0	0	0	0	0	0	0	0	0	0	4	0	0	0	0	0	0	0	0
Firmicutes	Clostridia_1	Clostridiales	Clostridiaceae_1	Sarcina	0	0	0	0	0	0	0	0	0	0	0	0	0	0	0	0	0	0	0	0	0	0	0	6	0	0	13	0	0	0	0	0	0	0	0	0	0	0
Firmicutes	Clostridia_1	Clostridiales	Clostridiaceae_1	unclassified	0	0	0	0	1	1	0	0	0	1	191	4	0	534	0	0	0	0	0	0	3	0	0	1	0	1	1	1	0	0	0	0	5	0	0	0	0	1
Firmicutes	Clostridia_1	Clostridiales	Clostridiaceae_2	Alkaliphilus_2	0	0	0	0	0	0	0	0	0	0	0	0	1	0	0	0	0	0	0	0	0	0	0	0	0	0	0	0	0	0	0	0	0	0	0	0	0	0
Firmicutes	Clostridia_1	Clostridiales	Eubacteriaceae_1	Anaerofustis	0	0	0	0	0	1	0	0	1	0	1	2	0	0	3	4	0	1	2	1	0	0	0	0	0	0	0	0	0	0	0	0	0	0	1	0	0	0
Firmicutes	Clostridia_1	Clostridiales	Eubacteriaceae_1	Eubacterium_1	0	0	0	0	0	0	0	0	0	0	0	0	0	0	0	0	2	1	0	0	0	0	0	0	0	0	0	0	0	0	0	0	0	0	0	0	0	0
Firmicutes	Clostridia_1	Clostridiales	Eubacteriaceae_1	Pseudoramibacter	0	0	0	0	0	2	0	0	0	0	0	1	0	0	3	1	3	2	0	1	0	0	0	1	0	0	0	0	0	0	0	0	0	0	0	0	0	0
Firmicutes	Clostridia_1	Clostridiales	Eubacteriaceae_1	unclassified	0	0	0	0	0	0	0	0	0	0	0	0	0	0	0	2	0	1	0	1	0	0	0	0	0	0	0	0	0	0	0	0	0	0	0	0	0	0
Firmicutes	Clostridia_1	Clostridiales	Family_XIII_Incertae_Sedis	Anaerovorax_1	0	0	1	0	0	0	0	0	0	0	0	0	0	0	0	0	0	0	1	1	2	0	0	0	0	0	0	4	1	0	0	0	0	0	0	0	0	0
Firmicutes	Clostridia_1	Clostridiales	Family_XIII_Incertae_Sedis	Eubacterium_1	0	0	0	0	0	0	0	0	0	0	0	0	0	0	0	1	0	3	2	0	0	0	0	0	0	0	0	0	0	0	0	0	0	0	0	0	0	0
Firmicutes	Clostridia_1	Clostridiales	Family_XIII_Incertae_Sedis	Eubacterium_3	0	0	0	0	0	0	0	0	0	0	0	0	0	6	0	0	0	2	0	0	4	0	1	0	5	0	0	2	2	0	1	0	0	0	1	0	2	0
Firmicutes	Clostridia_1	Clostridiales	Family_XIII_Incertae_Sedis	Gut_cluster_1	0	0	0	0	0	0	0	0	0	0	0	0	0	0	0	3	0	0	0	0	3	8	0	0	0	1	0	0	0	0	0	0	0	0	0	0	0	0
Firmicutes	Clostridia_1	Clostridiales	Family_XIII_Incertae_Sedis	Gut_cluster_2	0	0	0	0	0	0	0	0	0	0	0	0	0	0	0	0	0	0	0	0	0	0	0	4	0	0	0	0	0	0	0	0	0	0	0	0	0	0
Firmicutes	Clostridia_1	Clostridiales	Family_XIII_Incertae_Sedis	Gut_cluster_3	0	0	0	0	0	0	0	0	0	0	0	0	0	0	0	0	0	0	0	0	0	0	0	1	0	0	0	0	0	0	0	0	0	0	0	0	0	0
Firmicutes	Clostridia_1	Clostridiales	Family_XIII_Incertae_Sedis	Gut_cluster_4	0	0	0	1	0	1	0	0	0	0	0	0	0	0	0	2	0	0	0	0	1	0	0	0	2	0	0	0	0	0	0	0	1	0	0	0	0	0
Firmicutes	Clostridia_1	Clostridiales	Family_XIII_Incertae_Sedis	Mogibacterium	0	0	0	0	0	0	0	0	0	0	0	0	0	0	0	0	0	0	0	0	0	0	0	1	0	0	0	0	0	0	0	0	0	0	0	0	0	0
Firmicutes	Clostridia_1	Clostridiales	Family_XIII_Incertae_Sedis	Termite_cockroach_cluster_1	1	0	7	0	1	12	9	11	1	1	2	25	0	0	27	12	2	9	10	3	2	1	0	13	11	7	11	16	11	27	2	2	6	4	13	19	12	7
Firmicutes	Clostridia_1	Clostridiales	Family_XIII_Incertae_Sedis	Termite_cockroach_cluster_2	0	0	0	0	0	0	0	0	0	0	0	0	0	0	0	0	0	0	0	0	0	0	0	0	0	0	0	12	19	12	1	2	3	6	6	9	11	8
Firmicutes	Clostridia_1	Clostridiales	Family_XIII_Incertae_Sedis	unclassified	0	0	2	1	0	5	0	0	0	0	0	0	0	0	0	0	3	4	0	3	1	2	0	4	0	3	2	10	6	7	0	2	5	1	6	6	4	4
Firmicutes	Clostridia_1	Clostridiales	Family_XI_Incertae_Sedis	Tissierella_2	0	0	0	0	1	0	0	0	0	0	0	0	0	0	0	0	0	0	0	0	0	0	0	0	0	0	0	0	0	0	0	0	0	0	0	0	0	0
Firmicutes	Clostridia_1	Clostridiales	Lachnospiraceae	Blautia	0	0	0	0	0	0	0	0	0	0	0	0	0	0	0	0	0	0	0	0	0	0	0	3	0	0	0	0	0	0	0	0	0	0	0	0	0	0
Firmicutes	Clostridia_1	Clostridiales	Lachnospiraceae	Butyrivibrio-Pseudobutyrivibrio	0	0	0	0	0	0	0	0	0	0	0	0	0	0	0	0	0	0	0	0	0	0	0	1	0	0	0	0	0	0	0	0	0	0	0	0	0	0
Firmicutes	Clostridia_1	Clostridiales	Lachnospiraceae	Butyrivibrio_1	0	0	0	0	0	0	0	0	0	0	0	0	0	0	0	0	0	0	0	0	0	0	0	1	0	0	0	0	0	0	0	0	0	0	0	0	0	0
Firmicutes	Clostridia_1	Clostridiales	Lachnospiraceae	Candidatus_Arthromitus	0	2	5	0	0	1	1	3	2	0	119	8	2	71	13	6	17	3	1	1	13	6	16	10	102	66	40	112	130	56	10	12	50	30	10	22	41	21
Firmicutes	Clostridia_1	Clostridiales	Lachnospiraceae	Catabacter	0	2	2	0	0	17	1	3	5	1	7	4	1	3	14	14	11	5	9	8	12	0	2	1	2	3	1	0	3	4	0	2	0	0	2	1	0	0
Firmicutes	Clostridia_1	Clostridiales	Lachnospiraceae	Clostridium_piliforme_cluster	0	0	1	1	0	3	0	0	0	0	0	0	0	0	0	0	0	4	0	0	0	0	0	0	0	0	0	0	0	0	0	0	0	0	0	0	0	0
Firmicutes	Clostridia_1	Clostridiales	Lachnospiraceae	Coprococcus_1	0	0	0	0	0	0	0	0	0	0	6	0	0	0	0	0	0	1	0	0	0	1	0	1	0	0	0	0	0	0	0	0	0	0	0	0	0	0
Firmicutes	Clostridia_1	Clostridiales	Lachnospiraceae	Coprococcus_2	0	0	0	0	0	0	0	0	0	0	0	0	0	0	0	0	0	0	0	0	0	0	0	2	0	0	0	0	0	0	0	0	0	0	0	0	0	0
Firmicutes	Clostridia_1	Clostridiales	Lachnospiraceae	Dorea	0	0	0	0	0	0	0	0	0	0	0	0	0	0	0	0	0	0	0	0	0	0	0	1	0	0	0	0	0	0	0	0	0	0	0	0	0	0
Firmicutes	Clostridia_1	Clostridiales	Lachnospiraceae	Gut_cluster_1	0	0	0	0	0	0	0	0	0	0	0	0	0	0	0	1	0	0	0	3	1	3	0	0	0	0	0	0	0	0	0	0	0	0	0	0	0	0
Firmicutes	Clostridia_1	Clostridiales	Lachnospiraceae	Gut_cluster_13	4	26	145	7	7	83	16	15	26	2	14	70	1	3	94	215	83	59	63	77	64	62	26	9	13	26	27	70	47	119	1	8	9	10	16	30	23	4
Firmicutes	Clostridia_1	Clostridiales	Lachnospiraceae	Gut_cluster_14	0	3	13	0	0	0	1	0	0	0	0	5	0	0	0	6	1	1	2	5	3	4	9	0	1	23	1	1	1	0	8	8	5	4	2	1	0	0
Firmicutes	Clostridia_1	Clostridiales	Lachnospiraceae	Gut_cluster_15	1	1	2	0	1	0	0	0	0	0	1	8	0	55	3	5	4	2	1	2	8	10	11	4	33	28	0	21	11	6	29	1	7	3	8	7	2	21
Firmicutes	Clostridia_1	Clostridiales	Lachnospiraceae	Gut_cluster_3	0	0	0	0	0	0	0	0	0	0	0	0	0	0	0	1	0	0	0	0	0	0	0	1	0	0	0	0	0	0	0	0	0	0	0	0	0	0
Firmicutes	Clostridia_1	Clostridiales	Lachnospiraceae	Gut_cluster_4	0	0	0	0	0	0	0	0	0	0	0	0	0	0	0	0	0	0	0	0	0	0	0	2	0	0	0	0	0	0	0	0	0	0	0	0	0	0
Firmicutes	Clostridia_1	Clostridiales	Lachnospiraceae	Gut_cluster_6	0	0	0	0	0	0	0	0	0	0	0	0	0	0	0	0	0	1	0	1	0	0	0	0	0	0	2	0	0	0	1	0	2	0	0	0	1	0
Firmicutes	Clostridia_1	Clostridiales	Lachnospiraceae	Gut_cluster_7	0	0	0	0	0	0	0	0	0	0	0	0	0	0	0	0	0	0	0	0	0	0	0	1	0	0	0	0	0	0	0	0	0	0	0	0	0	0
Firmicutes	Clostridia_1	Clostridiales	Lachnospiraceae	Hespellia	0	0	0	0	1	0	0	0	0	0	15	1	0	33	0	0	0	0	1	0	0	0	0	1	0	1	0	3	5	11	0	0	0	0	0	0	0	0
Firmicutes	Clostridia_1	Clostridiales	Lachnospiraceae	Howardella	0	0	0	0	0	0	0	0	0	0	0	0	0	0	0	0	0	0	0	0	0	0	0	1	0	0	0	0	0	0	0	0	0	0	0	0	0	0
Firmicutes	Clostridia_1	Clostridiales	Lachnospiraceae	Incertae_Sedis_1	0	0	0	0	0	0	0	0	0	0	0	0	0	0	0	0	0	0	0	0	0	0	0	1	0	0	0	0	0	0	0	0	0	0	0	0	0	0
Firmicutes	Clostridia_1	Clostridiales	Lachnospiraceae	Incertae_Sedis_10	0	0	0	0	0	0	0	0	0	0	0	0	0	0	0	1	1	0	0	0	0	0	2	0	0	0	0	0	0	0	0	0	0	0	0	0	0	0
Firmicutes	Clostridia_1	Clostridiales	Lachnospiraceae	Incertae_Sedis_11	1	8	0	2	1	0	0	0	0	0	0	0	0	0	0	0	0	0	0	0	2	0	0	0	0	1	0	0	0	0	0	0	0	0	0	0	0	0
Firmicutes	Clostridia_1	Clostridiales	Lachnospiraceae	Incertae_Sedis_13	0	0	0	0	0	0	0	0	0	0	0	0	0	0	0	0	0	0	0	0	0	0	0	4	0	0	0	0	0	0	0	0	0	0	0	0	0	0
Firmicutes	Clostridia_1	Clostridiales	Lachnospiraceae	Incertae_Sedis_16	0	0	0	0	0	1	0	0	0	0	0	0	0	0	0	0	0	0	0	0	0	0	0	4	0	0	0	0	0	0	0	0	0	0	0	0	0	0
Firmicutes	Clostridia_1	Clostridiales	Lachnospiraceae	Incertae_Sedis_18	0	1	0	10	5	2	0	3	0	1	1	0	0	33	0	0	0	0	0	1	1	0	0	0	0	0	1	0	0	0	0	0	0	0	0	0	0	0
Firmicutes	Clostridia_1	Clostridiales	Lachnospiraceae	Incertae_Sedis_2	0	0	0	0	0	0	0	0	0	0	0	0	0	0	0	0	0	0	0	0	0	0	0	2	0	0	0	0	0	0	0	0	0	0	0	0	0	0
Firmicutes	Clostridia_1	Clostridiales	Lachnospiraceae	Incertae_Sedis_23	0	0	0	0	0	0	0	0	0	0	0	0	0	0	0	0	0	0	0	0	0	0	0	10	0	0	0	0	0	0	0	0	0	0	0	0	0	0
Firmicutes	Clostridia_1	Clostridiales	Lachnospiraceae	Incertae_Sedis_25	1	0	0	1	0	0	0	0	0	0	0	0	0	0	0	0	0	0	0	0	0	0	0	0	0	0	0	2	1	0	0	0	0	0	0	0	1	0
Firmicutes	Clostridia_1	Clostridiales	Lachnospiraceae	Incertae_Sedis_26	0	0	0	0	0	0	0	0	0	0	0	0	0	0	0	0	0	0	0	0	0	0	0	2	0	0	0	0	0	0	0	0	0	0	0	0	0	0
Firmicutes	Clostridia_1	Clostridiales	Lachnospiraceae	Incertae_Sedis_28	0	0	0	0	0	0	0	0	0	0	0	0	0	0	0	0	0	0	0	0	0	0	0	2	0	0	0	0	0	0	0	0	0	0	0	0	0	0
Firmicutes	Clostridia_1	Clostridiales	Lachnospiraceae	Incertae_Sedis_3	0	0	0	0	0	0	0	0	0	0	0	0	0	0	0	0	0	0	0	0	0	0	0	1	0	0	0	0	0	0	0	0	0	0	0	0	0	0
Firmicutes	Clostridia_1	Clostridiales	Lachnospiraceae	Incertae_Sedis_30	0	0	0	0	0	132	0	0	0	0	0	0	0	0	0	0	0	0	0	0	0	0	0	0	0	1	1	0	0	0	0	0	0	0	0	0	0	0
Firmicutes	Clostridia_1	Clostridiales	Lachnospiraceae	Incertae_Sedis_31	4	8	0	0	0	0	0	0	0	0	0	0	0	0	0	0	0	0	0	0	0	0	0	0	0	0	0	0	0	0	0	0	0	0	0	0	0	0
Firmicutes	Clostridia_1	Clostridiales	Lachnospiraceae	Incertae_Sedis_32	18	11	0	0	0	0	0	0	0	0	0	0	0	0	0	0	0	0	0	0	0	0	0	0	0	0	0	0	0	0	0	0	0	0	0	0	0	0
Firmicutes	Clostridia_1	Clostridiales	Lachnospiraceae	Incertae_Sedis_34	0	0	0	0	0	0	0	0	0	0	12	0	0	3	0	3	3	1	4	2	0	4	0	0	0	1	0	0	0	0	0	0	0	0	0	0	0	8
Firmicutes	Clostridia_1	Clostridiales	Lachnospiraceae	Incertae_Sedis_5	0	0	0	0	0	0	0	0	0	0	0	0	0	0	0	0	0	0	0	0	0	0	0	4	0	0	0	0	0	0	0	0	0	0	0	0	0	0
Firmicutes	Clostridia_1	Clostridiales	Lachnospiraceae	Incertae_Sedis_6	0	0	0	0	0	0	0	2	0	0	0	0	0	0	0	0	0	0	0	0	0	0	0	0	0	0	0	0	0	0	0	0	0	0	0	0	0	0
Firmicutes	Clostridia_1	Clostridiales	Lachnospiraceae	Incertae_Sedis_8	0	0	0	0	0	0	0	0	0	0	0	0	0	0	0	0	0	0	0	0	0	0	0	1	0	0	0	0	0	0	0	0	0	0	0	0	0	0
Firmicutes	Clostridia_1	Clostridiales	Lachnospiraceae	Incertae_Sedis_9	0	0	0	0	0	0	0	0	0	0	0	0	0	0	0	0	0	0	0	0	0	0	0	2	0	0	0	0	0	0	0	0	0	0	0	0	0	0
Firmicutes	Clostridia_1	Clostridiales	Lachnospiraceae	Mixed_gut_cluster	0	0	0	0	0	0	0	0	0	0	0	0	0	0	0	0	0	0	0	0	0	0	0	0	5	0	0	0	0	0	0	0	0	0	0	0	0	0
Firmicutes	Clostridia_1	Clostridiales	Lachnospiraceae	Oribacterium	0	0	0	0	0	0	0	0	0	0	0	0	0	0	0	0	0	0	0	0	0	0	0	2	0	0	0	0	0	0	0	0	0	0	0	0	0	0
Firmicutes	Clostridia_1	Clostridiales	Lachnospiraceae	Parasporobacterium-Sporobacterium	0	1	1	0	0	0	0	1	0	0	5	0	0	2	0	0	1	0	3	0	1	0	0	0	1	0	1	0	0	6	0	0	0	0	0	0	0	0
Firmicutes	Clostridia_1	Clostridiales	Lachnospiraceae	Robinsoniella_Insects	0	0	0	0	0	1	0	8	3	0	13	0	1	1	0	0	0	2	3	0	7	0	1	0	0	0	0	0	0	0	0	0	0	0	0	0	0	0
Firmicutes	Clostridia_1	Clostridiales	Lachnospiraceae	Roseburia_1	0	0	0	0	0	0	0	0	0	0	0	0	0	0	0	0	0	0	0	0	0	0	0	2	0	0	0	0	0	0	0	0	0	0	0	0	0	0
Firmicutes	Clostridia_1	Clostridiales	Lachnospiraceae	Roseburia_2	0	0	0	0	0	0	0	0	0	0	0	0	0	0	0	0	0	0	0	0	0	0	0	37	0	0	0	0	0	0	0	0	0	0	0	0	0	0
Firmicutes	Clostridia_1	Clostridiales	Lachnospiraceae	Termite_cluster	9	11	10	0	0	0	1	0	0	0	0	2	0	0	0	0	0	0	0	0	0	2	0	1	8	0	3	12	24	29	44	14	36	4	16	2	24	19
[truncated: 542 more rows]

## Sheet: Abs_threshold
Phylum	Class	Order	Family	Genus	01a_Ec167_C_i	01b_Ec167_M_i	01c_Ec167_H_i	02a_Bf170_C_i	02b_Bf170_M_i	02c_Bf170_H_i	03a_Ps171_C_i	03b_Ps171_M_i	03c_Ps171_H_i	04a_Pa140_C1	04b_Pa140_M1	04c_Pa140_H	05a_Se139_C1	05b_Se139_M1	05c_Se139_H	06_Eublaberus_posticus	07_Diploptera_punctata	08_Opisthoplatia_orientalis	09_Rhyparobia_maderae	10_Elliptorhina_chopardi	11_Shelfordella_lateralis	12_Blatta_orientalis	13_Symploce_macroptera	14_Cryptocercus_punctulatus	15_Odontotermes_sp	16_Macrotermes_sp	17_Macrotermes_subhyalinus	18_Alyscotermes_tresus	19_Cubitermes_ugandensis	20_Ophiotermes_sp	21_Microcerotermes_sp	22_Nasutitermes_corniger	23_Trinervitermes_sp	24_Csp191_Cornitermes_sp._WG	25_Nsp194_Velocitermes_sp._WG	26_As202_Atlantitermes_sp._WG	27_Nt197_Neocapritermes_WG	28_Th196_Termes_hospes_WG
[truncated: 940 more rows]

[truncated: 2 more sheets: Relative_abundance, specs]
